# Supplementary material for: Interspecies interactions drive bacterial proteome reorganization and emergent metabolism
Source: Nat Ecol Evol. 2026 Mar 31;10(6):1127–44. doi: 10.1038/s41559-026-03030-4 (PMC13253324; doi:10.1038/s41559-026-03030-4)
Supplement: Supplementary file 3 — Bacterial strains. Supplementary Table 2. Proteomics summary statistics. Supplementary Table 3. Protein metadata. Supplementary Table 4. Ecological interaction types. Supplementary Table 5. Predicting the fraction of responsive proteins. Supplementary Table 6. Metabolomics method details. Supplementary Table 7. Metabolomics summary statistics. Supplementary Table 8. Emergent and cross-fed metabolites. Supplementary Table 9. Gene clusters and functional annotation. Supplementary Table 10. Pathway enrichments of clusters. [file 41559_2026_3030_MOESM3_ESM.xlsx]

## Sheet: Supplementary Table 1
#Supplementary Table 1 - Bacterial strains used in this study
Species abbreviation	Internal strain ID	Strain ID	Species Name	Uniprot proteome	Nr of Entries	Reference proteome?	Strain level match?	Genome source
Ar	NT5009	DSM 17629	Agathobacter rectalis (formerly Eubacterium rectale)	UP000007057	2898	FALSE	TRUE	https://www.ncbi.nlm.nih.gov/nuccore/NC_021010.1/
Bt	NT5004	DSM 2079	Bacteroides thetaiotaomicron	UP000001414	4782	TRUE	TRUE	https://www.ncbi.nlm.nih.gov/nuccore/NC_004663
Bu	NT5002	DSM 6597	Bacteroides uniformis	UP000183225	3820	FALSE	TRUE	In house
Ca	NT5073	DSM 3979	Collinsella aerofaciens	UP000002979	2320	FALSE	TRUE	https://genomes.atcc.org/genomes/554da15acf4c484b
Cd	NT5083	DSM 27543	Clostridioides difficile (formerly Clostridium difficile)	UP000001978	3762	TRUE	TRUE	https://www.ncbi.nlm.nih.gov/nuccore/AM180355
Cs	KPG25	DSM 1664	Clostridium sporogenes	UP000473819	3637	FALSE	TRUE	https://genomes.atcc.org/genomes/f80f3e77abee4302
Ec	NT5077	IAI1	Escherichia coli	UP000007098	4331	FALSE	TRUE	https://www.ncbi.nlm.nih.gov/nuccore/NC_011741.1/
Ka	KPG27	DSM 30053	Klebsiella aerogenes	UP000268666	5670	FALSE	TRUE	https://www.ncbi.nlm.nih.gov/nuccore/CP002824
La	NT5041	ATCC 700396	Lactobacillus acidophilus	UP000006381	1859	TRUE	TRUE	https://genomes.atcc.org/genomes/4744cca046d94f76
Lg	NT5007	DSM 20243	Lactobacillus gasseri	UP000003684	2244	FALSE	FALSE	https://genomes.atcc.org/genomes/b926c8c7fe4440b5
Ls	NT5037	DSM 2544	Lacrimispora saccharolytica (formerly Clostridium saccharolyticum)	UP000001662	4133	FALSE	TRUE	https://www.ncbi.nlm.nih.gov/nuccore/CP002109
Pm	NT5071	DSM 19495	Parabacteroides merdae	UP000004276	4351	FALSE	TRUE	https://www.ebi.ac.uk/ena/browser/view/GCA_025151215.1
Pv	KPG23	DSM 1447	Phocaeicola vulgatus (formerly Bacteroides vulgatus)	UP000002861	3982	TRUE	TRUE	https://www.ncbi.nlm.nih.gov/nuccore/CP000139
Rg	KPG22	DSM 108212	Ruminococcus gnavus	UP000004410	3881	FALSE	FALSE	https://www.ncbi.nlm.nih.gov/datasets/genome/GCF_009831375.1/
Sc	KPG12	DSM 18205	Segatella copri (formerly Prevotella copri)	UP000004477	3331	FALSE	TRUE	https://www.ncbi.nlm.nih.gov/nuccore/NZ_CP102288.1/

## Sheet: Supplementary Table 2
#Supplementary Table 2 - Proteomics summary statistics
Protein_species	Partner_species	Protein	n_observations	maxLFQquantity_mean	log2_fc_mean	UniqueMatchingPeptides	padj	n_observations_monoculture	UniqueMatchingPeptides_monoculture	is_quantified	is_hit
Bt	Bt	UP000001414$tr|Q8A107|Q8A107_BACTN	18	355992	0	21		18	21	TRUE	FALSE
Bt	Bt	UP000001414$tr|Q89ZR6|Q89ZR6_BACTN	18	126352	0	37		18	37	TRUE	FALSE
Bt	Bt	UP000001414$sp|Q9RQ15|RS16_BACTN	18	103828	0	7		18	7	TRUE	FALSE
Bt	Bt	UP000001414$sp|Q8A606|Y2080_BACTN	18	27228.2	0	11		18	11	TRUE	FALSE
Bt	Bt	UP000001414$sp|Q8A753|PGK_BACTN	18	2.95214e+06	0	18		18	18	TRUE	FALSE
Bt	Bt	UP000001414$tr|Q8AA40|Q8AA40_BACTN	18	115252	0	11		18	11	TRUE	FALSE
Bt	Bt	UP000001414$sp|Q89Z05|ENO_BACTN	18	1.42256e+06	0	19		18	19	TRUE	FALSE
Bt	Bt	UP000001414$tr|Q8A9A1|Q8A9A1_BACTN	18	51177.9	0	7		18	7	TRUE	FALSE
Bt	Bt	UP000001414$tr|Q8A532|Q8A532_BACTN	17	26843.5	0	11		17	11	TRUE	FALSE
Bt	Bt	UP000001414$tr|Q8A0C0|Q8A0C0_BACTN	18	227235	0	30		18	30	TRUE	FALSE
Bt	Bt	UP000001414$sp|Q8A0M6|SYA_BACTN	18	209068	0	44		18	44	TRUE	FALSE
Bt	Bt	UP000001414$tr|Q8A5Z6|Q8A5Z6_BACTN	18	183086	0	35		18	35	TRUE	FALSE
Bt	Bt	UP000001414$tr|Q8A615|Q8A615_BACTN	18	189900	0	16		18	16	TRUE	FALSE
Bt	Bt	UP000001414$tr|Q8A4D6|Q8A4D6_BACTN	18	48747.8	0	21		18	21	TRUE	FALSE
Bt	Bt	UP000001414$sp|Q8A470|RPOC_BACTN	18	206346	0	74		18	74	TRUE	FALSE
Bt	Bt	UP000001414$sp|Q8A9K9|SYI_BACTN	18	164787	0	54		18	54	TRUE	FALSE
Bt	Bt	UP000001414$sp|Q8A4A2|RPOA_BACTN	18	582805	0	19		18	19	TRUE	FALSE
Bt	Bt	UP000001414$tr|Q8A6Y8|Q8A6Y8_BACTN	18	32356.3	0	12		18	12	TRUE	FALSE
Bt	Bt	UP000001414$tr|Q8A6Y6|Q8A6Y6_BACTN	18	57568.7	0	30		18	30	TRUE	FALSE
Bt	Bt	UP000001414$tr|Q8A529|Q8A529_BACTN	18	483528	0	21		18	21	TRUE	FALSE
Bt	Bt	UP000001414$tr|Q8A1F4|Q8A1F4_BACTN	14	21410.3	0	6		14	6	TRUE	FALSE
Bt	Bt	UP000001414$sp|Q89ZV7|MSCL_BACTN	17	23617.8	0	3		17	3	TRUE	FALSE
Bt	Bt	UP000001414$tr|Q8A9B7|Q8A9B7_BACTN	18	97964.2	0	37		18	37	TRUE	FALSE
Bt	Bt	UP000001414$tr|Q8A423|Q8A423_BACTN	18	148435	0	17		18	17	TRUE	FALSE
Bt	Bt	UP000001414$tr|Q8A185|Q8A185_BACTN	18	67934.5	0	10		18	10	TRUE	FALSE
Bt	Bt	UP000001414$tr|Q89YN2|Q89YN2_BACTN	18	232108	0	13		18	13	TRUE	FALSE
Bt	Bt	UP000001414$tr|Q8A6H6|Q8A6H6_BACTN	17	29633.8	0	6		17	6	TRUE	FALSE
Bt	Bt	UP000001414$tr|Q8A7S4|Q8A7S4_BACTN	18	55888.8	0	17		18	17	TRUE	FALSE
Bt	Bt	UP000001414$tr|Q8A5K5|Q8A5K5_BACTN	13	14537.7	0	4		13	4	TRUE	FALSE
Bt	Bt	UP000001414$tr|Q8A001|Q8A001_BACTN	18	47722.8	0	13		18	13	TRUE	FALSE
Bt	Bt	UP000001414$sp|Q89YT0|END4_BACTN	18	53283.3	0	9		18	9	TRUE	FALSE
Bt	Bt	UP000001414$sp|Q8A684|DXR_BACTN	18	46193.7	0	12		18	12	TRUE	FALSE
Bt	Bt	UP000001414$sp|Q8A1G2|SUSD_BACTN	18	216009	0	19		18	19	TRUE	FALSE
Bt	Bt	UP000001414$tr|Q8ABD4|Q8ABD4_BACTN	13	26786.4	0	3		13	3	TRUE	FALSE
Bt	Bt	UP000001414$sp|Q8A258|MURG_BACTN	18	82372	0	13		18	13	TRUE	FALSE
Bt	Bt	UP000001414$tr|Q8A247|Q8A247_BACTN	18	89555.5	0	17		18	17	TRUE	FALSE
Bt	Bt	UP000001414$sp|Q89ZL5|SECA_BACTN	18	293698	0	62		18	62	TRUE	FALSE
Bt	Bt	UP000001414$tr|Q8A5Z5|Q8A5Z5_BACTN	18	173259	0	23		18	23	TRUE	FALSE
Bt	Bt	UP000001414$tr|Q8A759|Q8A759_BACTN	18	100109	0	9		18	9	TRUE	FALSE
Bt	Bt	UP000001414$tr|Q8A146|Q8A146_BACTN	18	123858	0	24		18	24	TRUE	FALSE
Bt	Bt	UP000001414$tr|Q8A2J5|Q8A2J5_BACTN	15	10476	0	1		15	1	FALSE	FALSE
Bt	Bt	UP000001414$tr|Q8A8E6|Q8A8E6_BACTN	18	374130	0	24		18	24	TRUE	FALSE
Bt	Bt	UP000001414$tr|Q89Z69|Q89Z69_BACTN	18	30727.4	0	6		18	6	TRUE	FALSE
Bt	Bt	UP000001414$tr|Q8AAQ3|Q8AAQ3_BACTN	18	58006.2	0	13		18	13	TRUE	FALSE
Bt	Bt	UP000001414$tr|Q8A8G4|Q8A8G4_BACTN	7	11833.3	0	1		7	1	FALSE	FALSE
Bt	Bt	UP000001414$tr|Q8A5T2|Q8A5T2_BACTN	18	42848.1	0	17		18	17	TRUE	FALSE
Bt	Bt	UP000001414$tr|Q8A6W4|Q8A6W4_BACTN	18	111479	0	23		18	23	TRUE	FALSE
Bt	Bt	UP000001414$tr|Q8A3W0|Q8A3W0_BACTN	18	705987	0	31		18	31	TRUE	FALSE
Bt	Bt	UP000001414$tr|Q8A2Q0|Q8A2Q0_BACTN	18	160767	0	16		18	16	TRUE	FALSE
Bt	Bt	UP000001414$tr|Q8AAT5|Q8AAT5_BACTN	18	25757	0	6		18	6	TRUE	FALSE
Bt	Bt	UP000001414$tr|Q8A6N1|Q8A6N1_BACTN	18	108365	0	23		18	23	TRUE	FALSE
Bt	Bt	UP000001414$sp|Q8A0Z3|EFTS_BACTN	18	1.80595e+06	0	22		18	22	TRUE	FALSE
Bt	Bt	UP000001414$tr|Q8AAA8|Q8AAA8_BACTN	18	178733	0	32		18	32	TRUE	FALSE
Bt	Bt	UP000001414$sp|Q8A6P8|CH60_BACTN	18	2.63737e+06	0	31		18	31	TRUE	FALSE
Bt	Bt	UP000001414$tr|Q8AAB0|Q8AAB0_BACTN	18	33083.7	0	20		18	20	TRUE	FALSE
Bt	Bt	UP000001414$tr|Q8A734|Q8A734_BACTN	18	2.64751e+06	0	11		18	11	TRUE	FALSE
Bt	Bt	UP000001414$tr|Q8A8A2|Q8A8A2_BACTN	1	9553.38	0	1		1	1	FALSE	FALSE
Bt	Bt	UP000001414$tr|Q8A5Z7|Q8A5Z7_BACTN	17	33150.1	0	17		17	17	TRUE	FALSE
Bt	Bt	UP000001414$tr|Q8A6M6|Q8A6M6_BACTN	18	58526.4	0	12		18	12	TRUE	FALSE
Bt	Bt	UP000001414$tr|Q8A833|Q8A833_BACTN	18	105829	0	22		18	22	TRUE	FALSE
Bt	Bt	UP000001414$tr|Q8A9I6|Q8A9I6_BACTN	18	85784.6	0	19		18	19	TRUE	FALSE
Bt	Bt	UP000001414$sp|Q8A2P0|DTD_BACTN	18	209268	0	5		18	5	TRUE	FALSE
Bt	Bt	UP000001414$tr|Q8AAW6|Q8AAW6_BACTN	18	78057	0	4		18	4	TRUE	FALSE
Bt	Bt	UP000001414$tr|Q8A2D1|Q8A2D1_BACTN	18	40956	0	15		18	15	TRUE	FALSE
Bt	Bt	UP000001414$tr|Q8AAN5|Q8AAN5_BACTN	18	83145.1	0	9		18	9	TRUE	FALSE
Bt	Bt	UP000001414$tr|Q8A878|Q8A878_BACTN	17	31647.9	0	15		17	15	TRUE	FALSE
Bt	Bt	UP000001414$tr|Q8A569|Q8A569_BACTN	17	19413.2	0	7		17	7	TRUE	FALSE
Bt	Bt	UP000001414$tr|Q8AA88|Q8AA88_BACTN	18	92079.1	0	20		18	20	TRUE	FALSE
Bt	Bt	UP000001414$tr|Q8A1U6|Q8A1U6_BACTN	18	133813	0	13		18	13	TRUE	FALSE
Bt	Bt	UP000001414$tr|Q8A6S2|Q8A6S2_BACTN	18	771857	0	15		18	15	TRUE	FALSE
Bt	Bt	UP000001414$tr|Q8A619|Q8A619_BACTN	11	21936.7	0	3		11	3	TRUE	FALSE
Bt	Bt	UP000001414$sp|Q8A0Z5|RS9_BACTN	18	359576	0	5		18	5	TRUE	FALSE
Bt	Bt	UP000001414$tr|Q8A3Z3|Q8A3Z3_BACTN	17	34742.2	0	11		17	11	TRUE	FALSE
Bt	Bt	UP000001414$tr|Q8A6A6|Q8A6A6_BACTN	18	554965	0	16		18	16	TRUE	FALSE
Bt	Bt	UP000001414$tr|Q8A754|Q8A754_BACTN	18	44438.7	0	8		18	8	TRUE	FALSE
Bt	Bt	UP000001414$sp|Q8A2A1|IF2_BACTN	18	215586	0	50		18	50	TRUE	FALSE
Bt	Bt	UP000001414$tr|Q8A5S3|Q8A5S3_BACTN	18	2.8331e+06	0	14		18	14	TRUE	FALSE
Bt	Bt	UP000001414$sp|P94598|DHE3_BACTN	18	360939	0	23		18	23	TRUE	FALSE
Bt	Bt	UP000001414$tr|Q89ZK6|Q89ZK6_BACTN	18	356618	0	27		18	27	TRUE	FALSE
Bt	Bt	UP000001414$tr|Q8A5G0|Q8A5G0_BACTN	3	7643.82	0	1		3	1	FALSE	FALSE
Bt	Bt	UP000001414$tr|Q8A8U0|Q8A8U0_BACTN	18	77598.5	0	13		18	13	TRUE	FALSE
Bt	Bt	UP000001414$tr|Q8A6Y1|Q8A6Y1_BACTN	3	37288.3	0	2		3	2	FALSE	FALSE
Bt	Bt	UP000001414$tr|Q8A9R7|Q8A9R7_BACTN	18	478186	0	21		18	21	TRUE	FALSE
Bt	Bt	UP000001414$sp|Q8A094|NAGB_BACTN	18	613452	0	9		18	9	TRUE	FALSE
Bt	Bt	UP000001414$tr|Q8A654|Q8A654_BACTN	18	35878.9	0	5		18	5	TRUE	FALSE
Bt	Bt	UP000001414$tr|Q8AA34|Q8AA34_BACTN	15	15856.9	0	5		15	5	TRUE	FALSE
Bt	Bt	UP000001414$tr|Q8A0X9|Q8A0X9_BACTN	18	304326	0	15		18	15	TRUE	FALSE
Bt	Bt	UP000001414$tr|Q8A9P9|Q8A9P9_BACTN	18	304609	0	16		18	16	TRUE	FALSE
Bt	Bt	UP000001414$sp|Q8A1G0|SUSA_BACTN	18	299505	0	19		18	19	TRUE	FALSE
Bt	Bt	UP000001414$tr|Q89ZR0|Q89ZR0_BACTN	18	31658.9	0	5		18	5	TRUE	FALSE
Bt	Bt	UP000001414$tr|Q8A1I4|Q8A1I4_BACTN	2	7158.93	0	3		2	3	FALSE	FALSE
Bt	Bt	UP000001414$tr|Q8A9M3|Q8A9M3_BACTN	17	23289.3	0	14		17	14	TRUE	FALSE
Bt	Bt	UP000001414$tr|Q8AB05|Q8AB05_BACTN	18	1.48973e+06	0	19		18	19	TRUE	FALSE
Bt	Bt	UP000001414$tr|Q8A4S9|Q8A4S9_BACTN	18	159849	0	3		18	3	TRUE	FALSE
Bt	Bt	UP000001414$tr|Q8A166|Q8A166_BACTN	18	57356.9	0	15		18	15	TRUE	FALSE
Bt	Bt	UP000001414$tr|Q89Z42|Q89Z42_BACTN	17	31935.7	0	8		17	8	TRUE	FALSE
Bt	Bt	UP000001414$tr|Q8A460|Q8A460_BACTN	18	77681.9	0	29		18	29	TRUE	FALSE
Bt	Bt	UP000001414$tr|Q8A4C4|Q8A4C4_BACTN	18	61637.3	0	9		18	9	TRUE	FALSE
Bt	Bt	UP000001414$tr|Q89ZV8|Q89ZV8_BACTN	18	5.99814e+06	0	12		18	12	TRUE	FALSE
Bt	Bt	UP000001414$tr|Q89Z39|Q89Z39_BACTN	18	46106.3	0	13		18	13	TRUE	FALSE
Bt	Bt	UP000001414$sp|Q8A1E7|PROB_BACTN	17	43711.1	0	10		17	10	TRUE	FALSE
Bt	Bt	UP000001414$tr|Q8A443|Q8A443_BACTN	18	53399.5	0	7		18	7	TRUE	FALSE
Bt	Bt	UP000001414$tr|Q8A3N0|Q8A3N0_BACTN	18	63481.7	0	17		18	17	TRUE	FALSE
Bt	Bt	UP000001414$tr|Q89ZW7|Q89ZW7_BACTN	18	95402	0	5		18	5	TRUE	FALSE
Bt	Bt	UP000001414$tr|Q8A1F2|Q8A1F2_BACTN	18	83701.5	0	18		18	18	TRUE	FALSE
Bt	Bt	UP000001414$tr|Q89ZN8|Q89ZN8_BACTN	18	38542.9	0	12		18	12	TRUE	FALSE
Bt	Bt	UP000001414$sp|Q8A528|RIBBA_BACTN	18	307679	0	21		18	21	TRUE	FALSE
Bt	Bt	UP000001414$tr|Q8A4P4|Q8A4P4_BACTN	18	86077	0	9		18	9	TRUE	FALSE
Bt	Bt	UP000001414$tr|Q8A0Y2|Q8A0Y2_BACTN	18	62027.6	0	14		18	14	TRUE	FALSE
Bt	Bt	UP000001414$tr|Q8A1L3|Q8A1L3_BACTN	18	212298	0	21		18	21	TRUE	FALSE
Bt	Bt	UP000001414$tr|Q8A6S1|Q8A6S1_BACTN	18	314195	0	16		18	16	TRUE	FALSE
Bt	Bt	UP000001414$sp|Q8A861|AEEP_BACTN	5	10750	0	1		5	1	FALSE	FALSE
Bt	Bt	UP000001414$tr|Q8A3W9|Q8A3W9_BACTN	18	165497	0	20		18	20	TRUE	FALSE
Bt	Bt	UP000001414$tr|Q8A862|Q8A862_BACTN	18	1.11385e+06	0	26		18	26	TRUE	FALSE
Bt	Bt	UP000001414$tr|Q8A2C9|Q8A2C9_BACTN	18	64369.3	0	10		18	10	TRUE	FALSE
Bt	Bt	UP000001414$sp|Q8A8L4|SERC_BACTN	18	731317	0	15		18	15	TRUE	FALSE
Bt	Bt	UP000001414$sp|Q8A8M0|GCSP_BACTN	18	98610	0	28		18	28	TRUE	FALSE
Bt	Bt	UP000001414$tr|Q8AAT3|Q8AAT3_BACTN	18	41082.5	0	12		18	12	TRUE	FALSE
Bt	Bt	UP000001414$sp|Q8A287|GPMI_BACTN	18	545736	0	24		18	24	TRUE	FALSE
Bt	Bt	UP000001414$tr|Q8A2F0|Q8A2F0_BACTN	18	50584.6	0	16		18	16	TRUE	FALSE
Bt	Bt	UP000001414$tr|Q8A4S5|Q8A4S5_BACTN	18	153462	0	20		18	20	TRUE	FALSE
Bt	Bt	UP000001414$tr|Q8A399|Q8A399_BACTN	18	599286	0	13		18	13	TRUE	FALSE
Bt	Bt	UP000001414$tr|Q8A9M6|Q8A9M6_BACTN	18	1.51031e+06	0	16		18	16	TRUE	FALSE
Bt	Bt	UP000001414$tr|Q8A9B4|Q8A9B4_BACTN	18	99154.1	0	22		18	22	TRUE	FALSE
Bt	Bt	UP000001414$tr|Q89ZS3|Q89ZS3_BACTN	18	145490	0	22		18	22	TRUE	FALSE
Bt	Bt	UP000001414$tr|Q8A680|Q8A680_BACTN	18	126915	0	16		18	16	TRUE	FALSE
Bt	Bt	UP000001414$tr|Q8A636|Q8A636_BACTN	17	30288.4	0	4		17	4	TRUE	FALSE
Bt	Bt	UP000001414$tr|Q8AAT1|Q8AAT1_BACTN	17	62314.1	0	7		17	7	TRUE	FALSE
Bt	Bt	UP000001414$sp|Q8A5W2|G6PI_BACTN	18	656404	0	27		18	27	TRUE	FALSE
Bt	Bt	UP000001414$sp|Q8A525|GUAA2_BACTN	18	342307	0	27		18	27	TRUE	FALSE
Bt	Bt	UP000001414$tr|Q8A448|Q8A448_BACTN	18	540296	0	24		18	24	TRUE	FALSE
Bt	Bt	UP000001414$tr|Q8A8K9|Q8A8K9_BACTN	18	70500.2	0	6		18	6	TRUE	FALSE
Bt	Bt	UP000001414$tr|Q8A637|Q8A637_BACTN	18	86550.5	0	10		18	10	TRUE	FALSE
Bt	Bt	UP000001414$sp|Q9RQ13|FUCI_BACTN	18	240501	0	16		18	16	TRUE	FALSE
Bt	Bt	UP000001414$tr|Q8AA48|Q8AA48_BACTN	18	29184.5	0	5		18	5	TRUE	FALSE
Bt	Bt	UP000001414$tr|Q8A6Z6|Q8A6Z6_BACTN	18	79724.5	0	25		18	25	TRUE	FALSE
Bt	Bt	UP000001414$tr|Q8A2N6|Q8A2N6_BACTN	4	11761.8	0	1		4	1	FALSE	FALSE
Bt	Bt	UP000001414$sp|Q8AA39|SYFB_BACTN	18	239165	0	36		18	36	TRUE	FALSE
Bt	Bt	UP000001414$sp|Q8A608|ILVD_BACTN	18	79431.7	0	22		18	22	TRUE	FALSE
Bt	Bt	UP000001414$tr|Q8A308|Q8A308_BACTN	18	262744	0	9		18	9	TRUE	FALSE
Bt	Bt	UP000001414$tr|Q8A4D2|Q8A4D2_BACTN	7	15314.6	0	3		7	3	TRUE	FALSE
Bt	Bt	UP000001414$sp|Q8A2S4|KDUI1_BACTN	18	114086	0	9		18	9	TRUE	FALSE
Bt	Bt	UP000001414$sp|Q8A9E3|SYD_BACTN	18	382758	0	25		18	25	TRUE	FALSE
Bt	Bt	UP000001414$tr|Q8A3Y8|Q8A3Y8_BACTN	18	95224.4	0	39		18	39	TRUE	FALSE
Bt	Bt	UP000001414$tr|Q8A5U2|Q8A5U2_BACTN	18	52875.3	0	28		18	28	TRUE	FALSE
Bt	Bt	UP000001414$sp|Q8A626|KCY_BACTN	18	235938	0	12		18	12	TRUE	FALSE
Bt	Bt	UP000001414$tr|Q8A5H1|Q8A5H1_BACTN	18	95614.1	0	12		18	12	TRUE	FALSE
Bt	Bt	UP000001414$tr|Q8A2Q1|Q8A2Q1_BACTN	18	74633	0	29		18	29	TRUE	FALSE
Bt	Bt	UP000001414$sp|Q89ZJ0|KAD_BACTN	18	676606	0	10		18	10	TRUE	FALSE
Bt	Bt	UP000001414$tr|Q8A7N6|Q8A7N6_BACTN	16	15620	0	3		16	3	TRUE	FALSE
Bt	Bt	UP000001414$tr|Q8A5V9|Q8A5V9_BACTN	18	42935.5	0	11		18	11	TRUE	FALSE
Bt	Bt	UP000001414$sp|Q8A1G3|SUSG_BACTN	18	50600.1	0	16		18	16	TRUE	FALSE
Bt	Bt	UP000001414$sp|Q8A2T6|METK_BACTN	18	194198	0	31		18	31	TRUE	FALSE
Bt	Bt	UP000001414$tr|Q8A8M1|Q8A8M1_BACTN	18	68452.4	0	10		18	10	TRUE	FALSE
Bt	Bt	UP000001414$tr|Q8AB50|Q8AB50_BACTN	18	435252	0	4		18	4	TRUE	FALSE
Bt	Bt	UP000001414$tr|Q8A3W8|Q8A3W8_BACTN	18	248242	0	22		18	22	TRUE	FALSE
Bt	Bt	UP000001414$sp|Q89ZI2|OGA_BACTN	12	11285.6	0	5		12	5	TRUE	FALSE
Bt	Bt	UP000001414$tr|Q8AA35|Q8AA35_BACTN	18	54789	0	9		18	9	TRUE	FALSE
Bt	Bt	UP000001414$tr|Q8AAT2|Q8AAT2_BACTN	17	21074.6	0	9		17	9	TRUE	FALSE
Bt	Bt	UP000001414$tr|Q8A829|Q8A829_BACTN	17	19561.7	0	5		17	5	TRUE	FALSE
Bt	Bt	UP000001414$tr|Q8A2G4|Q8A2G4_BACTN	18	81807.2	0	12		18	12	TRUE	FALSE
Bt	Bt	UP000001414$sp|Q8A7T2|BIOAB_BACTN	18	150489	0	27		18	27	TRUE	FALSE
Bt	Bt	UP000001414$tr|Q8A5T5|Q8A5T5_BACTN	18	116134	0	20		18	20	TRUE	FALSE
Bt	Bt	UP000001414$sp|Q8A482|RS3_BACTN	18	465169	0	12		18	12	TRUE	FALSE
Bt	Bt	UP000001414$sp|Q8A5V6|UNG_BACTN	18	38748.4	0	6		18	6	TRUE	FALSE
Bt	Bt	UP000001414$tr|Q8A9N0|Q8A9N0_BACTN	18	291112	0	21		18	21	TRUE	FALSE
Bt	Bt	UP000001414$tr|Q8A8E2|Q8A8E2_BACTN	18	54757.4	0	21		18	21	TRUE	FALSE
Bt	Bt	UP000001414$tr|Q8A148|Q8A148_BACTN	17	35745.1	0	6		17	6	TRUE	FALSE
Bt	Bt	UP000001414$tr|Q8AAU4|Q8AAU4_BACTN	18	1.14452e+06	0	22		18	22	TRUE	FALSE
Bt	Bt	UP000001414$tr|Q8A3K9|Q8A3K9_BACTN	18	124850	0	18		18	18	TRUE	FALSE
Bt	Bt	UP000001414$tr|Q8A7M5|Q8A7M5_BACTN	18	952992	0	5		18	5	TRUE	FALSE
Bt	Bt	UP000001414$tr|Q8A971|Q8A971_BACTN	12	11770.2	0	2		12	2	TRUE	FALSE
Bt	Bt	UP000001414$tr|Q8AAZ9|Q8AAZ9_BACTN	18	80952.2	0	7		18	7	TRUE	FALSE
Bt	Bt	UP000001414$sp|Q8A9J0|UXAB_BACTN	18	206377	0	22		18	22	TRUE	FALSE
Bt	Bt	UP000001414$tr|Q8A1H2|Q8A1H2_BACTN	18	161537	0	16		18	16	TRUE	FALSE
Bt	Bt	UP000001414$sp|Q89ZG0|RNY_BACTN	18	67118.9	0	23		18	23	TRUE	FALSE
Bt	Bt	UP000001414$tr|Q89ZP5|Q89ZP5_BACTN	18	47431.2	0	16		18	16	TRUE	FALSE
Bt	Bt	UP000001414$sp|Q89Z26|MNME_BACTN	18	49832.4	0	12		18	12	TRUE	FALSE
Bt	Bt	UP000001414$sp|Q8A468|RL7_BACTN	18	2.96265e+06	0	8		18	8	TRUE	FALSE
Bt	Bt	UP000001414$sp|Q8A4N6|PNP_BACTN	18	755104	0	38		18	38	TRUE	FALSE
Bt	Bt	UP000001414$tr|Q8A192|Q8A192_BACTN	18	24875.5	0	16		18	16	TRUE	FALSE
Bt	Bt	UP000001414$tr|Q8A839|Q8A839_BACTN	18	38839.2	0	17		18	17	TRUE	FALSE
Bt	Bt	UP000001414$sp|Q8A9C3|PYRDB_BACTN	18	86624.1	0	7		18	7	TRUE	FALSE
Bt	Bt	UP000001414$tr|Q8A6W3|Q8A6W3_BACTN	18	34676.2	0	23		18	23	TRUE	FALSE
Bt	Bt	UP000001414$tr|Q8A9P6|Q8A9P6_BACTN	18	71544.2	0	11		18	11	TRUE	FALSE
Bt	Bt	UP000001414$tr|Q8A609|Q8A609_BACTN	18	75008.8	0	21		18	21	TRUE	FALSE
Bt	Bt	UP000001414$tr|Q8A543|Q8A543_BACTN	18	95861	0	10		18	10	TRUE	FALSE
Bt	Bt	UP000001414$sp|Q8A7U2|UXUA_BACTN	18	77826.8	0	15		18	15	TRUE	FALSE
Bt	Bt	UP000001414$tr|Q8A218|Q8A218_BACTN	18	39223.9	0	11		18	11	TRUE	FALSE
Bt	Bt	UP000001414$tr|Q8A7B2|Q8A7B2_BACTN	18	72614.6	0	7		18	7	TRUE	FALSE
Bt	Bt	UP000001414$sp|Q8A011|RF1_BACTN	18	72241.3	0	12		18	12	TRUE	FALSE
Bt	Bt	UP000001414$tr|Q8A758|Q8A758_BACTN	18	100003	0	5		18	5	TRUE	FALSE
Bt	Bt	UP000001414$tr|Q8A8E1|Q8A8E1_BACTN	18	82570.3	0	19		18	19	TRUE	FALSE
Bt	Bt	UP000001414$tr|Q8A902|Q8A902_BACTN	18	41434.9	0	8		18	8	TRUE	FALSE
Bt	Bt	UP000001414$tr|Q8A614|Q8A614_BACTN	18	213670	0	25		18	25	TRUE	FALSE
Bt	Bt	UP000001414$tr|Q8A2I6|Q8A2I6_BACTN	18	27910.9	0	10		18	10	TRUE	FALSE
Bt	Bt	UP000001414$tr|Q89Z38|Q89Z38_BACTN	17	17311.2	0	6		17	6	TRUE	FALSE
Bt	Bt	UP000001414$tr|Q8A5Y3|Q8A5Y3_BACTN	17	41601.8	0	9		17	9	TRUE	FALSE
Bt	Bt	UP000001414$sp|Q8A014|LPXD_BACTN	18	181559	0	12		18	12	TRUE	FALSE
Bt	Bt	UP000001414$tr|Q8A2C2|Q8A2C2_BACTN	15	14676.9	0	2		15	2	TRUE	FALSE
Bt	Bt	UP000001414$tr|Q8A8E9|Q8A8E9_BACTN	18	80871.6	0	12		18	12	TRUE	FALSE
Bt	Bt	UP000001414$tr|Q8A750|Q8A750_BACTN	18	43248.8	0	15		18	15	TRUE	FALSE
Bt	Bt	UP000001414$tr|Q8A0S1|Q8A0S1_BACTN	18	312134	0	22		18	22	TRUE	FALSE
Bt	Bt	UP000001414$sp|Q8A469|RPOB_BACTN	18	334797	0	58		18	58	TRUE	FALSE
Bt	Bt	UP000001414$tr|Q8A731|Q8A731_BACTN	6	12793.5	0	3		6	3	TRUE	FALSE
Bt	Bt	UP000001414$tr|Q8A338|Q8A338_BACTN	18	100377	0	17		18	17	TRUE	FALSE
Bt	Bt	UP000001414$tr|Q8A509|Q8A509_BACTN	2	6778.1	0	1		2	1	FALSE	FALSE
Bt	Bt	UP000001414$tr|Q8A1P8|Q8A1P8_BACTN	18	302757	0	22		18	22	TRUE	FALSE
Bt	Bt	UP000001414$tr|Q8A4B4|Q8A4B4_BACTN	17	32653.9	0	6		17	6	TRUE	FALSE
Bt	Bt	UP000001414$tr|Q8A297|Q8A297_BACTN	18	166722	0	16		18	16	TRUE	FALSE
Bt	Bt	UP000001414$tr|Q8A144|Q8A144_BACTN	18	556058	0	11		18	11	TRUE	FALSE
Bt	Bt	UP000001414$tr|Q89Z24|Q89Z24_BACTN	18	123748	0	8		18	8	TRUE	FALSE
Bt	Bt	UP000001414$tr|Q89ZJ4|Q89ZJ4_BACTN	18	46268.8	0	7		18	7	TRUE	FALSE
Bt	Bt	UP000001414$tr|Q8A127|Q8A127_BACTN	18	306117	0	32		18	32	TRUE	FALSE
Bt	Bt	UP000001414$tr|Q8A3X0|Q8A3X0_BACTN	18	24775.8	0	8		18	8	TRUE	FALSE
Bt	Bt	UP000001414$tr|Q8A8X4|Q8A8X4_BACTN	15	19033.7	0	6		15	6	TRUE	FALSE
Bt	Bt	UP000001414$sp|Q8A6N4|PURA_BACTN	18	362743	0	20		18	20	TRUE	FALSE
Bt	Bt	UP000001414$sp|Q89YW6|DNAK_BACTN	18	1.7122e+06	0	28		18	28	TRUE	FALSE
Bt	Bt	UP000001414$tr|Q89ZM7|Q89ZM7_BACTN	18	115031	0	14		18	14	TRUE	FALSE
Bt	Bt	UP000001414$tr|Q8A2J4|Q8A2J4_BACTN	16	11498.2	0	4		16	4	TRUE	FALSE
Bt	Bt	UP000001414$tr|Q8A0I0|Q8A0I0_BACTN	18	389140	0	51		18	51	TRUE	FALSE
Bt	Bt	UP000001414$tr|Q8A7G9|Q8A7G9_BACTN	18	60557.3	0	8		18	8	TRUE	FALSE
Bt	Bt	UP000001414$tr|Q8A405|Q8A405_BACTN	18	39682.5	0	8		18	8	TRUE	FALSE
Bt	Bt	UP000001414$tr|Q89YR7|Q89YR7_BACTN	18	248576	0	13		18	13	TRUE	FALSE
Bt	Bt	UP000001414$tr|Q8A7N1|Q8A7N1_BACTN	18	38671.8	0	5		18	5	TRUE	FALSE
Bt	Bt	UP000001414$tr|Q8A819|Q8A819_BACTN	12	17907.6	0	4		12	4	TRUE	FALSE
Bt	Bt	UP000001414$sp|Q8A8M2|RSMG_BACTN	18	47944	0	12		18	12	TRUE	FALSE
Bt	Bt	UP000001414$tr|Q89ZW2|Q89ZW2_BACTN	18	49347.2	0	11		18	11	TRUE	FALSE
Bt	Bt	UP000001414$tr|Q8A9P1|Q8A9P1_BACTN	18	121815	0	7		18	7	TRUE	FALSE
Bt	Bt	UP000001414$tr|Q8A9A5|Q8A9A5_BACTN	18	767819	0	12		18	12	TRUE	FALSE
Bt	Bt	UP000001414$tr|Q89ZI7|Q89ZI7_BACTN	18	35644.5	0	8		18	8	TRUE	FALSE
Bt	Bt	UP000001414$tr|Q8A0L4|Q8A0L4_BACTN	18	147540	0	15		18	15	TRUE	FALSE
Bt	Bt	UP000001414$tr|Q8ABF3|Q8ABF3_BACTN	18	299535	0	4		18	4	TRUE	FALSE
Bt	Bt	UP000001414$tr|Q8AB01|Q8AB01_BACTN	18	139025	0	12		18	12	TRUE	FALSE
Bt	Bt	UP000001414$tr|Q8AA92|Q8AA92_BACTN	15	57745.5	0	6		15	6	TRUE	FALSE
Bt	Bt	UP000001414$tr|Q8A7E5|Q8A7E5_BACTN	18	497609	0	14		18	14	TRUE	FALSE
Bt	Bt	UP000001414$tr|Q89Z41|Q89Z41_BACTN	18	48639.7	0	13		18	13	TRUE	FALSE
Bt	Bt	UP000001414$sp|Q8A5W4|SYK_BACTN	18	209766	0	33		18	33	TRUE	FALSE
Bt	Bt	UP000001414$tr|Q8A8U4|Q8A8U4_BACTN	16	28497.8	0	5		16	5	TRUE	FALSE
Bt	Bt	UP000001414$sp|Q8A997|TSAD_BACTN	18	87826.7	0	15		18	15	TRUE	FALSE
Bt	Bt	UP000001414$tr|Q8A6B5|Q8A6B5_BACTN	18	406466	0	29		18	29	TRUE	FALSE
Bt	Bt	UP000001414$sp|Q8ABA9|HISX_BACTN	18	70686.4	0	17		18	17	TRUE	FALSE
Bt	Bt	UP000001414$tr|Q8A7U1|Q8A7U1_BACTN	18	272124	0	15		18	15	TRUE	FALSE
Bt	Bt	UP000001414$tr|Q8A815|Q8A815_BACTN	18	116073	0	32		18	32	TRUE	FALSE
Bt	Bt	UP000001414$tr|Q8A1L7|Q8A1L7_BACTN	18	81528.4	0	16		18	16	TRUE	FALSE
Bt	Bt	UP000001414$tr|Q8A0Q8|Q8A0Q8_BACTN	18	34191.9	0	15		18	15	TRUE	FALSE
Bt	Bt	UP000001414$sp|Q8AA75|PYRG_BACTN	18	330513	0	32		18	32	TRUE	FALSE
Bt	Bt	UP000001414$sp|Q8A455|SYE_BACTN	18	249979	0	21		18	21	TRUE	FALSE
Bt	Bt	UP000001414$sp|Q45791|RECA_BACTN	18	496559	0	16		18	16	TRUE	FALSE
Bt	Bt	UP000001414$tr|Q8A9B6|Q8A9B6_BACTN	18	135562	0	33		18	33	TRUE	FALSE
Bt	Bt	UP000001414$tr|Q8A0C3|Q8A0C3_BACTN	17	45359.2	0	10		17	10	TRUE	FALSE
Bt	Bt	UP000001414$tr|Q8AAE0|Q8AAE0_BACTN	10	14884.6	0	4		10	4	TRUE	FALSE
Bt	Bt	UP000001414$tr|Q8A6W1|Q8A6W1_BACTN	18	28698.8	0	6		18	6	TRUE	FALSE
Bt	Bt	UP000001414$tr|Q89ZT3|Q89ZT3_BACTN	18	23238.3	0	8		18	8	TRUE	FALSE
Bt	Bt	UP000001414$tr|Q89ZP8|Q89ZP8_BACTN	18	212478	0	16		18	16	TRUE	FALSE
Bt	Bt	UP000001414$sp|Q8A0Z4|RS2_BACTN	18	1.20315e+06	0	15		18	15	TRUE	FALSE
Bt	Bt	UP000001414$tr|Q8A7H6|Q8A7H6_BACTN	18	619497	0	31		18	31	TRUE	FALSE
Bt	Bt	UP000001414$tr|Q8A037|Q8A037_BACTN	17	27235	0	3		17	3	TRUE	FALSE
Bt	Bt	UP000001414$tr|Q8ABD0|Q8ABD0_BACTN	18	41834.6	0	11		18	11	TRUE	FALSE
Bt	Bt	UP000001414$sp|Q8A7G0|QUEF_BACTN	18	80306.2	0	10		18	10	TRUE	FALSE
Bt	Bt	UP000001414$tr|Q8A848|Q8A848_BACTN	17	25395.8	0	9		17	9	TRUE	FALSE
Bt	Bt	UP000001414$tr|Q8A4A6|Q8A4A6_BACTN	1	7703.68	0	1		1	1	FALSE	FALSE
Bt	Bt	UP000001414$sp|Q8A6M0|LEU3_BACTN	18	111791	0	14		18	14	TRUE	FALSE
Bt	Bt	UP000001414$tr|Q8A8E5|Q8A8E5_BACTN	18	328653	0	19		18	19	TRUE	FALSE
Bt	Bt	UP000001414$sp|Q8A2S5|SYY_BACTN	18	239105	0	21		18	21	TRUE	FALSE
Bt	Bt	UP000001414$sp|Q8A004|PUR7_BACTN	18	644343	0	24		18	24	TRUE	FALSE
Bt	Bt	UP000001414$sp|Q8A2B1|SPEA_BACTN	18	63695.3	0	14		18	14	TRUE	FALSE
Bt	Bt	UP000001414$tr|Q8A126|Q8A126_BACTN	18	698913	0	28		18	28	TRUE	FALSE
Bt	Bt	UP000001414$tr|Q8A688|Q8A688_BACTN	18	795403	0	36		18	36	TRUE	FALSE
Bt	Bt	UP000001414$sp|Q8A681|MURA_BACTN	18	29272.2	0	8		18	8	TRUE	FALSE
Bt	Bt	UP000001414$tr|Q8A0N6|Q8A0N6_BACTN	18	24436.1	0	8		18	8	TRUE	FALSE
Bt	Bt	UP000001414$tr|Q8A5I8|Q8A5I8_BACTN	18	46167.3	0	13		18	13	TRUE	FALSE
Bt	Bt	UP000001414$tr|Q8AAP3|Q8AAP3_BACTN	18	24565.3	0	13		18	13	TRUE	FALSE
Bt	Bt	UP000001414$sp|Q8AAP2|SYT_BACTN	18	322827	0	34		18	34	TRUE	FALSE
Bt	Bt	UP000001414$tr|Q8A5Q5|Q8A5Q5_BACTN	10	20161.9	0	3		10	3	TRUE	FALSE
Bt	Bt	UP000001414$tr|Q8A8U5|Q8A8U5_BACTN	18	308997	0	5		18	5	TRUE	FALSE
Bt	Bt	UP000001414$sp|Q89ZI9|OBG_BACTN	18	72650.5	0	15		18	15	TRUE	FALSE
Bt	Bt	UP000001414$sp|Q8A251|RSMH_BACTN	18	35768.3	0	12		18	12	TRUE	FALSE
Bt	Bt	UP000001414$tr|Q8AAL9|Q8AAL9_BACTN	5	12510.5	0	3		5	3	FALSE	FALSE
Bt	Bt	UP000001414$sp|Q8A329|SYL_BACTN	18	96526.4	0	26		18	26	TRUE	FALSE
Bt	Bt	UP000001414$tr|Q8A2C1|Q8A2C1_BACTN	6	15335.2	0	4		6	4	TRUE	FALSE
Bt	Bt	UP000001414$tr|Q8A2A2|Q8A2A2_BACTN	18	244827	0	27		18	27	TRUE	FALSE
Bt	Bt	UP000001414$tr|Q8A9A4|Q8A9A4_BACTN	7	10590.2	0	2		7	2	TRUE	FALSE
Bt	Bt	UP000001414$tr|Q8A3W3|Q8A3W3_BACTN	18	341648	0	27		18	27	TRUE	FALSE
Bt	Bt	UP000001414$tr|Q8A1C4|Q8A1C4_BACTN	18	198848	0	19		18	19	TRUE	FALSE
Bt	Bt	UP000001414$sp|Q8A677|KGUA_BACTN	18	80051.4	0	11		18	11	TRUE	FALSE
Bt	Bt	UP000001414$tr|Q8AB69|Q8AB69_BACTN	17	51392.3	0	3		17	3	TRUE	FALSE
Bt	Bt	UP000001414$tr|Q8A8R1|Q8A8R1_BACTN	18	234595	0	9		18	9	TRUE	FALSE
Bt	Bt	UP000001414$tr|Q89YW9|Q89YW9_BACTN	18	319771	0	17		18	17	TRUE	FALSE
Bt	Bt	UP000001414$tr|Q8A544|Q8A544_BACTN	15	19729.9	0	4		15	4	TRUE	FALSE
Bt	Bt	UP000001414$tr|Q89YM9|Q89YM9_BACTN	18	142483	0	10		18	10	TRUE	FALSE
Bt	Bt	UP000001414$sp|Q8A1A7|ARGC_BACTN	18	73727.9	0	12		18	12	TRUE	FALSE
Bt	Bt	UP000001414$sp|Q89ZG1|CUTC_BACTN	18	116111	0	12		18	12	TRUE	FALSE
Bt	Bt	UP000001414$sp|Q8A988|SYP_BACTN	18	274889	0	35		18	35	TRUE	FALSE
Bt	Bt	UP000001414$sp|Q8A1E9|SOTC_BACTN	18	120944	0	12		18	12	TRUE	FALSE
Bt	Bt	UP000001414$tr|Q89ZL6|Q89ZL6_BACTN	18	45898.9	0	8		18	8	TRUE	FALSE
Bt	Bt	UP000001414$tr|Q8A8C9|Q8A8C9_BACTN	18	90042.4	0	38		18	38	TRUE	FALSE
Bt	Bt	UP000001414$tr|Q8AA78|Q8AA78_BACTN	18	33769.8	0	16		18	16	TRUE	FALSE
Bt	Bt	UP000001414$tr|Q8A601|Q8A601_BACTN	18	120432	0	12		18	12	TRUE	FALSE
Bt	Bt	UP000001414$tr|Q8AB52|Q8AB52_BACTN	8	11462.1	0	3		8	3	TRUE	FALSE
Bt	Bt	UP000001414$tr|Q8A199|Q8A199_BACTN	18	74614.4	0	10		18	10	TRUE	FALSE
Bt	Bt	UP000001414$tr|Q8A1U0|Q8A1U0_BACTN	18	62161.3	0	14		18	14	TRUE	FALSE
Bt	Bt	UP000001414$tr|Q8A803|Q8A803_BACTN	18	392885	0	19		18	19	TRUE	FALSE
Bt	Bt	UP000001414$tr|Q8AB55|Q8AB55_BACTN	18	224856	0	6		18	6	TRUE	FALSE
Bt	Bt	UP000001414$tr|Q8A6P1|Q8A6P1_BACTN	15	14010.5	0	8		15	8	TRUE	FALSE
Bt	Bt	UP000001414$tr|Q8AA47|Q8AA47_BACTN	18	124193	0	21		18	21	TRUE	FALSE
Bt	Bt	UP000001414$tr|Q89ZM8|Q89ZM8_BACTN	18	51841.7	0	8		18	8	TRUE	FALSE
Bt	Bt	UP000001414$tr|Q8A813|Q8A813_BACTN	18	40078.9	0	18		18	18	TRUE	FALSE
Bt	Bt	UP000001414$tr|Q8A5P9|Q8A5P9_BACTN	17	39098.8	0	5		17	5	TRUE	FALSE
Bt	Bt	UP000001414$sp|Q8AA33|LEPA_BACTN	18	59706.6	0	12		18	12	TRUE	FALSE
Bt	Bt	UP000001414$sp|Q8AAP9|CYSN_BACTN	18	108011	0	25		18	25	TRUE	FALSE
Bt	Bt	UP000001414$tr|Q8A3H8|Q8A3H8_BACTN	18	698944	0	10		18	10	TRUE	FALSE
Bt	Bt	UP000001414$tr|Q8AA45|Q8AA45_BACTN	18	83086.3	0	9		18	9	TRUE	FALSE
Bt	Bt	UP000001414$tr|Q8A158|Q8A158_BACTN	18	96999	0	20		18	20	TRUE	FALSE
Bt	Bt	UP000001414$tr|Q8A0X6|Q8A0X6_BACTN	18	125343	0	12		18	12	TRUE	FALSE
Bt	Bt	UP000001414$tr|Q8A403|Q8A403_BACTN	17	26572.8	0	9		17	9	TRUE	FALSE
Bt	Bt	UP000001414$tr|Q8A5M6|Q8A5M6_BACTN	18	70340.4	0	8		18	8	TRUE	FALSE
Bt	Bt	UP000001414$tr|Q8A3W4|Q8A3W4_BACTN	18	360592	0	4		18	4	TRUE	FALSE
Bt	Bt	UP000001414$sp|Q8A1G1|SUSC_BACTN	18	462476	0	33		18	33	TRUE	FALSE
Bt	Bt	UP000001414$tr|Q8A824|Q8A824_BACTN	18	119676	0	12		18	12	TRUE	FALSE
Bt	Bt	UP000001414$tr|Q8A8S6|Q8A8S6_BACTN	16	40983	0	5		16	5	TRUE	FALSE
Bt	Bt	UP000001414$tr|Q8A5I3|Q8A5I3_BACTN	18	1.16496e+06	0	27		18	27	TRUE	FALSE
Bt	Bt	UP000001414$tr|Q8A0N3|Q8A0N3_BACTN	18	25493.6	0	5		18	5	TRUE	FALSE
Bt	Bt	UP000001414$tr|Q8A8H1|Q8A8H1_BACTN	18	88215.8	0	23		18	23	TRUE	FALSE
Bt	Bt	UP000001414$tr|Q8A7H3|Q8A7H3_BACTN	18	132931	0	31		18	31	TRUE	FALSE
Bt	Bt	UP000001414$tr|Q8A6X1|Q8A6X1_BACTN	1	33289.9	0	1		1	1	FALSE	FALSE
Bt	Bt	UP000001414$tr|Q8A1Z2|Q8A1Z2_BACTN	15	15589.2	0	3		15	3	TRUE	FALSE
Bt	Bt	UP000001414$tr|Q8A1D6|Q8A1D6_BACTN	18	39738.2	0	6		18	6	TRUE	FALSE
Bt	Bt	UP000001414$sp|Q8A0Z8|SYN_BACTN	18	221707	0	24		18	24	TRUE	FALSE
Bt	Bt	UP000001414$sp|Q8AAQ0|CYSD_BACTN	18	109251	0	16		18	16	TRUE	FALSE
Bt	Bt	UP000001414$tr|Q8A1N7|Q8A1N7_BACTN	18	74771.5	0	12		18	12	TRUE	FALSE
Bt	Bt	UP000001414$sp|Q8AA13|THIE_BACTN	4	11607.1	0	2		4	2	FALSE	FALSE
Bt	Bt	UP000001414$tr|Q8A9H8|Q8A9H8_BACTN	18	437978	0	30		18	30	TRUE	FALSE
Bt	Bt	UP000001414$tr|Q8A7H2|Q8A7H2_BACTN	15	22636.6	0	3		15	3	TRUE	FALSE
Bt	Bt	UP000001414$sp|Q8A767|TAL_BACTN	18	167076	0	11		18	11	TRUE	FALSE
Bt	Bt	UP000001414$sp|Q8A749|NTPPA_BACTN	18	42104.5	0	5		18	5	TRUE	FALSE
Bt	Bt	UP000001414$tr|Q8A8R0|Q8A8R0_BACTN	18	324312	0	8		18	8	TRUE	FALSE
Bt	Bt	UP000001414$tr|Q8A881|Q8A881_BACTN	18	425068	0	45		18	45	TRUE	FALSE
Bt	Bt	UP000001414$tr|Q8A406|Q8A406_BACTN	18	61828.9	0	26		18	26	TRUE	FALSE
Bt	Bt	UP000001414$tr|Q8A5H9|Q8A5H9_BACTN	18	45388.4	0	18		18	18	TRUE	FALSE
Bt	Bt	UP000001414$tr|Q8A0N5|Q8A0N5_BACTN	11	21811.9	0	4		11	4	TRUE	FALSE
Bt	Bt	UP000001414$tr|Q8A2H1|Q8A2H1_BACTN	15	18201	0	2		15	2	TRUE	FALSE
Bt	Bt	UP000001414$tr|Q8A801|Q8A801_BACTN	18	1.45113e+06	0	10		18	10	TRUE	FALSE
Bt	Bt	UP000001414$tr|Q8A1C1|Q8A1C1_BACTN	18	102797	0	11		18	11	TRUE	FALSE
Bt	Bt	UP000001414$tr|Q8A4Q5|Q8A4Q5_BACTN	18	63080.2	0	13		18	13	TRUE	FALSE
Bt	Bt	UP000001414$tr|Q8A1B1|Q8A1B1_BACTN	18	77879.2	0	22		18	22	TRUE	FALSE
Bt	Bt	UP000001414$tr|Q8A6G2|Q8A6G2_BACTN	14	12269.2	0	1		14	1	FALSE	FALSE
Bt	Bt	UP000001414$tr|Q8A2L2|Q8A2L2_BACTN	18	73007.9	0	27		18	27	TRUE	FALSE
Bt	Bt	UP000001414$tr|Q8A687|Q8A687_BACTN	13	22340.3	0	3		13	3	TRUE	FALSE
Bt	Bt	UP000001414$tr|Q8A100|Q8A100_BACTN	18	224979	0	21		18	21	TRUE	FALSE
Bt	Bt	UP000001414$tr|Q8A9D9|Q8A9D9_BACTN	18	84781.1	0	16		18	16	TRUE	FALSE
Bt	Bt	UP000001414$tr|Q8A303|Q8A303_BACTN	18	32243.3	0	14		18	14	TRUE	FALSE
Bt	Bt	UP000001414$sp|Q8A493|RS5_BACTN	18	1.05035e+06	0	10		18	10	TRUE	FALSE
Bt	Bt	UP000001414$tr|Q8A136|Q8A136_BACTN	18	127624	0	11		18	11	TRUE	FALSE
Bt	Bt	UP000001414$tr|Q8A8T3|Q8A8T3_BACTN	18	78748.6	0	5		18	5	TRUE	FALSE
Bt	Bt	UP000001414$sp|Q8AA38|Y627_BACTN	17	411255	0	5		17	5	TRUE	FALSE
Bt	Bt	UP000001414$tr|Q8A818|Q8A818_BACTN	18	48215	0	8		18	8	TRUE	FALSE
Bt	Bt	UP000001414$sp|Q8A137|FABH2_BACTN	18	163726	0	10		18	10	TRUE	FALSE
Bt	Bt	UP000001414$tr|Q8A2G3|Q8A2G3_BACTN	18	53040.6	0	10		18	10	TRUE	FALSE
Bt	Bt	UP000001414$tr|Q89ZQ5|Q89ZQ5_BACTN	18	128746	0	9		18	9	TRUE	FALSE
Bt	Bt	UP000001414$tr|Q8AA87|Q8AA87_BACTN	18	67350.9	0	24		18	24	TRUE	FALSE
Bt	Bt	UP000001414$tr|Q8A0T7|Q8A0T7_BACTN	18	113080	0	24		18	24	TRUE	FALSE
Bt	Bt	UP000001414$tr|Q8A6K2|Q8A6K2_BACTN	17	33086.7	0	8		17	8	TRUE	FALSE
Bt	Bt	UP000001414$tr|Q89ZW1|Q89ZW1_BACTN	18	42212.5	0	7		18	7	TRUE	FALSE
Bt	Bt	UP000001414$tr|Q8A1Y8|Q8A1Y8_BACTN	6	22717.1	0	4		6	4	TRUE	FALSE
Bt	Bt	UP000001414$tr|Q8A674|Q8A674_BACTN	11	12343.3	0	2		11	2	TRUE	FALSE
Bt	Bt	UP000001414$tr|Q8A5V3|Q8A5V3_BACTN	12	19406.5	0	2		12	2	TRUE	FALSE
Bt	Bt	UP000001414$tr|Q8AAN1|Q8AAN1_BACTN	18	32233	0	6		18	6	TRUE	FALSE
Bt	Bt	UP000001414$tr|Q8A1V7|Q8A1V7_BACTN	18	65816.7	0	17		18	17	TRUE	FALSE
Bt	Bt	UP000001414$tr|Q8A4H4|Q8A4H4_BACTN	14	17755.1	0	6		14	6	TRUE	FALSE
Bt	Bt	UP000001414$tr|Q8AAW2|Q8AAW2_BACTN	18	76552.5	0	8		18	8	TRUE	FALSE
Bt	Bt	UP000001414$tr|Q8A5W0|Q8A5W0_BACTN	16	15077.6	0	2		16	2	TRUE	FALSE
Bt	Bt	UP000001414$tr|Q8A2W9|Q8A2W9_BACTN	18	56296.9	0	11		18	11	TRUE	FALSE
Bt	Bt	UP000001414$sp|Q8A4P5|BUK_BACTN	18	49933.2	0	8		18	8	TRUE	FALSE
Bt	Bt	UP000001414$sp|Q8A7J8|INO1_BACTN	18	882843	0	15		18	15	TRUE	FALSE
Bt	Bt	UP000001414$tr|Q8A927|Q8A927_BACTN	1	9321.14	0	1		1	1	FALSE	FALSE
Bt	Bt	UP000001414$sp|Q8AA22|Y643_BACTN	18	195083	0	28		18	28	TRUE	FALSE
Bt	Bt	UP000001414$tr|Q8A8U8|Q8A8U8_BACTN	18	73563.4	0	11		18	11	TRUE	FALSE
Bt	Bt	UP000001414$tr|Q8A4T7|Q8A4T7_BACTN	18	1.26256e+06	0	22		18	22	TRUE	FALSE
Bt	Bt	UP000001414$tr|Q8A6L9|Q8A6L9_BACTN	16	29380.9	0	7		16	7	TRUE	FALSE
Bt	Bt	UP000001414$tr|Q89ZK9|Q89ZK9_BACTN	18	607462	0	27		18	27	TRUE	FALSE
Bt	Bt	UP000001414$tr|Q8A0H5|Q8A0H5_BACTN	18	38315.7	0	9		18	9	TRUE	FALSE
Bt	Bt	UP000001414$tr|Q8A4W8|Q8A4W8_BACTN	16	14811.9	0	3		16	3	TRUE	FALSE
Bt	Bt	UP000001414$tr|Q8A6L6|Q8A6L6_BACTN	18	159599	0	28		18	28	TRUE	FALSE
Bt	Bt	UP000001414$sp|Q8A8Y4|BMAGP_BACTN	18	98747.3	0	7		18	7	TRUE	FALSE
Bt	Bt	UP000001414$tr|Q8AAX7|Q8AAX7_BACTN	5	9624.27	0	2		5	2	FALSE	FALSE
Bt	Bt	UP000001414$sp|Q8A474|EFG_BACTN	18	1.14481e+06	0	37		18	37	TRUE	FALSE
Bt	Bt	UP000001414$tr|E7MCB0|E7MCB0_BACTN	18	90241.1	0	6		18	6	TRUE	FALSE
Bt	Bt	UP000001414$tr|Q8A0T2|Q8A0T2_BACTN	18	32574.5	0	12		18	12	TRUE	FALSE
Bt	Bt	UP000001414$tr|Q8A7P4|Q8A7P4_BACTN	18	69674.3	0	12		18	12	TRUE	FALSE
Bt	Bt	UP000001414$tr|Q89YM8|Q89YM8_BACTN	18	16114.7	0	8		18	8	TRUE	FALSE
Bt	Bt	UP000001414$tr|Q8A728|Q8A728_BACTN	18	142497	0	21		18	21	TRUE	FALSE
Bt	Bt	UP000001414$tr|Q8A5T1|Q8A5T1_BACTN	18	53667.4	0	2		18	2	TRUE	FALSE
Bt	Bt	UP000001414$tr|Q8A195|Q8A195_BACTN	18	999108	0	13		18	13	TRUE	FALSE
Bt	Bt	UP000001414$sp|Q8A3H9|NPD_BACTN	18	101310	0	13		18	13	TRUE	FALSE
Bt	Bt	UP000001414$sp|Q8A675|NADD_BACTN	10	27898.1	0	2		10	2	TRUE	FALSE
Bt	Bt	UP000001414$tr|Q8A7A1|Q8A7A1_BACTN	17	18263.3	0	12		17	12	TRUE	FALSE
Bt	Bt	UP000001414$tr|Q89YV1|Q89YV1_BACTN	18	39739.4	0	9		18	9	TRUE	FALSE
Bt	Bt	UP000001414$tr|Q8A028|Q8A028_BACTN	18	150790	0	36		18	36	TRUE	FALSE
Bt	Bt	UP000001414$tr|Q8AAH6|Q8AAH6_BACTN	18	67751.3	0	7		18	7	TRUE	FALSE
Bt	Bt	UP000001414$tr|E7MCA2|E7MCA2_BACTN	18	476573	0	4		18	4	TRUE	FALSE
Bt	Bt	UP000001414$tr|Q8A0L0|Q8A0L0_BACTN	18	30189.9	0	7		18	7	TRUE	FALSE
Bt	Bt	UP000001414$tr|Q8A177|Q8A177_BACTN	10	11200.1	0	7		10	7	TRUE	FALSE
Bt	Bt	UP000001414$sp|Q8A765|GPMA2_BACTN	18	282153	0	21		18	21	TRUE	FALSE
Bt	Bt	UP000001414$tr|Q8A7J5|Q8A7J5_BACTN	18	56516.1	0	14		18	14	TRUE	FALSE
Bt	Bt	UP000001414$tr|Q89YX0|Q89YX0_BACTN	18	439338	0	16		18	16	TRUE	FALSE
Bt	Bt	UP000001414$tr|Q89YJ3|Q89YJ3_BACTN	18	297581	0	31		18	31	TRUE	FALSE
Bt	Bt	UP000001414$tr|Q8A5V8|Q8A5V8_BACTN	17	22126.9	0	18		17	18	TRUE	FALSE
Bt	Bt	UP000001414$tr|Q8A9E0|Q8A9E0_BACTN	18	159049	0	13		18	13	TRUE	FALSE
Bt	Bt	UP000001414$sp|Q8A756|SYFA_BACTN	18	338551	0	17		18	17	TRUE	FALSE
Bt	Bt	UP000001414$sp|Q8A9M2|XYLA_BACTN	18	91534.8	0	19		18	19	TRUE	FALSE
Bt	Bt	UP000001414$tr|Q8A2S3|Q8A2S3_BACTN	18	302953	0	11		18	11	TRUE	FALSE
Bt	Bt	UP000001414$sp|Q8A5V7|ASNA_BACTN	18	39957.6	0	13		18	13	TRUE	FALSE
Bt	Bt	UP000001414$tr|Q8A8R7|Q8A8R7_BACTN	18	69474.7	0	39		18	39	TRUE	FALSE
Bt	Bt	UP000001414$sp|Q89ZV6|GUAA1_BACTN	18	175964	0	28		18	28	TRUE	FALSE
Bt	Bt	UP000001414$sp|Q8A256|MURD_BACTN	18	109814	0	24		18	24	TRUE	FALSE
Bt	Bt	UP000001414$tr|Q8A1M5|Q8A1M5_BACTN	18	206213	0	18		18	18	TRUE	FALSE
Bt	Bt	UP000001414$tr|Q8A3A0|Q8A3A0_BACTN	18	807135	0	34		18	34	TRUE	FALSE
Bt	Bt	UP000001414$sp|Q8A0U0|GCH1_BACTN	18	29233.8	0	9		18	9	TRUE	FALSE
Bt	Bt	UP000001414$tr|Q8A6G0|Q8A6G0_BACTN	18	22842	0	6		18	6	TRUE	FALSE
Bt	Bt	UP000001414$tr|Q8A0H4|Q8A0H4_BACTN	18	108267	0	59		18	59	TRUE	FALSE
Bt	Bt	UP000001414$tr|Q8AAY1|Q8AAY1_BACTN	18	340136	0	13		18	13	TRUE	FALSE
Bt	Bt	UP000001414$tr|Q8A1P1|Q8A1P1_BACTN	17	20568.4	0	6		17	6	TRUE	FALSE
Bt	Bt	UP000001414$tr|Q8A5I2|Q8A5I2_BACTN	18	134365	0	28		18	28	TRUE	FALSE
Bt	Bt	UP000001414$tr|Q8A131|Q8A131_BACTN	18	1.0561e+06	0	7		18	7	TRUE	FALSE
Bt	Bt	UP000001414$tr|Q8A0T4|Q8A0T4_BACTN	18	159880	0	12		18	12	TRUE	FALSE
Bt	Bt	UP000001414$tr|Q8AAD0|Q8AAD0_BACTN	18	195691	0	16		18	16	TRUE	FALSE
Bt	Bt	UP000001414$tr|Q8AA21|Q8AA21_BACTN	18	337045	0	43		18	43	TRUE	FALSE
Bt	Bt	UP000001414$tr|Q8A849|Q8A849_BACTN	18	203430	0	29		18	29	TRUE	FALSE
Bt	Bt	UP000001414$tr|Q8A262|Q8A262_BACTN	18	180477	0	13		18	13	TRUE	FALSE
Bt	Bt	UP000001414$tr|Q8A4V4|Q8A4V4_BACTN	18	1.23559e+06	0	12		18	12	TRUE	FALSE
Bt	Bt	UP000001414$tr|Q8AB73|Q8AB73_BACTN	18	164730	0	36		18	36	TRUE	FALSE
Bt	Bt	UP000001414$tr|Q8A6J4|Q8A6J4_BACTN	18	28820.6	0	3		18	3	TRUE	FALSE
Bt	Bt	UP000001414$sp|Q89YY3|CLPB_BACTN	18	481375	0	60		18	60	TRUE	FALSE
Bt	Bt	UP000001414$tr|Q8A092|Q8A092_BACTN	18	110478	0	26		18	26	TRUE	FALSE
Bt	Bt	UP000001414$tr|Q8A3P4|Q8A3P4_BACTN	8	11237.4	0	4		8	4	TRUE	FALSE
Bt	Bt	UP000001414$tr|Q8A7U6|Q8A7U6_BACTN	18	22497.5	0	4		18	4	TRUE	FALSE
Bt	Bt	UP000001414$sp|Q8A9U7|ATPA_BACTN	18	293760	0	19		18	19	TRUE	FALSE
Bt	Bt	UP000001414$sp|Q89ZK3|PDXA_BACTN	18	75668.7	0	14		18	14	TRUE	FALSE
Bt	Bt	UP000001414$sp|Q89ZQ3|MIAA2_BACTN	18	27029.1	0	6		18	6	TRUE	FALSE
Bt	Bt	UP000001414$tr|Q8A6F0|Q8A6F0_BACTN	7	8452.13	0	1		7	1	FALSE	FALSE
Bt	Bt	UP000001414$tr|Q8A2U1|Q8A2U1_BACTN	18	200293	0	12		18	12	TRUE	FALSE
Bt	Bt	UP000001414$tr|Q8A1E5|Q8A1E5_BACTN	18	100540	0	2		18	2	TRUE	FALSE
Bt	Bt	UP000001414$tr|Q89YV3|Q89YV3_BACTN	17	27670	0	20		17	20	TRUE	FALSE
Bt	Bt	UP000001414$tr|Q8A2G6|Q8A2G6_BACTN	18	66744.1	0	20		18	20	TRUE	FALSE
Bt	Bt	UP000001414$tr|Q8A6Z2|Q8A6Z2_BACTN	18	289500	0	65		18	65	TRUE	FALSE
Bt	Bt	UP000001414$tr|Q8AB03|Q8AB03_BACTN	18	48231.1	0	12		18	12	TRUE	FALSE
Bt	Bt	UP000001414$tr|Q8A3K8|Q8A3K8_BACTN	13	21423.3	0	2		13	2	TRUE	FALSE
Bt	Bt	UP000001414$tr|Q8A7C3|Q8A7C3_BACTN	18	166123	0	31		18	31	TRUE	FALSE
Bt	Bt	UP000001414$tr|Q8A7Z1|Q8A7Z1_BACTN	18	114698	0	12		18	12	TRUE	FALSE
Bt	Bt	UP000001414$sp|Q8AA95|UVRB_BACTN	18	39703.5	0	23		18	23	TRUE	FALSE
Bt	Bt	UP000001414$tr|Q8A7I9|Q8A7I9_BACTN	18	36285.6	0	7		18	7	TRUE	FALSE
Bt	Bt	UP000001414$tr|Q8A2D0|Q8A2D0_BACTN	18	26885.9	0	6		18	6	TRUE	FALSE
Bt	Bt	UP000001414$tr|Q8A090|Q8A090_BACTN	18	75464.7	0	10		18	10	TRUE	FALSE
Bt	Bt	UP000001414$tr|Q8A9A9|Q8A9A9_BACTN	18	40889.3	0	7		18	7	TRUE	FALSE
Bt	Bt	UP000001414$tr|Q8A2K0|Q8A2K0_BACTN	18	137822	0	10		18	10	TRUE	FALSE
Bt	Bt	UP000001414$tr|Q8A5S1|Q8A5S1_BACTN	18	367154	0	48		18	48	TRUE	FALSE
Bt	Bt	UP000001414$sp|Q8A1G8|ACKA_BACTN	18	590805	0	26		18	26	TRUE	FALSE
Bt	Bt	UP000001414$tr|Q8A4P8|Q8A4P8_BACTN	13	17596.1	0	5		13	5	TRUE	FALSE
Bt	Bt	UP000001414$tr|Q8A3W1|Q8A3W1_BACTN	10	426537	0	2		10	2	TRUE	FALSE
Bt	Bt	UP000001414$tr|Q8A2P9|Q8A2P9_BACTN	18	50385.4	0	7		18	7	TRUE	FALSE
Bt	Bt	UP000001414$tr|Q8A7P8|Q8A7P8_BACTN	18	91176.1	0	11		18	11	TRUE	FALSE
Bt	Bt	UP000001414$tr|Q8A6G9|Q8A6G9_BACTN	18	428738	0	23		18	23	TRUE	FALSE
Bt	Bt	UP000001414$sp|Q8A495|RL15_BACTN	18	1.10731e+06	0	7		18	7	TRUE	FALSE
Bt	Bt	UP000001414$tr|Q89Z36|Q89Z36_BACTN	17	21193.3	0	7		17	7	TRUE	FALSE
Bt	Bt	UP000001414$sp|Q8A8S8|LIPB_BACTN	12	25655.2	0	7		12	7	TRUE	FALSE
Bt	Bt	UP000001414$tr|Q8A2R7|Q8A2R7_BACTN	18	27988.3	0	6		18	6	TRUE	FALSE
Bt	Bt	UP000001414$sp|Q8A254|MURE_BACTN	18	91276	0	20		18	20	TRUE	FALSE
Bt	Bt	UP000001414$tr|Q8A633|Q8A633_BACTN	18	132566	0	13		18	13	TRUE	FALSE
Bt	Bt	UP000001414$tr|Q8A9C0|Q8A9C0_BACTN	18	106532	0	10		18	10	TRUE	FALSE
Bt	Bt	UP000001414$sp|Q8A7B8|FOLD_BACTN	18	169294	0	13		18	13	TRUE	FALSE
Bt	Bt	UP000001414$tr|Q8A9P4|Q8A9P4_BACTN	18	75513.7	0	25		18	25	TRUE	FALSE
Bt	Bt	UP000001414$tr|Q8A5K0|Q8A5K0_BACTN	17	20357.1	0	8		17	8	TRUE	FALSE
Bt	Bt	UP000001414$tr|Q8ABA5|Q8ABA5_BACTN	18	27816	0	9		18	9	TRUE	FALSE
Bt	Bt	UP000001414$tr|Q89YY0|Q89YY0_BACTN	16	20757.5	0	8		16	8	TRUE	FALSE
Bt	Bt	UP000001414$tr|Q8A244|Q8A244_BACTN	12	14186.3	0	7		12	7	TRUE	FALSE
Bt	Bt	UP000001414$tr|Q8A8G2|Q8A8G2_BACTN	18	43091.2	0	20		18	20	TRUE	FALSE
Bt	Bt	UP000001414$sp|Q89ZY4|TRUA_BACTN	8	23481.6	0	3		8	3	TRUE	FALSE
Bt	Bt	UP000001414$tr|Q8A6W5|Q8A6W5_BACTN	18	122260	0	7		18	7	TRUE	FALSE
Bt	Bt	UP000001414$sp|Q8A1E0|ISPT_BACTN	18	45096.9	0	4		18	4	TRUE	FALSE
Bt	Bt	UP000001414$tr|Q89ZC0|Q89ZC0_BACTN	18	89605.1	0	16		18	16	TRUE	FALSE
Bt	Bt	UP000001414$sp|Q8ABA7|HIS7_BACTN	17	20244.6	0	7		17	7	TRUE	FALSE
Bt	Bt	UP000001414$tr|Q8A581|Q8A581_BACTN	7	58623.2	0	1		7	1	FALSE	FALSE
Bt	Bt	UP000001414$tr|Q8A9N7|Q8A9N7_BACTN	18	41779.7	0	11		18	11	TRUE	FALSE
Bt	Bt	UP000001414$tr|Q89ZG6|Q89ZG6_BACTN	18	98589.9	0	10		18	10	TRUE	FALSE
Bt	Bt	UP000001414$sp|Q8A602|AROC_BACTN	18	245186	0	14		18	14	TRUE	FALSE
Bt	Bt	UP000001414$tr|Q8A1M4|Q8A1M4_BACTN	18	42472.1	0	13		18	13	TRUE	FALSE
Bt	Bt	UP000001414$tr|Q8A371|Q8A371_BACTN	10	12222.4	0	4		10	4	TRUE	FALSE
Bt	Bt	UP000001414$tr|Q8A7E6|Q8A7E6_BACTN	18	31502.6	0	8		18	8	TRUE	FALSE
Bt	Bt	UP000001414$tr|Q8A538|Q8A538_BACTN	17	35083.8	0	11		17	11	TRUE	FALSE
Bt	Bt	UP000001414$tr|Q8A309|Q8A309_BACTN	18	380308	0	12		18	12	TRUE	FALSE
Bt	Bt	UP000001414$tr|Q8A8G7|Q8A8G7_BACTN	18	87209.1	0	7		18	7	TRUE	FALSE
Bt	Bt	UP000001414$sp|Q8A4A1|RS4_BACTN	18	621050	0	14		18	14	TRUE	FALSE
Bt	Bt	UP000001414$tr|Q8A2Q8|Q8A2Q8_BACTN	18	33922.6	0	8		18	8	TRUE	FALSE
Bt	Bt	UP000001414$tr|Q8A2B4|Q8A2B4_BACTN	16	14799.2	0	3		16	3	TRUE	FALSE
Bt	Bt	UP000001414$tr|Q89YQ3|Q89YQ3_BACTN	18	63859.9	0	9		18	9	TRUE	FALSE
Bt	Bt	UP000001414$tr|Q8AAH8|Q8AAH8_BACTN	18	30768.9	0	7		18	7	TRUE	FALSE
Bt	Bt	UP000001414$tr|Q8A3X4|Q8A3X4_BACTN	18	829866	0	7		18	7	TRUE	FALSE
Bt	Bt	UP000001414$tr|Q89Z64|Q89Z64_BACTN	3	9128.3	0	2		3	2	FALSE	FALSE
Bt	Bt	UP000001414$tr|Q8A7Z9|Q8A7Z9_BACTN	18	289389	0	24		18	24	TRUE	FALSE
Bt	Bt	UP000001414$tr|Q8A6S0|Q8A6S0_BACTN	18	617696	0	29		18	29	TRUE	FALSE
Bt	Bt	UP000001414$tr|Q8A3F1|Q8A3F1_BACTN	18	37116	0	24		18	24	TRUE	FALSE
Bt	Bt	UP000001414$tr|Q8ABH8|Q8ABH8_BACTN	4	9250.54	0	2		4	2	FALSE	FALSE
Bt	Bt	UP000001414$sp|Q89ZK5|RLMN_BACTN	16	13710	0	3		16	3	TRUE	FALSE
Bt	Bt	UP000001414$sp|Q8A473|RS7_BACTN	18	679612	0	13		18	13	TRUE	FALSE
Bt	Bt	UP000001414$tr|Q8A8L5|Q8A8L5_BACTN	18	733331	0	18		18	18	TRUE	FALSE
Bt	Bt	UP000001414$sp|Q8A6N7|SYH_BACTN	18	207276	0	23		18	23	TRUE	FALSE
Bt	Bt	UP000001414$tr|Q8A296|Q8A296_BACTN	18	81895.3	0	19		18	19	TRUE	FALSE
Bt	Bt	UP000001414$tr|Q8A471|Q8A471_BACTN	18	86022.7	0	5		18	5	TRUE	FALSE
Bt	Bt	UP000001414$tr|Q8A8I1|Q8A8I1_BACTN	18	179380	0	14		18	14	TRUE	FALSE
Bt	Bt	UP000001414$tr|Q8A8R9|Q8A8R9_BACTN	18	395666	0	14		18	14	TRUE	FALSE
Bt	Bt	UP000001414$tr|Q8A8B4|Q8A8B4_BACTN	6	11113.7	0	1		6	1	FALSE	FALSE
Bt	Bt	UP000001414$tr|Q8A417|Q8A417_BACTN	18	340963	0	21		18	21	TRUE	FALSE
Bt	Bt	UP000001414$tr|Q8A6H1|Q8A6H1_BACTN	16	15966.7	0	8		16	8	TRUE	FALSE
Bt	Bt	UP000001414$tr|Q8A5L0|Q8A5L0_BACTN	18	478624	0	4		18	4	TRUE	FALSE
Bt	Bt	UP000001414$tr|Q8A7H1|Q8A7H1_BACTN	6	12919.5	0	5		6	5	TRUE	FALSE
Bt	Bt	UP000001414$tr|Q8A467|Q8A467_BACTN	18	1.13893e+06	0	7		18	7	TRUE	FALSE
Bt	Bt	UP000001414$sp|Q8A483|RL16_BACTN	18	995098	0	10		18	10	TRUE	FALSE
Bt	Bt	UP000001414$tr|Q8A9E4|Q8A9E4_BACTN	18	51290.3	0	13		18	13	TRUE	FALSE
Bt	Bt	UP000001414$tr|Q8A4B2|Q8A4B2_BACTN	18	21233.8	0	4		18	4	TRUE	FALSE
Bt	Bt	UP000001414$tr|Q8A156|Q8A156_BACTN	18	94594.1	0	14		18	14	TRUE	FALSE
Bt	Bt	UP000001414$tr|Q8A5H0|Q8A5H0_BACTN	17	21591.1	0	13		17	13	TRUE	FALSE
Bt	Bt	UP000001414$tr|Q8A6N5|Q8A6N5_BACTN	5	11069.6	0	3		5	3	FALSE	FALSE
Bt	Bt	UP000001414$tr|Q8A375|Q8A375_BACTN	18	3.79903e+06	0	14		18	14	TRUE	FALSE
Bt	Bt	UP000001414$tr|Q8A8G0|Q8A8G0_BACTN	18	324692	0	16		18	16	TRUE	FALSE
Bt	Bt	UP000001414$tr|Q89YP1|Q89YP1_BACTN	18	41908	0	14		18	14	TRUE	FALSE
Bt	Bt	UP000001414$tr|Q8A105|Q8A105_BACTN	18	295735	0	40		18	40	TRUE	FALSE
Bt	Bt	UP000001414$sp|Q8A806|MURB_BACTN	18	65040.1	0	20		18	20	TRUE	FALSE
Bt	Bt	UP000001414$tr|Q8A4P3|Q8A4P3_BACTN	18	71765.3	0	6		18	6	TRUE	FALSE
Bt	Bt	UP000001414$tr|Q8A3Z2|Q8A3Z2_BACTN	18	299116	0	13		18	13	TRUE	FALSE
Bt	Bt	UP000001414$tr|Q8A5H5|Q8A5H5_BACTN	18	80450.6	0	11		18	11	TRUE	FALSE
Bt	Bt	UP000001414$tr|Q8A7R8|Q8A7R8_BACTN	18	147825	0	10		18	10	TRUE	FALSE
Bt	Bt	UP000001414$tr|Q8ABH5|Q8ABH5_BACTN	18	21761	0	3		18	3	TRUE	FALSE
Bt	Bt	UP000001414$tr|Q89ZN2|Q89ZN2_BACTN	18	2.78462e+06	0	34		18	34	TRUE	FALSE
Bt	Bt	UP000001414$tr|Q8A8G3|Q8A8G3_BACTN	18	40056	0	12		18	12	TRUE	FALSE
Bt	Bt	UP000001414$tr|Q8A006|Q8A006_BACTN	18	112449	0	6		18	6	TRUE	FALSE
Bt	Bt	UP000001414$tr|Q89ZR4|Q89ZR4_BACTN	18	213920	0	21		18	21	TRUE	FALSE
Bt	Bt	UP000001414$sp|Q8A1M1|LOLD_BACTN	18	25092.5	0	8		18	8	TRUE	FALSE
Bt	Bt	UP000001414$tr|Q8A0M0|Q8A0M0_BACTN	18	173856	0	18		18	18	TRUE	FALSE
Bt	Bt	UP000001414$tr|Q8A7C9|Q8A7C9_BACTN	18	348417	0	29		18	29	TRUE	FALSE
Bt	Bt	UP000001414$sp|Q8A2W0|MIAB_BACTN	18	107298	0	22		18	22	TRUE	FALSE
Bt	Bt	UP000001414$tr|Q8A5V2|Q8A5V2_BACTN	18	30181.6	0	6		18	6	TRUE	FALSE
Bt	Bt	UP000001414$tr|Q8A873|Q8A873_BACTN	18	303442	0	16		18	16	TRUE	FALSE
Bt	Bt	UP000001414$tr|Q8ABZ7|Q8ABZ7_BACTN	17	34208	0	7		17	7	TRUE	FALSE
Bt	Bt	UP000001414$tr|Q8A644|Q8A644_BACTN	18	35993.9	0	10		18	10	TRUE	FALSE
Bt	Bt	UP000001414$tr|Q8A0W3|Q8A0W3_BACTN	18	109288	0	11		18	11	TRUE	FALSE
Bt	Bt	UP000001414$tr|Q8A9B2|Q8A9B2_BACTN	17	26258.5	0	5		17	5	TRUE	FALSE
Bt	Bt	UP000001414$sp|Q8A155|PUR9_BACTN	18	652200	0	19		18	19	TRUE	FALSE
Bt	Bt	UP000001414$tr|Q8A103|Q8A103_BACTN	4	8804.34	0	3		4	3	FALSE	FALSE
Bt	Bt	UP000001414$tr|Q89ZN0|Q89ZN0_BACTN	17	16960.5	0	4		17	4	TRUE	FALSE
Bt	Bt	UP000001414$tr|Q8A7D0|Q8A7D0_BACTN	1	4960.82	0	1		1	1	FALSE	FALSE
Bt	Bt	UP000001414$tr|Q89YT2|Q89YT2_BACTN	18	355961	0	5		18	5	TRUE	FALSE
Bt	Bt	UP000001414$sp|Q8A9C1|DNLJ_BACTN	18	96646.8	0	28		18	28	TRUE	FALSE
Bt	Bt	UP000001414$tr|Q8A6I7|Q8A6I7_BACTN	1	12436	0	1		1	1	FALSE	FALSE
Bt	Bt	UP000001414$tr|Q8A8L2|Q8A8L2_BACTN	18	114655	0	16		18	16	TRUE	FALSE
Bt	Bt	UP000001414$tr|Q8AB94|Q8AB94_BACTN	18	1.06608e+06	0	10		18	10	TRUE	FALSE
Bt	Bt	UP000001414$tr|Q8A6X8|Q8A6X8_BACTN	18	823641	0	37		18	37	TRUE	FALSE
Bt	Bt	UP000001414$sp|Q89YN0|MEND_BACTN	18	36218.7	0	9		18	9	TRUE	FALSE
Bt	Bt	UP000001414$tr|Q8A6Z4|Q8A6Z4_BACTN	18	53465	0	5		18	5	TRUE	FALSE
Bt	Bt	UP000001414$tr|Q8A993|Q8A993_BACTN	18	149663	0	12		18	12	TRUE	FALSE
Bt	Bt	UP000001414$tr|Q8A838|Q8A838_BACTN	18	227151	0	6		18	6	TRUE	FALSE
Bt	Bt	UP000001414$tr|Q8ABE6|Q8ABE6_BACTN	18	30749.3	0	22		18	22	TRUE	FALSE
Bt	Bt	UP000001414$tr|Q8A4M1|Q8A4M1_BACTN	17	21785.8	0	6		17	6	TRUE	FALSE
Bt	Bt	UP000001414$tr|Q8A178|Q8A178_BACTN	16	39939.9	0	12		16	12	TRUE	FALSE
Bt	Bt	UP000001414$tr|Q8A339|Q8A339_BACTN	18	295693	0	23		18	23	TRUE	FALSE
Bt	Bt	UP000001414$tr|Q8A7T5|Q8A7T5_BACTN	17	26584.4	0	12		17	12	TRUE	FALSE
Bt	Bt	UP000001414$sp|Q8A7Z7|HIS2_BACTN	18	154888	0	12		18	12	TRUE	FALSE
Bt	Bt	UP000001414$sp|Q8A7G2|RLMH_BACTN	17	14159.6	0	4		17	4	TRUE	FALSE
Bt	Bt	UP000001414$tr|Q8A8K8|Q8A8K8_BACTN	18	43909.7	0	2		18	2	TRUE	FALSE
Bt	Bt	UP000001414$tr|Q8A2J1|Q8A2J1_BACTN	18	33292.9	0	20		18	20	TRUE	FALSE
Bt	Bt	UP000001414$tr|Q8A1D8|Q8A1D8_BACTN	18	46299.2	0	11		18	11	TRUE	FALSE
Bt	Bt	UP000001414$tr|Q8A823|Q8A823_BACTN	18	85244.3	0	7		18	7	TRUE	FALSE
Bt	Bt	UP000001414$tr|Q8A9Y8|Q8A9Y8_BACTN	18	89020.3	0	8		18	8	TRUE	FALSE
Bt	Bt	UP000001414$tr|Q8A863|Q8A863_BACTN	18	112339	0	5		18	5	TRUE	FALSE
Bt	Bt	UP000001414$tr|Q8A0Q6|Q8A0Q6_BACTN	18	39729.4	0	18		18	18	TRUE	FALSE
Bt	Bt	UP000001414$sp|Q89ZM4|SYV_BACTN	18	95226.4	0	30		18	30	TRUE	FALSE
Bt	Bt	UP000001414$tr|Q8A3V4|Q8A3V4_BACTN	17	42971.3	0	11		17	11	TRUE	FALSE
Bt	Bt	UP000001414$tr|Q8A7P7|Q8A7P7_BACTN	18	101214	0	18		18	18	TRUE	FALSE
Bt	Bt	UP000001414$tr|Q8A053|Q8A053_BACTN	1	145010	0	1		1	1	FALSE	FALSE
Bt	Bt	UP000001414$sp|Q8A418|RS15_BACTN	18	366330	0	7		18	7	TRUE	FALSE
Bt	Bt	UP000001414$tr|Q8A638|Q8A638_BACTN	17	34088.6	0	5		17	5	TRUE	FALSE
Bt	Bt	UP000001414$tr|Q8A792|Q8A792_BACTN	16	31207.6	0	5		16	5	TRUE	FALSE
Bt	Bt	UP000001414$tr|Q8A3X7|Q8A3X7_BACTN	18	182160	0	50		18	50	TRUE	FALSE
Bt	Bt	UP000001414$tr|Q8A9B1|Q8A9B1_BACTN	18	155252	0	16		18	16	TRUE	FALSE
Bt	Bt	UP000001414$sp|Q8A7Z5|HIS4_BACTN	17	24120.6	0	6		17	6	TRUE	FALSE
Bt	Bt	UP000001414$tr|Q8A8X3|Q8A8X3_BACTN	11	22282.9	0	4		11	4	TRUE	FALSE
Bt	Bt	UP000001414$sp|Q8A3X5|SYR_BACTN	18	117427	0	27		18	27	TRUE	FALSE
Bt	Bt	UP000001414$tr|Q8A2Q9|Q8A2Q9_BACTN	17	26924.4	0	7		17	7	TRUE	FALSE
Bt	Bt	UP000001414$tr|Q8A3W7|Q8A3W7_BACTN	18	119568	0	15		18	15	TRUE	FALSE
Bt	Bt	UP000001414$tr|Q8A512|Q8A512_BACTN	18	38020.5	0	6		18	6	TRUE	FALSE
Bt	Bt	UP000001414$sp|Q89Z22|FLOA_BACTN	18	55628.4	0	16		18	16	TRUE	FALSE
Bt	Bt	UP000001414$sp|Q8A9J2|UXAC_BACTN	18	132014	0	25		18	25	TRUE	FALSE
Bt	Bt	UP000001414$tr|Q89YU3|Q89YU3_BACTN	15	27133.9	0	7		15	7	TRUE	FALSE
Bt	Bt	UP000001414$tr|Q8A3H7|Q8A3H7_BACTN	18	326206	0	13		18	13	TRUE	FALSE
Bt	Bt	UP000001414$tr|Q8A3A2|Q8A3A2_BACTN	1	8885	0	1		1	1	FALSE	FALSE
Bt	Bt	UP000001414$tr|Q8A6B4|Q8A6B4_BACTN	18	40499.3	0	11		18	11	TRUE	FALSE
Bt	Bt	UP000001414$sp|Q8A0F6|NUOCD_BACTN	18	229459	0	32		18	32	TRUE	FALSE
Bt	Bt	UP000001414$tr|Q8A5K9|Q8A5K9_BACTN	14	15666.7	0	9		14	9	TRUE	FALSE
Bt	Bt	UP000001414$sp|Q8A625|ISPH_BACTN	18	128413	0	9		18	9	TRUE	FALSE
Bt	Bt	UP000001414$tr|Q8A843|Q8A843_BACTN	18	202606	0	10		18	10	TRUE	FALSE
Bt	Bt	UP000001414$sp|Q8A9U8|ATPD_BACTN	18	31569.9	0	10		18	10	TRUE	FALSE
Bt	Bt	UP000001414$sp|Q8A999|RL28_BACTN	18	318741	0	9		18	9	TRUE	FALSE
Bt	Bt	UP000001414$tr|Q8AAH7|Q8AAH7_BACTN	18	164071	0	11		18	11	TRUE	FALSE
Bt	Bt	UP000001414$tr|Q8AB91|Q8AB91_BACTN	18	113917	0	4		18	4	TRUE	FALSE
Bt	Bt	UP000001414$tr|Q8A0S8|Q8A0S8_BACTN	18	54416.7	0	3		18	3	TRUE	FALSE
Bt	Bt	UP000001414$tr|Q89YW7|Q89YW7_BACTN	18	833371	0	9		18	9	TRUE	FALSE
Bt	Bt	UP000001414$tr|Q8A7T9|Q8A7T9_BACTN	18	286950	0	3		18	3	TRUE	FALSE
Bt	Bt	UP000001414$tr|Q8AAD3|Q8AAD3_BACTN	18	27248.7	0	12		18	12	TRUE	FALSE
Bt	Bt	UP000001414$tr|Q8A3W5|Q8A3W5_BACTN	18	93218.1	0	6		18	6	TRUE	FALSE
Bt	Bt	UP000001414$tr|Q89Z23|Q89Z23_BACTN	18	274220	0	12		18	12	TRUE	FALSE
Bt	Bt	UP000001414$tr|Q8A1D4|Q8A1D4_BACTN	18	112708	0	6		18	6	TRUE	FALSE
Bt	Bt	UP000001414$tr|Q8AB00|Q8AB00_BACTN	18	84487.2	0	22		18	22	TRUE	FALSE
Bt	Bt	UP000001414$tr|Q8A5W7|Q8A5W7_BACTN	17	38452.4	0	6		17	6	TRUE	FALSE
Bt	Bt	UP000001414$tr|Q8AAA0|Q8AAA0_BACTN	18	3.50506e+06	0	8		18	8	TRUE	FALSE
Bt	Bt	UP000001414$tr|Q8A8R3|Q8A8R3_BACTN	18	774176	0	8		18	8	TRUE	FALSE
Bt	Bt	UP000001414$tr|Q8A6V6|Q8A6V6_BACTN	3	9753.99	0	1		3	1	FALSE	FALSE
Bt	Bt	UP000001414$tr|Q89Z61|Q89Z61_BACTN	18	56787.2	0	11		18	11	TRUE	FALSE
Bt	Bt	UP000001414$tr|Q8A875|Q8A875_BACTN	18	246108	0	21		18	21	TRUE	FALSE
Bt	Bt	UP000001414$tr|Q8A1F8|Q8A1F8_BACTN	18	74181.8	0	12		18	12	TRUE	FALSE
Bt	Bt	UP000001414$tr|Q8A2G5|Q8A2G5_BACTN	18	85236.8	0	34		18	34	TRUE	FALSE
Bt	Bt	UP000001414$tr|Q8A628|Q8A628_BACTN	18	48298.3	0	8		18	8	TRUE	FALSE
Bt	Bt	UP000001414$tr|Q8A7X1|Q8A7X1_BACTN	18	52043.8	0	20		18	20	TRUE	FALSE
Bt	Bt	UP000001414$tr|Q8AA96|Q8AA96_BACTN	18	34726.8	0	9		18	9	TRUE	FALSE
Bt	Bt	UP000001414$tr|Q8A9H9|Q8A9H9_BACTN	18	121499	0	10		18	10	TRUE	FALSE
Bt	Bt	UP000001414$tr|Q8A8Y0|Q8A8Y0_BACTN	17	17847.1	0	10		17	10	TRUE	FALSE
Bt	Bt	UP000001414$sp|Q8A245|DUT_BACTN	18	104751	0	2		18	2	TRUE	FALSE
Bt	Bt	UP000001414$tr|Q8A7P6|Q8A7P6_BACTN	17	27910.2	0	10		17	10	TRUE	FALSE
Bt	Bt	UP000001414$tr|Q8A9I4|Q8A9I4_BACTN	18	76168.8	0	12		18	12	TRUE	FALSE
Bt	Bt	UP000001414$sp|Q8A3M1|SYM_BACTN	18	90215.3	0	31		18	31	TRUE	FALSE
Bt	Bt	UP000001414$tr|Q8A3L6|Q8A3L6_BACTN	1	6932.61	0	1		1	1	FALSE	FALSE
Bt	Bt	UP000001414$tr|Q8AA91|Q8AA91_BACTN	18	177191	0	7		18	7	TRUE	FALSE
Bt	Bt	UP000001414$tr|Q8A6Z5|Q8A6Z5_BACTN	18	32211.1	0	9		18	9	TRUE	FALSE
Bt	Bt	UP000001414$sp|Q8A135|DER_BACTN	18	151694	0	22		18	22	TRUE	FALSE
Bt	Bt	UP000001414$sp|Q8A120|MUTL_BACTN	18	93882.7	0	14		18	14	TRUE	FALSE
Bt	Bt	UP000001414$tr|Q8A0L9|Q8A0L9_BACTN	18	47481.3	0	10		18	10	TRUE	FALSE
Bt	Bt	UP000001414$tr|Q8A842|Q8A842_BACTN	18	33645.5	0	11		18	11	TRUE	FALSE
Bt	Bt	UP000001414$tr|Q8AAN6|Q8AAN6_BACTN	18	164395	0	20		18	20	TRUE	FALSE
Bt	Bt	UP000001414$tr|Q8A193|Q8A193_BACTN	18	58934.6	0	19		18	19	TRUE	FALSE
Bt	Bt	UP000001414$sp|G8JZT0|SUSE_BACTN	18	359630	0	9		18	9	TRUE	FALSE
Bt	Bt	UP000001414$tr|Q8AAY2|Q8AAY2_BACTN	18	287375	0	8		18	8	TRUE	FALSE
Bt	Bt	UP000001414$tr|Q8A6X9|Q8A6X9_BACTN	18	20230.8	0	14		18	14	TRUE	FALSE
Bt	Bt	UP000001414$tr|Q8AA09|Q8AA09_BACTN	13	15885.2	0	6		13	6	TRUE	FALSE
Bt	Bt	UP000001414$sp|Q8A1F3|DDL_BACTN	18	259442	0	16		18	16	TRUE	FALSE
Bt	Bt	UP000001414$tr|Q8A812|Q8A812_BACTN	18	31868.5	0	5		18	5	TRUE	FALSE
Bt	Bt	UP000001414$sp|Q8A5U5|DNAA_BACTN	1	7365.55	0	1		1	1	FALSE	FALSE
Bt	Bt	UP000001414$tr|Q8A0P0|Q8A0P0_BACTN	18	110781	0	7		18	7	TRUE	FALSE
Bt	Bt	UP000001414$tr|Q89ZP0|Q89ZP0_BACTN	18	150511	0	11		18	11	TRUE	FALSE
Bt	Bt	UP000001414$tr|Q8A6D4|Q8A6D4_BACTN	12	25541.9	0	4		12	4	TRUE	FALSE
Bt	Bt	UP000001414$tr|Q8A2W2|Q8A2W2_BACTN	18	189392	0	28		18	28	TRUE	FALSE
Bt	Bt	UP000001414$tr|Q8A1E3|Q8A1E3_BACTN	18	574089	0	10		18	10	TRUE	FALSE
Bt	Bt	UP000001414$tr|Q8A0R0|Q8A0R0_BACTN	18	65437.6	0	10		18	10	TRUE	FALSE
Bt	Bt	UP000001414$tr|Q8A9B5|Q8A9B5_BACTN	18	1.64382e+06	0	14		18	14	TRUE	FALSE
Bt	Bt	UP000001414$sp|Q8A492|RL18_BACTN	18	284263	0	4		18	4	TRUE	FALSE
Bt	Bt	UP000001414$sp|Q8A9U6|ATPG_BACTN	18	119966	0	10		18	10	TRUE	FALSE
Bt	Bt	UP000001414$tr|Q8A6J9|Q8A6J9_BACTN	18	49210.1	0	10		18	10	TRUE	FALSE
Bt	Bt	UP000001414$sp|Q8A4M8|GLSA_BACTN	18	263939	0	7		18	7	TRUE	FALSE
Bt	Bt	UP000001414$tr|Q8A9K6|Q8A9K6_BACTN	18	80549	0	2		18	2	TRUE	FALSE
Bt	Bt	UP000001414$sp|Q8A5S6|RS18_BACTN	18	142142	0	5		18	5	TRUE	FALSE
Bt	Bt	UP000001414$tr|Q8A134|Q8A134_BACTN	18	64855.4	0	15		18	15	TRUE	FALSE
Bt	Bt	UP000001414$tr|Q8A427|Q8A427_BACTN	4	16788	0	3		4	3	FALSE	FALSE
Bt	Bt	UP000001414$tr|Q8A259|Q8A259_BACTN	18	61790.1	0	15		18	15	TRUE	FALSE
Bt	Bt	UP000001414$tr|Q8A807|Q8A807_BACTN	18	38406	0	4		18	4	TRUE	FALSE
Bt	Bt	UP000001414$tr|Q8A130|Q8A130_BACTN	18	1.92214e+06	0	27		18	27	TRUE	FALSE
Bt	Bt	UP000001414$tr|Q8A8Y5|Q8A8Y5_BACTN	18	20661.3	0	7		18	7	TRUE	FALSE
Bt	Bt	UP000001414$tr|Q8AB09|Q8AB09_BACTN	13	13975.8	0	5		13	5	TRUE	FALSE
Bt	Bt	UP000001414$tr|Q8A1V8|Q8A1V8_BACTN	18	58693.9	0	18		18	18	TRUE	FALSE
Bt	Bt	UP000001414$tr|Q8A2J2|Q8A2J2_BACTN	1	14952.6	0	1		1	1	FALSE	FALSE
Bt	Bt	UP000001414$tr|Q89YT4|Q89YT4_BACTN	18	158398	0	10		18	10	TRUE	FALSE
Bt	Bt	UP000001414$tr|Q8A1V6|Q8A1V6_BACTN	18	112076	0	12		18	12	TRUE	FALSE
Bt	Bt	UP000001414$tr|Q8ABM7|Q8ABM7_BACTN	18	24744.7	0	8		18	8	TRUE	FALSE
Bt	Bt	UP000001414$tr|Q8A382|Q8A382_BACTN	17	17155.2	0	7		17	7	TRUE	FALSE
Bt	Bt	UP000001414$tr|Q8A789|Q8A789_BACTN	8	17169.5	0	2		8	2	TRUE	FALSE
Bt	Bt	UP000001414$tr|Q8A600|Q8A600_BACTN	18	41092.5	0	6		18	6	TRUE	FALSE
Bt	Bt	UP000001414$tr|Q8A8A8|Q8A8A8_BACTN	18	59100.9	0	11		18	11	TRUE	FALSE
Bt	Bt	UP000001414$sp|Q8A0U2|TPIS_BACTN	18	1.63211e+06	0	15		18	15	TRUE	FALSE
Bt	Bt	UP000001414$tr|Q8A6N2|Q8A6N2_BACTN	18	33625.5	0	4		18	4	TRUE	FALSE
Bt	Bt	UP000001414$tr|Q8A6B2|Q8A6B2_BACTN	18	281579	0	23		18	23	TRUE	FALSE
Bt	Bt	UP000001414$tr|Q8A2G2|Q8A2G2_BACTN	18	66554.1	0	4		18	4	TRUE	FALSE
Bt	Bt	UP000001414$tr|Q8AB66|Q8AB66_BACTN	6	13225.5	0	2		6	2	TRUE	FALSE
Bt	Bt	UP000001414$tr|Q89ZV9|Q89ZV9_BACTN	18	230911	0	37		18	37	TRUE	FALSE
Bt	Bt	UP000001414$tr|Q8A2P2|Q8A2P2_BACTN	18	372037	0	16		18	16	TRUE	FALSE
Bt	Bt	UP000001414$tr|Q8A1D2|Q8A1D2_BACTN	18	71104.4	0	13		18	13	TRUE	FALSE
Bt	Bt	UP000001414$sp|Q8ABD1|SSRP_BACTN	17	17735.8	0	2		17	2	TRUE	FALSE
Bt	Bt	UP000001414$sp|Q8A480|RS19_BACTN	18	623494	0	6		18	6	TRUE	FALSE
Bt	Bt	UP000001414$tr|Q8A4D3|Q8A4D3_BACTN	6	10222.1	0	1		6	1	FALSE	FALSE
Bt	Bt	UP000001414$tr|Q89YY1|Q89YY1_BACTN	16	16533.3	0	4		16	4	TRUE	FALSE
Bt	Bt	UP000001414$tr|Q8A5Z3|Q8A5Z3_BACTN	18	100578	0	11		18	11	TRUE	FALSE
Bt	Bt	UP000001414$tr|Q8A0R2|Q8A0R2_BACTN	18	41987.5	0	13		18	13	TRUE	FALSE
Bt	Bt	UP000001414$tr|Q8A5U4|Q8A5U4_BACTN	18	61455.7	0	8		18	8	TRUE	FALSE
Bt	Bt	UP000001414$sp|Q8A9V4|ATPB_BACTN	18	437280	0	23		18	23	TRUE	FALSE
Bt	Bt	UP000001414$tr|Q8ABW3|Q8ABW3_BACTN	17	30457.3	0	14		17	14	TRUE	FALSE
Bt	Bt	UP000001414$tr|Q8AAV8|Q8AAV8_BACTN	14	24151.9	0	1		14	1	FALSE	FALSE
Bt	Bt	UP000001414$tr|Q8AA74|Q8AA74_BACTN	18	72715.9	0	4		18	4	TRUE	FALSE
Bt	Bt	UP000001414$tr|Q8A685|Q8A685_BACTN	17	23523.8	0	4		17	4	TRUE	FALSE
Bt	Bt	UP000001414$tr|Q8A7I0|Q8A7I0_BACTN	18	32199.5	0	8		18	8	TRUE	FALSE
Bt	Bt	UP000001414$tr|Q8A6R7|Q8A6R7_BACTN	17	21613.5	0	21		17	21	TRUE	FALSE
Bt	Bt	UP000001414$tr|Q8ABF8|Q8ABF8_BACTN	17	24922.4	0	5		17	5	TRUE	FALSE
Bt	Bt	UP000001414$tr|Q8A9C6|Q8A9C6_BACTN	14	12869.5	0	4		14	4	TRUE	FALSE
Bt	Bt	UP000001414$tr|Q8A7G3|Q8A7G3_BACTN	13	12807.3	0	6		13	6	TRUE	FALSE
Bt	Bt	UP000001414$tr|Q8A2Q2|Q8A2Q2_BACTN	18	250413	0	17		18	17	TRUE	FALSE
Bt	Bt	UP000001414$tr|Q8A6C9|Q8A6C9_BACTN	18	180945	0	19		18	19	TRUE	FALSE
Bt	Bt	UP000001414$tr|Q8A7N8|Q8A7N8_BACTN	18	67088.3	0	15		18	15	TRUE	FALSE
Bt	Bt	UP000001414$tr|G8JZT1|G8JZT1_BACTN	17	15387.5	0	3		17	3	TRUE	FALSE
Bt	Bt	UP000001414$tr|Q89ZB9|Q89ZB9_BACTN	18	30279.9	0	6		18	6	TRUE	FALSE
Bt	Bt	UP000001414$sp|Q8AAD8|TRPA_BACTN	18	32017	0	5		18	5	TRUE	FALSE
Bt	Bt	UP000001414$sp|Q8A475|RS10_BACTN	18	820783	0	8		18	8	TRUE	FALSE
Bt	Bt	UP000001414$tr|Q8AA80|Q8AA80_BACTN	11	27934.9	0	2		11	2	TRUE	FALSE
Bt	Bt	UP000001414$tr|Q8A791|Q8A791_BACTN	18	20626.9	0	13		18	13	TRUE	FALSE
Bt	Bt	UP000001414$tr|Q8A876|Q8A876_BACTN	18	199020	0	11		18	11	TRUE	FALSE
Bt	Bt	UP000001414$tr|Q8A2Y7|Q8A2Y7_BACTN	17	51210.3	0	9		17	9	TRUE	FALSE
Bt	Bt	UP000001414$tr|Q8A123|Q8A123_BACTN	18	145523	0	17		18	17	TRUE	FALSE
Bt	Bt	UP000001414$sp|Q8A479|RL2_BACTN	18	163207	0	14		18	14	TRUE	FALSE
Bt	Bt	UP000001414$tr|Q8A7M4|Q8A7M4_BACTN	18	188662	0	20		18	20	TRUE	FALSE
Bt	Bt	UP000001414$tr|Q8A814|Q8A814_BACTN	18	64577.3	0	12		18	12	TRUE	FALSE
Bt	Bt	UP000001414$tr|Q8A910|Q8A910_BACTN	18	135102	0	6		18	6	TRUE	FALSE
Bt	Bt	UP000001414$sp|Q89Z59|T1M_BACTN	18	29195	0	10		18	10	TRUE	FALSE
Bt	Bt	UP000001414$tr|Q8A517|Q8A517_BACTN	18	152385	0	12		18	12	TRUE	FALSE
Bt	Bt	UP000001414$tr|Q8A9Y7|Q8A9Y7_BACTN	14	21139.3	0	7		14	7	TRUE	FALSE
Bt	Bt	UP000001414$sp|Q8A531|METAA_BACTN	18	44330.6	0	13		18	13	TRUE	FALSE
Bt	Bt	UP000001414$tr|Q8A5U3|Q8A5U3_BACTN	18	179381	0	40		18	40	TRUE	FALSE
Bt	Bt	UP000001414$tr|Q8A911|Q8A911_BACTN	8	12117.4	0	2		8	2	TRUE	FALSE
Bt	Bt	UP000001414$tr|Q8A378|Q8A378_BACTN	18	136894	0	38		18	38	TRUE	FALSE
Bt	Bt	UP000001414$tr|Q8A6W6|Q8A6W6_BACTN	18	171656	0	16		18	16	TRUE	FALSE
Bt	Bt	UP000001414$tr|Q8A7S5|Q8A7S5_BACTN	18	70764.4	0	15		18	15	TRUE	FALSE
Bt	Bt	UP000001414$tr|Q8A845|Q8A845_BACTN	18	3.91043e+06	0	9		18	9	TRUE	FALSE
Bt	Bt	UP000001414$tr|Q8A571|Q8A571_BACTN	15	15464.5	0	3		15	3	TRUE	FALSE
Bt	Bt	UP000001414$tr|Q8A678|Q8A678_BACTN	18	142267	0	17		18	17	TRUE	FALSE
Bt	Bt	UP000001414$tr|Q8A1L2|Q8A1L2_BACTN	18	247041	0	22		18	22	TRUE	FALSE
Bt	Bt	UP000001414$sp|Q8A9S7|GLYA_BACTN	18	591506	0	15		18	15	TRUE	FALSE
Bt	Bt	UP000001414$tr|Q8A1G9|Q8A1G9_BACTN	18	878922	0	14		18	14	TRUE	FALSE
Bt	Bt	UP000001414$tr|Q8A667|Q8A667_BACTN	3	10645.1	0	2		3	2	FALSE	FALSE
Bt	Bt	UP000001414$tr|Q89ZP4|Q89ZP4_BACTN	18	36585.4	0	4		18	4	TRUE	FALSE
Bt	Bt	UP000001414$tr|Q8A6W9|Q8A6W9_BACTN	18	536162	0	7		18	7	TRUE	FALSE
Bt	Bt	UP000001414$sp|Q8A293|RNH2_BACTN	13	11077.7	0	5		13	5	TRUE	FALSE
Bt	Bt	UP000001414$tr|Q8A5G7|Q8A5G7_BACTN	18	345786	0	18		18	18	TRUE	FALSE
Bt	Bt	UP000001414$tr|Q8A033|Q8A033_BACTN	18	804199	0	10		18	10	TRUE	FALSE
Bt	Bt	UP000001414$tr|Q8AA42|Q8AA42_BACTN	18	309840	0	13		18	13	TRUE	FALSE
Bt	Bt	UP000001414$tr|Q8A588|Q8A588_BACTN	18	31836.3	0	7		18	7	TRUE	FALSE
Bt	Bt	UP000001414$sp|Q89YZ6|GCST_BACTN	18	74357	0	12		18	12	TRUE	FALSE
Bt	Bt	UP000001414$tr|Q8A0S3|Q8A0S3_BACTN	18	64420.9	0	12		18	12	TRUE	FALSE
Bt	Bt	UP000001414$tr|Q8A1A8|Q8A1A8_BACTN	18	100663	0	11		18	11	TRUE	FALSE
Bt	Bt	UP000001414$tr|Q8A4P9|Q8A4P9_BACTN	18	34208.2	0	9		18	9	TRUE	FALSE
Bt	Bt	UP000001414$tr|Q8AB72|Q8AB72_BACTN	4	9572.65	0	2		4	2	FALSE	FALSE
Bt	Bt	UP000001414$sp|Q8A0W0|MDH_BACTN	18	3.28497e+06	0	10		18	10	TRUE	FALSE
Bt	Bt	UP000001414$tr|Q89Z77|Q89Z77_BACTN	15	14779.4	0	1		15	1	FALSE	FALSE
Bt	Bt	UP000001414$tr|Q8A8U6|Q8A8U6_BACTN	18	57948.4	0	7		18	7	TRUE	FALSE
Bt	Bt	UP000001414$sp|Q8A0U8|ISPD_BACTN	17	20045.6	0	4		17	4	TRUE	FALSE
Bt	Bt	UP000001414$tr|Q8A651|Q8A651_BACTN	18	52571.5	0	18		18	18	TRUE	FALSE
Bt	Bt	UP000001414$tr|Q8A2J8|Q8A2J8_BACTN	18	49655	0	6		18	6	TRUE	FALSE
Bt	Bt	UP000001414$tr|Q89YR5|Q89YR5_BACTN	18	272354	0	6		18	6	TRUE	FALSE
Bt	Bt	UP000001414$tr|Q8A3B3|Q8A3B3_BACTN	15	18613	0	5		15	5	TRUE	FALSE
Bt	Bt	UP000001414$sp|Q8A9W1|PURT_BACTN	18	157101	0	22		18	22	TRUE	FALSE
Bt	Bt	UP000001414$tr|Q8A1A6|Q8A1A6_BACTN	18	131950	0	20		18	20	TRUE	FALSE
Bt	Bt	UP000001414$tr|Q8AA63|Q8AA63_BACTN	18	280602	0	22		18	22	TRUE	FALSE
Bt	Bt	UP000001414$tr|Q8AA64|Q8AA64_BACTN	18	104637	0	21		18	21	TRUE	FALSE
Bt	Bt	UP000001414$tr|Q8A9K8|Q8A9K8_BACTN	18	821900	0	7		18	7	TRUE	FALSE
Bt	Bt	UP000001414$tr|Q8A1S9|Q8A1S9_BACTN	18	75256.8	0	21		18	21	TRUE	FALSE
Bt	Bt	UP000001414$tr|Q8A7P5|Q8A7P5_BACTN	18	25500.4	0	10		18	10	TRUE	FALSE
Bt	Bt	UP000001414$tr|Q8AAB5|Q8AAB5_BACTN	18	185259	0	12		18	12	TRUE	FALSE
Bt	Bt	UP000001414$tr|Q8A2J9|Q8A2J9_BACTN	18	202498	0	7		18	7	TRUE	FALSE
Bt	Bt	UP000001414$tr|Q8A3I2|Q8A3I2_BACTN	13	11597.2	0	1		13	1	FALSE	FALSE
Bt	Bt	UP000001414$tr|Q8A4T6|Q8A4T6_BACTN	3	9634.12	0	3		3	3	FALSE	FALSE
Bt	Bt	UP000001414$tr|Q8A9C7|Q8A9C7_BACTN	18	94417	0	16		18	16	TRUE	FALSE
Bt	Bt	UP000001414$tr|Q8A3L4|Q8A3L4_BACTN	1	16069.8	0	1		1	1	FALSE	FALSE
Bt	Bt	UP000001414$tr|Q8A0Y1|Q8A0Y1_BACTN	15	14133	0	5		15	5	TRUE	FALSE
Bt	Bt	UP000001414$tr|Q8A2Z1|Q8A2Z1_BACTN	18	110847	0	12		18	12	TRUE	FALSE
Bt	Bt	UP000001414$sp|Q8A2M2|YBEY_BACTN	17	44469.8	0	6		17	6	TRUE	FALSE
Bt	Bt	UP000001414$tr|Q8A9W4|Q8A9W4_BACTN	18	146471	0	25		18	25	TRUE	FALSE
Bt	Bt	UP000001414$sp|Q8A800|DCDA_BACTN	18	74557.6	0	13		18	13	TRUE	FALSE
Bt	Bt	UP000001414$tr|Q8A540|Q8A540_BACTN	15	13754.7	0	4		15	4	TRUE	FALSE
Bt	Bt	UP000001414$tr|Q8A9Z0|Q8A9Z0_BACTN	17	24512.1	0	8		17	8	TRUE	FALSE
Bt	Bt	UP000001414$sp|Q8A0Y9|REX_BACTN	18	54098.8	0	5		18	5	TRUE	FALSE
Bt	Bt	UP000001414$tr|Q8A668|Q8A668_BACTN	18	20195.3	0	7		18	7	TRUE	FALSE
Bt	Bt	UP000001414$tr|Q8A8H5|Q8A8H5_BACTN	18	57328.8	0	11		18	11	TRUE	FALSE
Bt	Bt	UP000001414$tr|E7MCA7|E7MCA7_BACTN	18	374573	0	5		18	5	TRUE	FALSE
Bt	Bt	UP000001414$tr|Q8A1D9|Q8A1D9_BACTN	18	1.60302e+06	0	22		18	22	TRUE	FALSE
Bt	Bt	UP000001414$tr|Q8A236|Q8A236_BACTN	18	123200	0	15		18	15	TRUE	FALSE
Bt	Bt	UP000001414$tr|Q8A670|Q8A670_BACTN	18	154898	0	17		18	17	TRUE	FALSE
Bt	Bt	UP000001414$tr|Q89YJ8|Q89YJ8_BACTN	10	9896.93	0	2		10	2	TRUE	FALSE
Bt	Bt	UP000001414$tr|Q8A6G7|Q8A6G7_BACTN	18	264931	0	25		18	25	TRUE	FALSE
Bt	Bt	UP000001414$tr|Q8A0N8|Q8A0N8_BACTN	18	19351.1	0	8		18	8	TRUE	FALSE
Bt	Bt	UP000001414$tr|Q8A577|Q8A577_BACTN	18	39257.4	0	9		18	9	TRUE	FALSE
Bt	Bt	UP000001414$tr|Q8A1U7|Q8A1U7_BACTN	18	44360.6	0	11		18	11	TRUE	FALSE
Bt	Bt	UP000001414$tr|Q89Z47|Q89Z47_BACTN	18	45104.9	0	15		18	15	TRUE	FALSE
Bt	Bt	UP000001414$tr|Q8A122|Q8A122_BACTN	18	43883.4	0	10		18	10	TRUE	FALSE
Bt	Bt	UP000001414$sp|Q89ZR8|PANC_BACTN	18	325847	0	18		18	18	TRUE	FALSE
Bt	Bt	UP000001414$tr|Q89Z40|Q89Z40_BACTN	17	20952.1	0	10		17	10	TRUE	FALSE
Bt	Bt	UP000001414$tr|Q8A568|Q8A568_BACTN	15	16104.8	0	9		15	9	TRUE	FALSE
Bt	Bt	UP000001414$tr|Q8A669|Q8A669_BACTN	18	54647.5	0	10		18	10	TRUE	FALSE
Bt	Bt	UP000001414$tr|Q8A9Y6|Q8A9Y6_BACTN	17	25177.3	0	6		17	6	TRUE	FALSE
Bt	Bt	UP000001414$tr|Q8A7N4|Q8A7N4_BACTN	18	15883.7	0	6		18	6	TRUE	FALSE
Bt	Bt	UP000001414$tr|Q8A6R4|Q8A6R4_BACTN	18	167773	0	16		18	16	TRUE	FALSE
Bt	Bt	UP000001414$tr|Q8A5Z1|Q8A5Z1_BACTN	1	8485.42	0	1		1	1	FALSE	FALSE
Bt	Bt	UP000001414$tr|Q89ZR9|Q89ZR9_BACTN	18	186409	0	11		18	11	TRUE	FALSE
Bt	Bt	UP000001414$tr|Q8A383|Q8A383_BACTN	18	60092.1	0	16		18	16	TRUE	FALSE
Bt	Bt	UP000001414$sp|Q8A414|PCKA_BACTN	18	3.26964e+06	0	21		18	21	TRUE	FALSE
Bt	Bt	UP000001414$tr|Q8A6E9|Q8A6E9_BACTN	9	9925.19	0	2		9	2	TRUE	FALSE
Bt	Bt	UP000001414$tr|Q8A6B3|Q8A6B3_BACTN	17	18375.8	0	10		17	10	TRUE	FALSE
Bt	Bt	UP000001414$tr|Q8A4N4|Q8A4N4_BACTN	18	793464	0	14		18	14	TRUE	FALSE
Bt	Bt	UP000001414$sp|Q8A6L0|AGAL_BACTN	18	29048	0	17		18	17	TRUE	FALSE
Bt	Bt	UP000001414$tr|Q8ABD3|Q8ABD3_BACTN	18	59950.3	0	4		18	4	TRUE	FALSE
Bt	Bt	UP000001414$tr|Q89ZP1|Q89ZP1_BACTN	17	36082.3	0	4		17	4	TRUE	FALSE
Bt	Bt	UP000001414$sp|G8JZS4|SUSB_BACTN	18	594676	0	34		18	34	TRUE	FALSE
Bt	Bt	UP000001414$tr|Q8ABZ5|Q8ABZ5_BACTN	12	19460.4	0	5		12	5	TRUE	FALSE
Bt	Bt	UP000001414$tr|Q8A246|Q8A246_BACTN	14	72401.1	0	7		14	7	TRUE	FALSE
Bt	Bt	UP000001414$sp|Q8A466|RL1_BACTN	18	1.61997e+06	0	14		18	14	TRUE	FALSE
Bt	Bt	UP000001414$sp|Q8A4A0|RS11_BACTN	18	266233	0	5		18	5	TRUE	FALSE
Bt	Bt	UP000001414$tr|Q8A2P6|Q8A2P6_BACTN	18	62201	0	6		18	6	TRUE	FALSE
Bt	Bt	UP000001414$tr|Q8A6D0|Q8A6D0_BACTN	8	12291.2	0	1		8	1	FALSE	FALSE
Bt	Bt	UP000001414$tr|Q8AAA4|Q8AAA4_BACTN	2	18023.6	0	1		2	1	FALSE	FALSE
Bt	Bt	UP000001414$tr|Q8A2P5|Q8A2P5_BACTN	18	81071.6	0	36		18	36	TRUE	FALSE
Bt	Bt	UP000001414$sp|Q8A9S3|PYRB_BACTN	18	129723	0	14		18	14	TRUE	FALSE
Bt	Bt	UP000001414$tr|Q8A9A7|Q8A9A7_BACTN	16	24454.6	0	2		16	2	TRUE	FALSE
Bt	Bt	UP000001414$sp|Q8A463|EFTU_BACTN	18	4.46112e+06	0	15		18	15	TRUE	FALSE
Bt	Bt	UP000001414$tr|Q8A4N5|Q8A4N5_BACTN	18	50758.2	0	10		18	10	TRUE	FALSE
Bt	Bt	UP000001414$tr|Q8ABD7|Q8ABD7_BACTN	18	676626	0	12		18	12	TRUE	FALSE
Bt	Bt	UP000001414$tr|Q89ZC1|Q89ZC1_BACTN	18	138849	0	24		18	24	TRUE	FALSE
Bt	Bt	UP000001414$tr|Q8A0Q0|Q8A0Q0_BACTN	18	68520.2	0	9		18	9	TRUE	FALSE
Bt	Bt	UP000001414$tr|Q8A7Q0|Q8A7Q0_BACTN	17	17021.7	0	6		17	6	TRUE	FALSE
Bt	Bt	UP000001414$sp|Q8A0Y3|MNMA3_BACTN	18	23720.4	0	10		18	10	TRUE	FALSE
Bt	Bt	UP000001414$sp|Q8A8R2|GPMA1_BACTN	18	118692	0	16		18	16	TRUE	FALSE
Bt	Bt	UP000001414$tr|Q8A4M9|Q8A4M9_BACTN	18	216647	0	18		18	18	TRUE	FALSE
Bt	Bt	UP000001414$tr|Q8A132|Q8A132_BACTN	18	43857.1	0	6		18	6	TRUE	FALSE
Bt	Bt	UP000001414$tr|Q89ZS6|Q89ZS6_BACTN	18	45774.9	0	9		18	9	TRUE	FALSE
Bt	Bt	UP000001414$tr|Q8A164|Q8A164_BACTN	18	32340.1	0	7		18	7	TRUE	FALSE
Bt	Bt	UP000001414$tr|Q8A2X1|Q8A2X1_BACTN	18	86809.1	0	20		18	20	TRUE	FALSE
Bt	Bt	UP000001414$tr|Q89YJ4|Q89YJ4_BACTN	18	53806.9	0	12		18	12	TRUE	FALSE
Bt	Bt	UP000001414$tr|Q8A7B5|Q8A7B5_BACTN	18	36216	0	13		18	13	TRUE	FALSE
Bt	Bt	UP000001414$tr|Q8A7N0|Q8A7N0_BACTN	18	64186.9	0	2		18	2	TRUE	FALSE
Bt	Bt	UP000001414$sp|Q8A8T4|ENGB_BACTN	18	51458	0	10		18	10	TRUE	FALSE
Bt	Bt	UP000001414$sp|Q8A9A2|RIMO_BACTN	18	111678	0	13		18	13	TRUE	FALSE
Bt	Bt	UP000001414$tr|Q8A9A6|Q8A9A6_BACTN	18	63393.9	0	16		18	16	TRUE	FALSE
Bt	Bt	UP000001414$tr|Q8A093|Q8A093_BACTN	12	13834.4	0	2		12	2	TRUE	FALSE
Bt	Bt	UP000001414$sp|Q8A0L8|SURE_BACTN	18	104734	0	8		18	8	TRUE	FALSE
Bt	Bt	UP000001414$tr|Q8A2Y6|Q8A2Y6_BACTN	17	84105.9	0	10		17	10	TRUE	FALSE
Bt	Bt	UP000001414$sp|Q8AAZ8|PRMA_BACTN	18	81834.4	0	4		18	4	TRUE	FALSE
Bt	Bt	UP000001414$tr|Q8A8E7|Q8A8E7_BACTN	18	250869	0	7		18	7	TRUE	FALSE
Bt	Bt	UP000001414$tr|Q8A8K6|Q8A8K6_BACTN	18	60910.7	0	18		18	18	TRUE	FALSE
Bt	Bt	UP000001414$tr|Q89YH7|Q89YH7_BACTN	14	95214.7	0	4		14	4	TRUE	FALSE
Bt	Bt	UP000001414$tr|Q8A740|Q8A740_BACTN	18	979725	0	9		18	9	TRUE	FALSE
Bt	Bt	UP000001414$tr|Q8A513|Q8A513_BACTN	18	66903.6	0	27		18	27	TRUE	FALSE
Bt	Bt	UP000001414$tr|Q8A747|Q8A747_BACTN	18	39789.4	0	8		18	8	TRUE	FALSE
Bt	Bt	UP000001414$tr|Q8A8T8|Q8A8T8_BACTN	8	12165.7	0	3		8	3	TRUE	FALSE
Bt	Bt	UP000001414$tr|Q8ABG1|Q8ABG1_BACTN	18	35445.8	0	7		18	7	TRUE	FALSE
Bt	Bt	UP000001414$tr|Q8A0Y6|Q8A0Y6_BACTN	18	40935.4	0	9		18	9	TRUE	FALSE
Bt	Bt	UP000001414$tr|Q8A763|Q8A763_BACTN	17	23098.8	0	13		17	13	TRUE	FALSE
Bt	Bt	UP000001414$tr|Q8A9D2|Q8A9D2_BACTN	18	513436	0	17		18	17	TRUE	FALSE
Bt	Bt	UP000001414$sp|Q8A2A3|RIMP_BACTN	18	38133.7	0	5		18	5	TRUE	FALSE
Bt	Bt	UP000001414$tr|Q8A857|Q8A857_BACTN	18	107170	0	4		18	4	TRUE	FALSE
Bt	Bt	UP000001414$tr|Q8A4Q4|Q8A4Q4_BACTN	17	74238.8	0	8		17	8	TRUE	FALSE
Bt	Bt	UP000001414$tr|Q8AB74|Q8AB74_BACTN	18	64508.2	0	26		18	26	TRUE	FALSE
Bt	Bt	UP000001414$sp|Q8ABF5|MNMA1_BACTN	18	231949	0	25		18	25	TRUE	FALSE
Bt	Bt	UP000001414$tr|Q8AAV9|Q8AAV9_BACTN	18	31986.5	0	9		18	9	TRUE	FALSE
Bt	Bt	UP000001414$tr|Q8A0P1|Q8A0P1_BACTN	3	11317.3	0	2		3	2	FALSE	FALSE
Bt	Bt	UP000001414$tr|Q8A421|Q8A421_BACTN	18	133477	0	7		18	7	TRUE	FALSE
Bt	Bt	UP000001414$tr|Q8A6N0|Q8A6N0_BACTN	18	605560	0	11		18	11	TRUE	FALSE
Bt	Bt	UP000001414$tr|Q8A6W2|Q8A6W2_BACTN	18	79832.6	0	12		18	12	TRUE	FALSE
Bt	Bt	UP000001414$tr|Q8A326|Q8A326_BACTN	18	132474	0	13		18	13	TRUE	FALSE
Bt	Bt	UP000001414$tr|Q8A6T7|Q8A6T7_BACTN	18	87021.1	0	12		18	12	TRUE	FALSE
Bt	Bt	UP000001414$tr|Q8A1A9|Q8A1A9_BACTN	18	30627	0	9		18	9	TRUE	FALSE
Bt	Bt	UP000001414$tr|Q8A1U5|Q8A1U5_BACTN	7	9334.9	0	3		7	3	TRUE	FALSE
Bt	Bt	UP000001414$tr|Q8A4H6|Q8A4H6_BACTN	13	19371.5	0	5		13	5	TRUE	FALSE
Bt	Bt	UP000001414$tr|Q8AAY8|Q8AAY8_BACTN	17	22718.1	0	4		17	4	TRUE	FALSE
Bt	Bt	UP000001414$sp|Q89ZW6|RECF_BACTN	16	47131.6	0	7		16	7	TRUE	FALSE
Bt	Bt	UP000001414$tr|Q8A4X5|Q8A4X5_BACTN	14	30274.8	0	2		14	2	TRUE	FALSE
Bt	Bt	UP000001414$tr|Q8A860|Q8A860_BACTN	16	315080	0	5		16	5	TRUE	FALSE
Bt	Bt	UP000001414$tr|Q8ABX5|Q8ABX5_BACTN	2	5783.24	0	1		2	1	FALSE	FALSE
Bt	Bt	UP000001414$tr|Q8A3F3|Q8A3F3_BACTN	16	13814.3	0	4		16	4	TRUE	FALSE
Bt	Bt	UP000001414$tr|Q89ZC4|Q89ZC4_BACTN	18	76784	0	3		18	3	TRUE	FALSE
Bt	Bt	UP000001414$tr|Q8A0P6|Q8A0P6_BACTN	18	42061.3	0	12		18	12	TRUE	FALSE
Bt	Bt	UP000001414$tr|Q8A4V3|Q8A4V3_BACTN	18	32158.3	0	6		18	6	TRUE	FALSE
Bt	Bt	UP000001414$tr|Q8A766|Q8A766_BACTN	18	326185	0	17		18	17	TRUE	FALSE
Bt	Bt	UP000001414$tr|Q8A9G1|Q8A9G1_BACTN	18	156336	0	6		18	6	TRUE	FALSE
Bt	Bt	UP000001414$sp|Q8A5S7|RL9_BACTN	18	398942	0	7		18	7	TRUE	FALSE
Bt	Bt	UP000001414$tr|Q8A2P4|Q8A2P4_BACTN	18	44752.6	0	10		18	10	TRUE	FALSE
Bt	Bt	UP000001414$tr|Q8A1B0|Q8A1B0_BACTN	18	142077	0	9		18	9	TRUE	FALSE
Bt	Bt	UP000001414$tr|Q8A0T8|Q8A0T8_BACTN	18	33213.4	0	9		18	9	TRUE	FALSE
Bt	Bt	UP000001414$sp|Q8A1D3|ARLY_BACTN	18	50273.1	0	12		18	12	TRUE	FALSE
Bt	Bt	UP000001414$tr|Q8A279|Q8A279_BACTN	10	25039.1	0	3		10	3	TRUE	FALSE
Bt	Bt	UP000001414$tr|Q8A9P5|Q8A9P5_BACTN	18	228758	0	4		18	4	TRUE	FALSE
Bt	Bt	UP000001414$tr|Q8A2I8|Q8A2I8_BACTN	17	43705.4	0	6		17	6	TRUE	FALSE
Bt	Bt	UP000001414$tr|Q8AAE7|Q8AAE7_BACTN	18	228119	0	19		18	19	TRUE	FALSE
Bt	Bt	UP000001414$tr|Q8A7H0|Q8A7H0_BACTN	17	22469.1	0	3		17	3	TRUE	FALSE
Bt	Bt	UP000001414$tr|Q8ABW6|Q8ABW6_BACTN	17	28693.3	0	5		17	5	TRUE	FALSE
Bt	Bt	UP000001414$sp|Q8A9W7|PANB_BACTN	18	184630	0	8		18	8	TRUE	FALSE
Bt	Bt	UP000001414$tr|Q89YN8|Q89YN8_BACTN	18	25251	0	6		18	6	TRUE	FALSE
Bt	Bt	UP000001414$tr|Q89YH6|Q89YH6_BACTN	18	61884.5	0	9		18	9	TRUE	FALSE
Bt	Bt	UP000001414$tr|Q8A7I4|Q8A7I4_BACTN	17	32452.8	0	7		17	7	TRUE	FALSE
Bt	Bt	UP000001414$sp|Q8A491|RL6_BACTN	18	609629	0	7		18	7	TRUE	FALSE
Bt	Bt	UP000001414$sp|Q8A2N7|MNMG_BACTN	18	48363	0	13		18	13	TRUE	FALSE
Bt	Bt	UP000001414$tr|Q8A0B9|Q8A0B9_BACTN	15	22912.3	0	3		15	3	TRUE	FALSE
Bt	Bt	UP000001414$tr|Q8AB62|Q8AB62_BACTN	18	26514.2	0	6		18	6	TRUE	FALSE
Bt	Bt	UP000001414$sp|Q8A9B8|HTPG_BACTN	18	684721	0	42		18	42	TRUE	FALSE
Bt	Bt	UP000001414$tr|Q89YZ0|Q89YZ0_BACTN	18	107231	0	14		18	14	TRUE	FALSE
Bt	Bt	UP000001414$tr|Q8A1M2|Q8A1M2_BACTN	13	17634.3	0	3		13	3	TRUE	FALSE
Bt	Bt	UP000001414$tr|Q89Z20|Q89Z20_BACTN	18	54231	0	14		18	14	TRUE	FALSE
Bt	Bt	UP000001414$tr|Q8A299|Q8A299_BACTN	18	202387	0	25		18	25	TRUE	FALSE
Bt	Bt	UP000001414$tr|Q8AAH9|Q8AAH9_BACTN	18	37216	0	10		18	10	TRUE	FALSE
Bt	Bt	UP000001414$tr|Q89YN6|Q89YN6_BACTN	18	21007.4	0	4		18	4	TRUE	FALSE
Bt	Bt	UP000001414$tr|Q8A2R5|Q8A2R5_BACTN	11	10866.8	0	4		11	4	TRUE	FALSE
Bt	Bt	UP000001414$tr|Q8A159|Q8A159_BACTN	18	646041	0	11		18	11	TRUE	FALSE
Bt	Bt	UP000001414$tr|Q8A2E1|Q8A2E1_BACTN	16	20371	0	4		16	4	TRUE	FALSE
Bt	Bt	UP000001414$sp|Q8A3C0|COAD_BACTN	12	12824	0	2		12	2	TRUE	FALSE
Bt	Bt	UP000001414$tr|Q8A1C3|Q8A1C3_BACTN	18	161341	0	6		18	6	TRUE	FALSE
Bt	Bt	UP000001414$tr|Q8AA10|Q8AA10_BACTN	18	201117	0	5		18	5	TRUE	FALSE
Bt	Bt	UP000001414$tr|Q8A7I5|Q8A7I5_BACTN	18	36358.4	0	2		18	2	TRUE	FALSE
Bt	Bt	UP000001414$sp|Q8AAD6|TRPC_BACTN	17	19079	0	6		17	6	TRUE	FALSE
Bt	Bt	UP000001414$tr|Q8A7E9|Q8A7E9_BACTN	18	41435	0	8		18	8	TRUE	FALSE
Bt	Bt	UP000001414$tr|Q89ZS1|Q89ZS1_BACTN	18	139568	0	13		18	13	TRUE	FALSE
Bt	Bt	UP000001414$tr|Q8A0T5|Q8A0T5_BACTN	18	26048.9	0	8		18	8	TRUE	FALSE
Bt	Bt	UP000001414$tr|Q89ZJ5|Q89ZJ5_BACTN	18	142001	0	15		18	15	TRUE	FALSE
Bt	Bt	UP000001414$tr|Q8A165|Q8A165_BACTN	18	270918	0	13		18	13	TRUE	FALSE
Bt	Bt	UP000001414$tr|Q8A9J3|Q8A9J3_BACTN	18	35816.2	0	8		18	8	TRUE	FALSE
Bt	Bt	UP000001414$tr|Q8AAU2|Q8AAU2_BACTN	18	309955	0	7		18	7	TRUE	FALSE
Bt	Bt	UP000001414$sp|Q89ZX8|G1091_BACTN	17	68473.9	0	7		17	7	TRUE	FALSE
Bt	Bt	UP000001414$sp|Q8A102|Y3869_BACTN	17	23763.3	0	6		17	6	TRUE	FALSE
Bt	Bt	UP000001414$sp|Q8A9X8|HCP_BACTN	16	23053.9	0	7		16	7	TRUE	FALSE
Bt	Bt	UP000001414$tr|Q8A7H5|Q8A7H5_BACTN	18	58459.7	0	14		18	14	TRUE	FALSE
Bt	Bt	UP000001414$tr|Q89YP2|Q89YP2_BACTN	16	16311.3	0	8		16	8	TRUE	FALSE
Bt	Bt	UP000001414$tr|Q8A510|Q8A510_BACTN	18	31113.8	0	2		18	2	TRUE	FALSE
Bt	Bt	UP000001414$tr|Q8A4S6|Q8A4S6_BACTN	18	66230.2	0	16		18	16	TRUE	FALSE
Bt	Bt	UP000001414$tr|Q8A6B0|Q8A6B0_BACTN	18	45285.8	0	18		18	18	TRUE	FALSE
Bt	Bt	UP000001414$tr|Q8A6L8|Q8A6L8_BACTN	18	744034	0	8		18	8	TRUE	FALSE
Bt	Bt	UP000001414$tr|Q8A8I2|Q8A8I2_BACTN	18	64614.6	0	18		18	18	TRUE	FALSE
Bt	Bt	UP000001414$tr|Q8A0G4|Q8A0G4_BACTN	3	8123.22	0	1		3	1	FALSE	FALSE
Bt	Bt	UP000001414$tr|Q8A7T7|Q8A7T7_BACTN	14	13856.3	0	5		14	5	TRUE	FALSE
Bt	Bt	UP000001414$sp|Q8AB53|Y258_BACTN	18	181432	0	28		18	28	TRUE	FALSE
Bt	Bt	UP000001414$tr|Q8A0Z2|Q8A0Z2_BACTN	18	55046.2	0	4		18	4	TRUE	FALSE
Bt	Bt	UP000001414$tr|Q8A6W7|Q8A6W7_BACTN	18	284089	0	21		18	21	TRUE	FALSE
Bt	Bt	UP000001414$sp|Q8A2F4|SYC_BACTN	18	184167	0	21		18	21	TRUE	FALSE
Bt	Bt	UP000001414$tr|Q89ZY0|Q89ZY0_BACTN	18	32537.3	0	18		18	18	TRUE	FALSE
Bt	Bt	UP000001414$tr|Q8A2E7|Q8A2E7_BACTN	18	236589	0	9		18	9	TRUE	FALSE
Bt	Bt	UP000001414$tr|Q8A7N2|Q8A7N2_BACTN	18	82143.7	0	19		18	19	TRUE	FALSE
Bt	Bt	UP000001414$sp|Q8A5J0|RRF_BACTN	18	821412	0	7		18	7	TRUE	FALSE
Bt	Bt	UP000001414$tr|Q8A7N3|Q8A7N3_BACTN	18	98529.9	0	8		18	8	TRUE	FALSE
Bt	Bt	UP000001414$tr|Q89ZS0|Q89ZS0_BACTN	18	75979.7	0	21		18	21	TRUE	FALSE
Bt	Bt	UP000001414$sp|Q89ZR2|RL21_BACTN	18	1.08278e+06	0	8		18	8	TRUE	FALSE
Bt	Bt	UP000001414$tr|Q8A7N7|Q8A7N7_BACTN	18	60353.7	0	9		18	9	TRUE	FALSE
Bt	Bt	UP000001414$tr|Q8A008|Q8A008_BACTN	10	11219.3	0	1		10	1	FALSE	FALSE
Bt	Bt	UP000001414$sp|Q8A2I1|CABC2_BACTN	1	12876.3	0	1		1	1	FALSE	FALSE
Bt	Bt	UP000001414$tr|Q8A083|Q8A083_BACTN	18	44470.2	0	14		18	14	TRUE	FALSE
Bt	Bt	UP000001414$tr|Q8A9R8|Q8A9R8_BACTN	18	25309.8	0	12		18	12	TRUE	FALSE
Bt	Bt	UP000001414$tr|Q8A4D4|Q8A4D4_BACTN	3	11786	0	2		3	2	FALSE	FALSE
Bt	Bt	UP000001414$tr|Q8A8F7|Q8A8F7_BACTN	12	26236.7	0	3		12	3	TRUE	FALSE
Bt	Bt	UP000001414$tr|Q8A9L1|Q8A9L1_BACTN	18	65654.4	0	18		18	18	TRUE	FALSE
Bt	Bt	UP000001414$tr|Q8A154|Q8A154_BACTN	18	222373	0	10		18	10	TRUE	FALSE
Bt	Bt	UP000001414$tr|Q8A5S4|Q8A5S4_BACTN	18	28722.8	0	4		18	4	TRUE	FALSE
Bt	Bt	UP000001414$sp|Q8A476|RL3_BACTN	18	1.21177e+06	0	12		18	12	TRUE	FALSE
Bt	Bt	UP000001414$tr|Q8A748|Q8A748_BACTN	10	31784.6	0	2		10	2	TRUE	FALSE
Bt	Bt	UP000001414$sp|Q8A1D5|PYRE_BACTN	18	254735	0	9		18	9	TRUE	FALSE
Bt	Bt	UP000001414$sp|Q89ZR3|RL27_BACTN	18	621772	0	7		18	7	TRUE	FALSE
Bt	Bt	UP000001414$tr|Q8A7E4|Q8A7E4_BACTN	14	35851.9	0	3		14	3	TRUE	FALSE
Bt	Bt	UP000001414$tr|Q8A732|Q8A732_BACTN	18	26435.2	0	6		18	6	TRUE	FALSE
Bt	Bt	UP000001414$tr|Q8A446|Q8A446_BACTN	18	281522	0	16		18	16	TRUE	FALSE
Bt	Bt	UP000001414$sp|Q8A0C2|DXS_BACTN	17	32014.5	0	8		17	8	TRUE	FALSE
Bt	Bt	UP000001414$tr|Q8A4S0|Q8A4S0_BACTN	18	76940.6	0	12		18	12	TRUE	FALSE
Bt	Bt	UP000001414$tr|Q8A811|Q8A811_BACTN	18	51455.3	0	10		18	10	TRUE	FALSE
Bt	Bt	UP000001414$sp|Q8ABB0|HIS1_BACTN	18	117875	0	15		18	15	TRUE	FALSE
Bt	Bt	UP000001414$tr|Q8AAK6|Q8AAK6_BACTN	16	14258.7	0	5		16	5	TRUE	FALSE
Bt	Bt	UP000001414$tr|Q8A541|Q8A541_BACTN	18	164318	0	32		18	32	TRUE	FALSE
Bt	Bt	UP000001414$sp|Q8A2U2|TRUB_BACTN	7	8231.24	0	4		7	4	TRUE	FALSE
Bt	Bt	UP000001414$tr|Q8A840|Q8A840_BACTN	18	217359	0	30		18	30	TRUE	FALSE
Bt	Bt	UP000001414$sp|Q8A0Y7|ISPF_BACTN	17	25544.2	0	4		17	4	TRUE	FALSE
Bt	Bt	UP000001414$tr|Q8A1L5|Q8A1L5_BACTN	18	41708.5	0	7		18	7	TRUE	FALSE
Bt	Bt	UP000001414$tr|Q8A8C7|Q8A8C7_BACTN	18	62663.2	0	6		18	6	TRUE	FALSE
Bt	Bt	UP000001414$tr|Q8A101|Q8A101_BACTN	17	16438.5	0	2		17	2	TRUE	FALSE
Bt	Bt	UP000001414$tr|Q8A5V0|Q8A5V0_BACTN	6	12841.9	0	1		6	1	FALSE	FALSE
Bt	Bt	UP000001414$tr|Q8A761|Q8A761_BACTN	9	17853	0	1		9	1	FALSE	FALSE
Bt	Bt	UP000001414$tr|Q8A016|Q8A016_BACTN	18	98721.8	0	11		18	11	TRUE	FALSE
Bt	Bt	UP000001414$tr|Q89ZZ2|Q89ZZ2_BACTN	17	27801.3	0	9		17	9	TRUE	FALSE
Bt	Bt	UP000001414$tr|Q8A816|Q8A816_BACTN	18	15652.6	0	5		18	5	TRUE	FALSE
Bt	Bt	UP000001414$sp|Q8AAB1|GLMS_BACTN	18	127926	0	13		18	13	TRUE	FALSE
Bt	Bt	UP000001414$tr|Q89YN3|Q89YN3_BACTN	18	21945.7	0	2		18	2	TRUE	FALSE
Bt	Bt	UP000001414$tr|Q8A261|Q8A261_BACTN	18	321232	0	23		18	23	TRUE	FALSE
Bt	Bt	UP000001414$tr|Q8A507|Q8A507_BACTN	18	35983.9	0	6		18	6	TRUE	FALSE
Bt	Bt	UP000001414$tr|Q8A7S2|Q8A7S2_BACTN	18	61691.7	0	13		18	13	TRUE	FALSE
Bt	Bt	UP000001414$tr|Q89ZJ1|Q89ZJ1_BACTN	18	179114	0	7		18	7	TRUE	FALSE
Bt	Bt	UP000001414$tr|Q89Z44|Q89Z44_BACTN	18	32632.3	0	8		18	8	TRUE	FALSE
Bt	Bt	UP000001414$tr|Q8A263|Q8A263_BACTN	18	624121	0	6		18	6	TRUE	FALSE
Bt	Bt	UP000001414$tr|Q8A0U9|Q8A0U9_BACTN	18	210115	0	6		18	6	TRUE	FALSE
Bt	Bt	UP000001414$tr|Q8A760|Q8A760_BACTN	18	48072.2	0	3		18	3	TRUE	FALSE
Bt	Bt	UP000001414$tr|Q8A9W5|Q8A9W5_BACTN	18	30293.2	0	22		18	22	TRUE	FALSE
Bt	Bt	UP000001414$tr|Q8A738|Q8A738_BACTN	18	76823.7	0	8		18	8	TRUE	FALSE
Bt	Bt	UP000001414$tr|Q8AB54|Q8AB54_BACTN	4	7998.2	0	3		4	3	FALSE	FALSE
Bt	Bt	UP000001414$tr|Q8A0R3|Q8A0R3_BACTN	17	49038.8	0	17		17	17	TRUE	FALSE
Bt	Bt	UP000001414$sp|G8JZS6|SUSF_BACTN	18	808491	0	7		18	7	TRUE	FALSE
Bt	Bt	UP000001414$tr|Q8A3H3|Q8A3H3_BACTN	6	11520.6	0	2		6	2	TRUE	FALSE
Bt	Bt	UP000001414$sp|Q89ZF2|DEOC_BACTN	12	13532.7	0	4		12	4	TRUE	FALSE
Bt	Bt	UP000001414$tr|Q8AAZ0|Q8AAZ0_BACTN	18	58411.1	0	6		18	6	TRUE	FALSE
Bt	Bt	UP000001414$tr|Q8ABZ3|Q8ABZ3_BACTN	4	8536.07	0	1		4	1	FALSE	FALSE
Bt	Bt	UP000001414$tr|Q89ZD2|Q89ZD2_BACTN	16	89349	0	7		16	7	TRUE	FALSE
Bt	Bt	UP000001414$tr|Q8A9D3|Q8A9D3_BACTN	18	58417.7	0	8		18	8	TRUE	FALSE
Bt	Bt	UP000001414$tr|Q8A4U2|Q8A4U2_BACTN	18	71829.3	0	7		18	7	TRUE	FALSE
Bt	Bt	UP000001414$tr|Q8AB59|Q8AB59_BACTN	15	11875	0	6		15	6	TRUE	FALSE
Bt	Bt	UP000001414$sp|Q8AA76|YIDC_BACTN	17	29480.3	0	6		17	6	TRUE	FALSE
Bt	Bt	UP000001414$tr|Q8A8H0|Q8A8H0_BACTN	10	11840.5	0	1		10	1	FALSE	FALSE
Bt	Bt	UP000001414$tr|Q8A7B0|Q8A7B0_BACTN	18	303974	0	20		18	20	TRUE	FALSE
Bt	Bt	UP000001414$tr|Q8A572|Q8A572_BACTN	12	10521.7	0	3		12	3	TRUE	FALSE
Bt	Bt	UP000001414$tr|Q8A9C4|Q8A9C4_BACTN	18	68326.4	0	8		18	8	TRUE	FALSE
Bt	Bt	UP000001414$tr|Q8AAP6|Q8AAP6_BACTN	18	510447	0	10		18	10	TRUE	FALSE
Bt	Bt	UP000001414$tr|Q8A452|Q8A452_BACTN	15	14386.3	0	5		15	5	TRUE	FALSE
Bt	Bt	UP000001414$tr|Q8A8E0|Q8A8E0_BACTN	3	9318.76	0	2		3	2	FALSE	FALSE
Bt	Bt	UP000001414$tr|Q8A8L6|Q8A8L6_BACTN	18	143025	0	12		18	12	TRUE	FALSE
Bt	Bt	UP000001414$tr|Q8A7Y1|Q8A7Y1_BACTN	18	29480.4	0	8		18	8	TRUE	FALSE
Bt	Bt	UP000001414$tr|Q8AB67|Q8AB67_BACTN	18	28726.7	0	6		18	6	TRUE	FALSE
Bt	Bt	UP000001414$tr|Q8A534|Q8A534_BACTN	1	4426.17	0	1		1	1	FALSE	FALSE
Bt	Bt	UP000001414$sp|Q8A7S9|BIOC_BACTN	6	13163.9	0	3		6	3	TRUE	FALSE
Bt	Bt	UP000001414$tr|Q8A699|Q8A699_BACTN	14	27074.2	0	2		14	2	TRUE	FALSE
Bt	Bt	UP000001414$tr|Q8A0C1|Q8A0C1_BACTN	17	15642.9	0	7		17	7	TRUE	FALSE
Bt	Bt	UP000001414$tr|Q8AA94|Q8AA94_BACTN	18	68962.1	0	12		18	12	TRUE	FALSE
Bt	Bt	UP000001414$tr|Q8A147|Q8A147_BACTN	17	18147.8	0	7		17	7	TRUE	FALSE
Bt	Bt	UP000001414$tr|Q8A1U1|Q8A1U1_BACTN	18	119787	0	19		18	19	TRUE	FALSE
Bt	Bt	UP000001414$sp|Q8A624|PFKA2_BACTN	18	524380	0	13		18	13	TRUE	FALSE
Bt	Bt	UP000001414$tr|Q8A3B9|Q8A3B9_BACTN	18	40808.4	0	12		18	12	TRUE	FALSE
Bt	Bt	UP000001414$tr|Q8A9S5|Q8A9S5_BACTN	16	12824.1	0	1		16	1	FALSE	FALSE
Bt	Bt	UP000001414$tr|Q8A535|Q8A535_BACTN	2	9695.11	0	2		2	2	FALSE	FALSE
Bt	Bt	UP000001414$sp|Q8A733|RL31B_BACTN	18	1.1442e+06	0	6		18	6	TRUE	FALSE
Bt	Bt	UP000001414$tr|Q8AAN4|Q8AAN4_BACTN	18	137540	0	13		18	13	TRUE	FALSE
Bt	Bt	UP000001414$tr|Q8A7E1|Q8A7E1_BACTN	18	69079.5	0	5		18	5	TRUE	FALSE
Bt	Bt	UP000001414$tr|Q8A882|Q8A882_BACTN	18	229111	0	10		18	10	TRUE	FALSE
Bt	Bt	UP000001414$sp|Q8A7Z4|HIS5_BACTN	18	26455	0	2		18	2	TRUE	FALSE
Bt	Bt	UP000001414$tr|Q8A612|Q8A612_BACTN	18	198712	0	9		18	9	TRUE	FALSE
Bt	Bt	UP000001414$tr|Q8A7G4|Q8A7G4_BACTN	18	177769	0	13		18	13	TRUE	FALSE
Bt	Bt	UP000001414$tr|Q8A4V0|Q8A4V0_BACTN	18	33267.6	0	8		18	8	TRUE	FALSE
Bt	Bt	UP000001414$tr|Q8A010|Q8A010_BACTN	18	150491	0	12		18	12	TRUE	FALSE
Bt	Bt	UP000001414$sp|Q8A6K1|LPXK_BACTN	17	29827.8	0	3		17	3	TRUE	FALSE
Bt	Bt	UP000001414$tr|E7MCA9|E7MCA9_BACTN	18	211596	0	11		18	11	TRUE	FALSE
Bt	Bt	UP000001414$sp|Q8A4S8|GCSH_BACTN	18	113421	0	3		18	3	TRUE	FALSE
Bt	Bt	UP000001414$tr|Q8A739|Q8A739_BACTN	18	1.1668e+06	0	20		18	20	TRUE	FALSE
Bt	Bt	UP000001414$tr|Q8A9B0|Q8A9B0_BACTN	18	122661	0	10		18	10	TRUE	FALSE
Bt	Bt	UP000001414$tr|Q8A0Z9|Q8A0Z9_BACTN	18	180778	0	25		18	25	TRUE	FALSE
Bt	Bt	UP000001414$sp|Q89YZ7|PEPT_BACTN	18	204996	0	11		18	11	TRUE	FALSE
Bt	Bt	UP000001414$sp|Q8A2E4|PDXB_BACTN	18	60280.5	0	17		18	17	TRUE	FALSE
Bt	Bt	UP000001414$tr|Q8ABH3|Q8ABH3_BACTN	1	10415.1	0	1		1	1	FALSE	FALSE
Bt	Bt	UP000001414$tr|Q8A3M2|Q8A3M2_BACTN	18	52498	0	5		18	5	TRUE	FALSE
Bt	Bt	UP000001414$tr|Q8A182|Q8A182_BACTN	18	97933.3	0	18		18	18	TRUE	FALSE
Bt	Bt	UP000001414$tr|Q8A557|Q8A557_BACTN	17	20912.7	0	7		17	7	TRUE	FALSE
Bt	Bt	UP000001414$tr|Q8A0H2|Q8A0H2_BACTN	18	100225	0	14		18	14	TRUE	FALSE
Bt	Bt	UP000001414$tr|Q8A013|Q8A013_BACTN	10	18757.9	0	2		10	2	TRUE	FALSE
Bt	Bt	UP000001414$tr|Q8A8V9|Q8A8V9_BACTN	18	45976	0	13		18	13	TRUE	FALSE
Bt	Bt	UP000001414$sp|Q8A128|CLPX_BACTN	18	110847	0	20		18	20	TRUE	FALSE
Bt	Bt	UP000001414$tr|Q8A7E8|Q8A7E8_BACTN	18	106392	0	3		18	3	TRUE	FALSE
Bt	Bt	UP000001414$tr|Q8A832|Q8A832_BACTN	18	76479.2	0	12		18	12	TRUE	FALSE
Bt	Bt	UP000001414$tr|Q8A7Z3|Q8A7Z3_BACTN	16	22746.8	0	8		16	8	TRUE	FALSE
Bt	Bt	UP000001414$tr|Q8A820|Q8A820_BACTN	3	10373.1	0	1		3	1	FALSE	FALSE
Bt	Bt	UP000001414$tr|Q8A2H0|Q8A2H0_BACTN	18	174716	0	7		18	7	TRUE	FALSE
Bt	Bt	UP000001414$tr|Q89Z19|Q89Z19_BACTN	1	4831.02	0	1		1	1	FALSE	FALSE
Bt	Bt	UP000001414$tr|Q8A9B3|Q8A9B3_BACTN	18	129511	0	7		18	7	TRUE	FALSE
Bt	Bt	UP000001414$tr|Q8ABC6|Q8ABC6_BACTN	18	73501.1	0	10		18	10	TRUE	FALSE
Bt	Bt	UP000001414$tr|Q8A9G7|Q8A9G7_BACTN	18	31478.2	0	3		18	3	TRUE	FALSE
Bt	Bt	UP000001414$tr|E7MCA5|E7MCA5_BACTN	16	26748.6	0	7		16	7	TRUE	FALSE
Bt	Bt	UP000001414$sp|Q8A295|Y3410_BACTN	18	247390	0	4		18	4	TRUE	FALSE
Bt	Bt	UP000001414$tr|Q89ZH8|Q89ZH8_BACTN	14	20437.1	0	3		14	3	TRUE	FALSE
Bt	Bt	UP000001414$tr|Q8A1T2|Q8A1T2_BACTN	17	27539.3	0	7		17	7	TRUE	FALSE
Bt	Bt	UP000001414$tr|Q8A1K7|Q8A1K7_BACTN	2	10518.9	0	1		2	1	FALSE	FALSE
Bt	Bt	UP000001414$sp|Q8A8D9|F16PC_BACTN	18	43541.8	0	13		18	13	TRUE	FALSE
Bt	Bt	UP000001414$tr|Q8A7W2|Q8A7W2_BACTN	18	73747.2	0	8		18	8	TRUE	FALSE
Bt	Bt	UP000001414$tr|Q8A3L0|Q8A3L0_BACTN	17	42359.2	0	9		17	9	TRUE	FALSE
Bt	Bt	UP000001414$sp|Q8AAW1|ARAA_BACTN	18	94399.6	0	17		18	17	TRUE	FALSE
Bt	Bt	UP000001414$tr|Q8AAZ7|Q8AAZ7_BACTN	8	16344.6	0	2		8	2	TRUE	FALSE
Bt	Bt	UP000001414$tr|Q8A3H6|Q8A3H6_BACTN	18	195901	0	5		18	5	TRUE	FALSE
Bt	Bt	UP000001414$sp|Q8A6L7|LEUC_BACTN	18	177236	0	16		18	16	TRUE	FALSE
Bt	Bt	UP000001414$tr|Q8A679|Q8A679_BACTN	18	29922.4	0	3		18	3	TRUE	FALSE
Bt	Bt	UP000001414$tr|Q8A8E8|Q8A8E8_BACTN	18	115751	0	11		18	11	TRUE	FALSE
Bt	Bt	UP000001414$sp|Q8A883|POTA_BACTN	18	38443.1	0	10		18	10	TRUE	FALSE
Bt	Bt	UP000001414$tr|Q8A2M8|Q8A2M8_BACTN	6	26821.7	0	1		6	1	FALSE	FALSE
Bt	Bt	UP000001414$tr|Q8A2G9|Q8A2G9_BACTN	18	85452.7	0	7		18	7	TRUE	FALSE
Bt	Bt	UP000001414$tr|Q8A8L3|Q8A8L3_BACTN	18	32824.3	0	12		18	12	TRUE	FALSE
Bt	Bt	UP000001414$tr|Q89ZJ9|Q89ZJ9_BACTN	8	41324	0	2		8	2	TRUE	FALSE
Bt	Bt	UP000001414$tr|Q8A4J3|Q8A4J3_BACTN	17	19034.1	0	5		17	5	TRUE	FALSE
Bt	Bt	UP000001414$tr|Q8A5Q9|Q8A5Q9_BACTN	18	48958.1	0	7		18	7	TRUE	FALSE
Bt	Bt	UP000001414$sp|Q8A853|PSTB_BACTN	9	14535.5	0	3		9	3	TRUE	FALSE
Bt	Bt	UP000001414$tr|Q8A841|Q8A841_BACTN	18	235511	0	10		18	10	TRUE	FALSE
Bt	Bt	UP000001414$tr|Q89Z46|Q89Z46_BACTN	17	14824.2	0	7		17	7	TRUE	FALSE
Bt	Bt	UP000001414$tr|Q8AAW5|Q8AAW5_BACTN	18	808068	0	16		18	16	TRUE	FALSE
Bt	Bt	UP000001414$tr|Q89Z60|Q89Z60_BACTN	14	18684.8	0	10		14	10	TRUE	FALSE
Bt	Bt	UP000001414$tr|Q8A918|Q8A918_BACTN	16	23888.7	0	6		16	6	TRUE	FALSE
Bt	Bt	UP000001414$tr|Q8A7T4|Q8A7T4_BACTN	13	29698.1	0	7		13	7	TRUE	FALSE
Bt	Bt	UP000001414$tr|Q8A292|Q8A292_BACTN	15	18360.5	0	5		15	5	TRUE	FALSE
Bt	Bt	UP000001414$tr|Q8A9Z1|Q8A9Z1_BACTN	18	34411.9	0	9		18	9	TRUE	FALSE
Bt	Bt	UP000001414$tr|Q8AA23|Q8AA23_BACTN	18	63442.1	0	9		18	9	TRUE	FALSE
Bt	Bt	UP000001414$tr|Q8AAE1|Q8AAE1_BACTN	18	43764.5	0	4		18	4	TRUE	FALSE
Bt	Bt	UP000001414$tr|Q89ZQ6|Q89ZQ6_BACTN	18	98615.4	0	17		18	17	TRUE	FALSE
Bt	Bt	UP000001414$sp|Q8A9S4|PYRI_BACTN	18	90872.4	0	8		18	8	TRUE	FALSE
Bt	Bt	UP000001414$sp|Q8A477|RL4_BACTN	18	1.03972e+06	0	10		18	10	TRUE	FALSE
Bt	Bt	UP000001414$tr|Q8A8D1|Q8A8D1_BACTN	15	12481.3	0	6		15	6	TRUE	FALSE
Bt	Bt	UP000001414$sp|Q8ABA8|HIS8_BACTN	18	20029.2	0	6		18	6	TRUE	FALSE
Bt	Bt	UP000001414$sp|Q8A334|MUTS_BACTN	18	43078.5	0	13		18	13	TRUE	FALSE
Bt	Bt	UP000001414$tr|Q89YY9|Q89YY9_BACTN	18	64755.2	0	15		18	15	TRUE	FALSE
Bt	Bt	UP000001414$tr|Q8A1U9|Q8A1U9_BACTN	18	135972	0	15		18	15	TRUE	FALSE
Bt	Bt	UP000001414$tr|Q8AAP7|Q8AAP7_BACTN	18	65032.2	0	10		18	10	TRUE	FALSE
Bt	Bt	UP000001414$tr|Q8A9J5|Q8A9J5_BACTN	18	91918.8	0	4		18	4	TRUE	FALSE
Bt	Bt	UP000001414$tr|Q8A0M1|Q8A0M1_BACTN	7	9561.93	0	3		7	3	TRUE	FALSE
Bt	Bt	UP000001414$tr|Q8A274|Q8A274_BACTN	14	14082.4	0	8		14	8	TRUE	FALSE
Bt	Bt	UP000001414$tr|Q8AAQ4|Q8AAQ4_BACTN	18	123734	0	4		18	4	TRUE	FALSE
Bt	Bt	UP000001414$sp|Q8A9C2|TRMD_BACTN	18	44035.5	0	10		18	10	TRUE	FALSE
Bt	Bt	UP000001414$tr|Q8A9P2|Q8A9P2_BACTN	18	53690.5	0	17		18	17	TRUE	FALSE
Bt	Bt	UP000001414$tr|Q8A8X9|Q8A8X9_BACTN	2	12750.1	0	1		2	1	FALSE	FALSE
Bt	Bt	UP000001414$tr|Q8A157|Q8A157_BACTN	18	66728.4	0	3		18	3	TRUE	FALSE
Bt	Bt	UP000001414$sp|Q8A8C3|DNAJ_BACTN	18	137073	0	14		18	14	TRUE	FALSE
Bt	Bt	UP000001414$tr|Q8AA55|Q8AA55_BACTN	5	8600.72	0	5		5	5	FALSE	FALSE
Bt	Bt	UP000001414$tr|Q8A5W8|Q8A5W8_BACTN	2	8376.5	0	1		2	1	FALSE	FALSE
Bt	Bt	UP000001414$sp|Q8A4T0|ISPG_BACTN	18	88065.1	0	28		18	28	TRUE	FALSE
Bt	Bt	UP000001414$sp|Q8AA41|ISPE_BACTN	9	12148.7	0	1		9	1	FALSE	FALSE
Bt	Bt	UP000001414$tr|Q8A6H4|Q8A6H4_BACTN	2	8827.45	0	1		2	1	FALSE	FALSE
Bt	Bt	UP000001414$tr|Q8A2U0|Q8A2U0_BACTN	17	23679.4	0	2		17	2	TRUE	FALSE
Bt	Bt	UP000001414$sp|Q8AA14|THIG_BACTN	18	34601.7	0	5		18	5	TRUE	FALSE
Bt	Bt	UP000001414$tr|Q8A0Y8|Q8A0Y8_BACTN	18	36888.3	0	5		18	5	TRUE	FALSE
Bt	Bt	UP000001414$tr|Q8A6P3|Q8A6P3_BACTN	18	37761.3	0	10		18	10	TRUE	FALSE
Bt	Bt	UP000001414$tr|Q8A508|Q8A508_BACTN	17	20959.9	0	14		17	14	TRUE	FALSE
Bt	Bt	UP000001414$tr|Q8AAU1|Q8AAU1_BACTN	18	521862	0	21		18	21	TRUE	FALSE
Bt	Bt	UP000001414$tr|Q8A4D1|Q8A4D1_BACTN	16	21194.1	0	3		16	3	TRUE	FALSE
Bt	Bt	UP000001414$tr|Q8A0U4|Q8A0U4_BACTN	18	29187.3	0	8		18	8	TRUE	FALSE
Bt	Bt	UP000001414$tr|Q8A2H7|Q8A2H7_BACTN	3	12592.4	0	2		3	2	FALSE	FALSE
Bt	Bt	UP000001414$tr|Q8A7Y5|Q8A7Y5_BACTN	13	12966.7	0	2		13	2	TRUE	FALSE
Bt	Bt	UP000001414$tr|Q8A1E4|Q8A1E4_BACTN	18	37776.4	0	10		18	10	TRUE	FALSE
Bt	Bt	UP000001414$tr|Q8A1V2|Q8A1V2_BACTN	18	22588.9	0	1		18	1	FALSE	FALSE
Bt	Bt	UP000001414$tr|Q8A497|Q8A497_BACTN	18	106391	0	13		18	13	TRUE	FALSE
Bt	Bt	UP000001414$tr|Q8A0Y0|Q8A0Y0_BACTN	18	33398.5	0	4		18	4	TRUE	FALSE
Bt	Bt	UP000001414$tr|Q89Z14|Q89Z14_BACTN	17	14236.5	0	3		17	3	TRUE	FALSE
Bt	Bt	UP000001414$tr|Q8A2X3|Q8A2X3_BACTN	18	1.49978e+06	0	7		18	7	TRUE	FALSE
Bt	Bt	UP000001414$tr|Q8A725|Q8A725_BACTN	18	69853.9	0	7		18	7	TRUE	FALSE
Bt	Bt	UP000001414$sp|Q8A276|RS20_BACTN	18	145829	0	3		18	3	TRUE	FALSE
Bt	Bt	UP000001414$sp|Q8A0H8|RSMA_BACTN	9	11832.3	0	2		9	2	TRUE	FALSE
Bt	Bt	UP000001414$tr|Q8A0T6|Q8A0T6_BACTN	18	30156.4	0	5		18	5	TRUE	FALSE
Bt	Bt	UP000001414$sp|Q02550|ANSME_BACTN	18	25947.7	0	9		18	9	TRUE	FALSE
Bt	Bt	UP000001414$tr|Q8A4M0|Q8A4M0_BACTN	12	12335.6	0	3		12	3	TRUE	FALSE
Bt	Bt	UP000001414$tr|Q8AA27|Q8AA27_BACTN	18	74958.6	0	11		18	11	TRUE	FALSE
Bt	Bt	UP000001414$tr|Q8A4G7|Q8A4G7_BACTN	7	18098.9	0	5		7	5	TRUE	FALSE
Bt	Bt	UP000001414$tr|Q8A1E2|Q8A1E2_BACTN	18	615452	0	15		18	15	TRUE	FALSE
Bt	Bt	UP000001414$tr|Q8A8C5|Q8A8C5_BACTN	18	105690	0	21		18	21	TRUE	FALSE
Bt	Bt	UP000001414$tr|Q8A5T4|Q8A5T4_BACTN	18	66469.9	0	20		18	20	TRUE	FALSE
Bt	Bt	UP000001414$tr|G8JZS9|G8JZS9_BACTN	18	62414.1	0	8		18	8	TRUE	FALSE
Bt	Bt	UP000001414$tr|Q8A0V9|Q8A0V9_BACTN	18	51671.7	0	8		18	8	TRUE	FALSE
Bt	Bt	UP000001414$tr|Q8A7S8|Q8A7S8_BACTN	18	243788	0	13		18	13	TRUE	FALSE
Bt	Bt	UP000001414$tr|Q8A5R8|Q8A5R8_BACTN	18	67534	0	4		18	4	TRUE	FALSE
Bt	Bt	UP000001414$tr|Q8A554|Q8A554_BACTN	18	226869	0	7		18	7	TRUE	FALSE
Bt	Bt	UP000001414$tr|Q8AAC6|Q8AAC6_BACTN	7	13609.4	0	5		7	5	TRUE	FALSE
Bt	Bt	UP000001414$tr|Q8A0M4|Q8A0M4_BACTN	2	8451.29	0	1		2	1	FALSE	FALSE
Bt	Bt	UP000001414$tr|Q8A197|Q8A197_BACTN	18	559136	0	5		18	5	TRUE	FALSE
Bt	Bt	UP000001414$tr|Q89YX3|Q89YX3_BACTN	17	12676.6	0	4		17	4	TRUE	FALSE
Bt	Bt	UP000001414$tr|Q8A023|Q8A023_BACTN	12	16211.6	0	4		12	4	TRUE	FALSE
Bt	Bt	UP000001414$sp|Q8A012|PYRF_BACTN	18	91825.6	0	15		18	15	TRUE	FALSE
Bt	Bt	UP000001414$tr|Q8AA18|Q8AA18_BACTN	16	24172.4	0	8		16	8	TRUE	FALSE
Bt	Bt	UP000001414$tr|Q8A9J8|Q8A9J8_BACTN	15	22268.3	0	5		15	5	TRUE	FALSE
Bt	Bt	UP000001414$tr|Q8A992|Q8A992_BACTN	18	124725	0	9		18	9	TRUE	FALSE
Bt	Bt	UP000001414$tr|Q8A4U8|Q8A4U8_BACTN	18	193863	0	10		18	10	TRUE	FALSE
Bt	Bt	UP000001414$tr|Q8A8V7|Q8A8V7_BACTN	18	56042.3	0	7		18	7	TRUE	FALSE
Bt	Bt	UP000001414$tr|Q8A7L4|Q8A7L4_BACTN	11	9126.51	0	5		11	5	TRUE	FALSE
Bt	Bt	UP000001414$tr|Q8A0W7|Q8A0W7_BACTN	18	72597.2	0	7		18	7	TRUE	FALSE
Bt	Bt	UP000001414$tr|Q89Z08|Q89Z08_BACTN	6	9535.12	0	1		6	1	FALSE	FALSE
Bt	Bt	UP000001414$tr|Q8A9K4|Q8A9K4_BACTN	18	42179.7	0	7		18	7	TRUE	FALSE
Bt	Bt	UP000001414$tr|Q8A6N9|Q8A6N9_BACTN	17	21066	0	13		17	13	TRUE	FALSE
Bt	Bt	UP000001414$sp|Q8ABI8|FABH1_BACTN	18	28993.1	0	12		18	12	TRUE	FALSE
Bt	Bt	UP000001414$tr|Q8A2F3|Q8A2F3_BACTN	18	29123	0	5		18	5	TRUE	FALSE
Bt	Bt	UP000001414$tr|Q8A2R6|Q8A2R6_BACTN	9	52391.2	0	3		9	3	TRUE	FALSE
Bt	Bt	UP000001414$tr|Q8A0W1|Q8A0W1_BACTN	7	15673.9	0	2		7	2	TRUE	FALSE
Bt	Bt	UP000001414$sp|Q8A2E6|ACP_BACTN	18	3.75798e+06	0	2		18	2	TRUE	FALSE
Bt	Bt	UP000001414$sp|Q8A488|RL5_BACTN	18	398275	0	15		18	15	TRUE	FALSE
Bt	Bt	UP000001414$tr|Q8A5N1|Q8A5N1_BACTN	18	135623	0	4		18	4	TRUE	FALSE
Bt	Bt	UP000001414$tr|Q8A8L9|Q8A8L9_BACTN	18	37193.3	0	5		18	5	TRUE	FALSE
Bt	Bt	UP000001414$tr|Q8A0H9|Q8A0H9_BACTN	8	10327.9	0	2		8	2	TRUE	FALSE
Bt	Bt	UP000001414$tr|Q8A6A8|Q8A6A8_BACTN	18	54311.3	0	4		18	4	TRUE	FALSE
Bt	Bt	UP000001414$tr|Q8A1G4|Q8A1G4_BACTN	15	19083.2	0	5		15	5	TRUE	FALSE
Bt	Bt	UP000001414$sp|Q8A0V4|NADK_BACTN	17	29110.4	0	7		17	7	TRUE	FALSE
Bt	Bt	UP000001414$tr|Q8A9X1|Q8A9X1_BACTN	18	73048.1	0	9		18	9	TRUE	FALSE
Bt	Bt	UP000001414$tr|Q8AAZ1|Q8AAZ1_BACTN	18	71630.9	0	4		18	4	TRUE	FALSE
Bt	Bt	UP000001414$tr|Q8A2I5|Q8A2I5_BACTN	18	66692.8	0	9		18	9	TRUE	FALSE
Bt	Bt	UP000001414$sp|Q8A1A4|ARGR_BACTN	18	40647	0	5		18	5	TRUE	FALSE
Bt	Bt	UP000001414$tr|Q8A865|Q8A865_BACTN	14	62764.3	0	2		14	2	TRUE	FALSE
Bt	Bt	UP000001414$tr|Q8A0P2|Q8A0P2_BACTN	16	23402.1	0	3		16	3	TRUE	FALSE
Bt	Bt	UP000001414$tr|Q8A277|Q8A277_BACTN	18	243246	0	26		18	26	TRUE	FALSE
Bt	Bt	UP000001414$tr|Q8A1S3|Q8A1S3_BACTN	17	12804.9	0	3		17	3	TRUE	FALSE
Bt	Bt	UP000001414$tr|Q8A237|Q8A237_BACTN	10	12586.7	0	3		10	3	TRUE	FALSE
Bt	Bt	UP000001414$tr|Q8A5T0|Q8A5T0_BACTN	18	190347	0	1		18	1	FALSE	FALSE
Bt	Bt	UP000001414$tr|Q8AAQ5|Q8AAQ5_BACTN	18	228113	0	9		18	9	TRUE	FALSE
Bt	Bt	UP000001414$tr|Q8A7D2|Q8A7D2_BACTN	16	14355.3	0	6		16	6	TRUE	FALSE
Bt	Bt	UP000001414$sp|Q8AA15|THIC_BACTN	17	20886.1	0	7		17	7	TRUE	FALSE
Bt	Bt	UP000001414$tr|Q89YQ5|Q89YQ5_BACTN	18	117962	0	3		18	3	TRUE	FALSE
Bt	Bt	UP000001414$tr|Q8A5K2|Q8A5K2_BACTN	7	17766.8	0	2		7	2	TRUE	FALSE
Bt	Bt	UP000001414$tr|Q8A8Q2|Q8A8Q2_BACTN	18	45146.7	0	12		18	12	TRUE	FALSE
Bt	Bt	UP000001414$tr|Q8A372|Q8A372_BACTN	18	27533.3	0	5		18	5	TRUE	FALSE
Bt	Bt	UP000001414$tr|Q8A8Y1|Q8A8Y1_BACTN	9	12562.2	0	1		9	1	FALSE	FALSE
Bt	Bt	UP000001414$tr|Q8A031|Q8A031_BACTN	16	25839.5	0	5		16	5	TRUE	FALSE
Bt	Bt	UP000001414$sp|Q8A015|LPXZ_BACTN	18	250753	0	11		18	11	TRUE	FALSE
Bt	Bt	UP000001414$tr|Q8AAQ8|Q8AAQ8_BACTN	18	36908.9	0	5		18	5	TRUE	FALSE
Bt	Bt	UP000001414$tr|Q8A2C4|Q8A2C4_BACTN	12	15590.6	0	4		12	4	TRUE	FALSE
Bt	Bt	UP000001414$tr|Q8AAY6|Q8AAY6_BACTN	2	15843	0	1		2	1	FALSE	FALSE
Bt	Bt	UP000001414$tr|Q8A2E3|Q8A2E3_BACTN	10	10731.3	0	3		10	3	TRUE	FALSE
Bt	Bt	UP000001414$tr|Q8A2J3|Q8A2J3_BACTN	14	14862.7	0	5		14	5	TRUE	FALSE
Bt	Bt	UP000001414$sp|Q8ABH7|MURQ_BACTN	10	25544.8	0	2		10	2	TRUE	FALSE
Bt	Bt	UP000001414$tr|Q8A7Z2|Q8A7Z2_BACTN	18	41138	0	7		18	7	TRUE	FALSE
Bt	Bt	UP000001414$tr|Q8A8G9|Q8A8G9_BACTN	12	18652.6	0	2		12	2	TRUE	FALSE
Bt	Bt	UP000001414$tr|Q8A017|Q8A017_BACTN	18	142128	0	6		18	6	TRUE	FALSE
Bt	Bt	UP000001414$sp|Q8A490|RS8_BACTN	18	1.14321e+06	0	13		18	13	TRUE	FALSE
Bt	Bt	UP000001414$tr|Q8A1H3|Q8A1H3_BACTN	17	19129.4	0	7		17	7	TRUE	FALSE
Bt	Bt	UP000001414$tr|Q89Z90|Q89Z90_BACTN	18	37048.7	0	5		18	5	TRUE	FALSE
Bt	Bt	UP000001414$tr|Q8A3B6|Q8A3B6_BACTN	2	26144.5	0	1		2	1	FALSE	FALSE
Bt	Bt	UP000001414$tr|Q8AAC5|Q8AAC5_BACTN	16	12287.6	0	3		16	3	TRUE	FALSE
Bt	Bt	UP000001414$tr|Q8A909|Q8A909_BACTN	18	59245.1	0	5		18	5	TRUE	FALSE
Bt	Bt	UP000001414$tr|Q8A5T8|Q8A5T8_BACTN	18	203109	0	9		18	9	TRUE	FALSE
Bt	Bt	UP000001414$tr|Q8A0L1|Q8A0L1_BACTN	18	60763.7	0	12		18	12	TRUE	FALSE
Bt	Bt	UP000001414$tr|Q8A186|Q8A186_BACTN	18	47753.5	0	7		18	7	TRUE	FALSE
Bt	Bt	UP000001414$tr|Q8AAA9|Q8AAA9_BACTN	16	32414.2	0	5		16	5	TRUE	FALSE
Bt	Bt	UP000001414$sp|Q8AAP1|IF3_BACTN	18	251969	0	9		18	9	TRUE	FALSE
Bt	Bt	UP000001414$sp|Q8A8C4|GRPE_BACTN	18	391291	0	10		18	10	TRUE	FALSE
Bt	Bt	UP000001414$tr|Q89YZ8|Q89YZ8_BACTN	18	49824.1	0	16		18	16	TRUE	FALSE
Bt	Bt	UP000001414$tr|Q8A6P9|Q8A6P9_BACTN	15	26317.2	0	4		15	4	TRUE	FALSE
Bt	Bt	UP000001414$tr|Q8ABD6|Q8ABD6_BACTN	18	1.25649e+06	0	10		18	10	TRUE	FALSE
Bt	Bt	UP000001414$tr|Q8AAD4|Q8AAD4_BACTN	6	15604.4	0	3		6	3	TRUE	FALSE
Bt	Bt	UP000001414$sp|Q8A947|RIBX_BACTN	17	26634.5	0	5		17	5	TRUE	FALSE
Bt	Bt	UP000001414$tr|Q8A9V3|Q8A9V3_BACTN	18	80210.9	0	1		18	1	FALSE	FALSE
Bt	Bt	UP000001414$tr|Q8AA08|Q8AA08_BACTN	16	24089.8	0	7		16	7	TRUE	FALSE
Bt	Bt	UP000001414$tr|Q8A194|Q8A194_BACTN	14	22205.8	0	7		14	7	TRUE	FALSE
Bt	Bt	UP000001414$tr|Q8A2H8|Q8A2H8_BACTN	12	12592.4	0	4		12	4	TRUE	FALSE
Bt	Bt	UP000001414$tr|Q8A0P7|Q8A0P7_BACTN	18	36087	0	5		18	5	TRUE	FALSE
Bt	Bt	UP000001414$tr|Q8ABW7|Q8ABW7_BACTN	18	183750	0	8		18	8	TRUE	FALSE
Bt	Bt	UP000001414$tr|Q8A616|Q8A616_BACTN	18	307128	0	25		18	25	TRUE	FALSE
Bt	Bt	UP000001414$tr|Q8A3C1|Q8A3C1_BACTN	18	52921.4	0	15		18	15	TRUE	FALSE
Bt	Bt	UP000001414$tr|Q8A234|Q8A234_BACTN	8	10171.3	0	5		8	5	TRUE	FALSE
Bt	Bt	UP000001414$tr|Q8A514|Q8A514_BACTN	17	21884.4	0	8		17	8	TRUE	FALSE
Bt	Bt	UP000001414$tr|Q8A096|Q8A096_BACTN	18	24574	0	9		18	9	TRUE	FALSE
Bt	Bt	UP000001414$tr|Q89ZC2|Q89ZC2_BACTN	18	37045.9	0	7		18	7	TRUE	FALSE
Bt	Bt	UP000001414$tr|Q8A5X5|Q8A5X5_BACTN	1	72842.8	0	1		1	1	FALSE	FALSE
Bt	Bt	UP000001414$tr|Q8AA86|Q8AA86_BACTN	18	51751.8	0	4		18	4	TRUE	FALSE
Bt	Bt	UP000001414$tr|Q8AA83|Q8AA83_BACTN	11	15991.7	0	1		11	1	FALSE	FALSE
Bt	Bt	UP000001414$tr|Q8A7F6|Q8A7F6_BACTN	9	16288.2	0	2		9	2	TRUE	FALSE
Bt	Bt	UP000001414$tr|Q8AA53|Q8AA53_BACTN	18	38171.1	0	12		18	12	TRUE	FALSE
Bt	Bt	UP000001414$tr|Q8A1V4|Q8A1V4_BACTN	14	39630.7	0	2		14	2	TRUE	FALSE
Bt	Bt	UP000001414$tr|Q8A825|Q8A825_BACTN	17	32901.6	0	4		17	4	TRUE	FALSE
Bt	Bt	UP000001414$tr|Q89YQ1|Q89YQ1_BACTN	18	24074.7	0	12		18	12	TRUE	FALSE
Bt	Bt	UP000001414$tr|Q8A826|Q8A826_BACTN	17	33750.4	0	2		17	2	TRUE	FALSE
Bt	Bt	UP000001414$tr|Q8AA51|Q8AA51_BACTN	13	10717.1	0	2		13	2	TRUE	FALSE
Bt	Bt	UP000001414$tr|Q89ZF9|Q89ZF9_BACTN	1	5497.62	0	1		1	1	FALSE	FALSE
Bt	Bt	UP000001414$tr|Q89Z50|Q89Z50_BACTN	2	6533.32	0	1		2	1	FALSE	FALSE
Bt	Bt	UP000001414$tr|Q8A6C8|Q8A6C8_BACTN	17	25123.2	0	4		17	4	TRUE	FALSE
Bt	Bt	UP000001414$sp|Q8A8R5|PFKA1_BACTN	18	178162	0	17		18	17	TRUE	FALSE
Bt	Bt	UP000001414$tr|Q8A6R1|Q8A6R1_BACTN	10	14992.4	0	4		10	4	TRUE	FALSE
Bt	Bt	UP000001414$sp|Q8A0B5|KDUI2_BACTN	18	143923	0	10		18	10	TRUE	FALSE
Bt	Bt	UP000001414$sp|Q8A129|CLPP_BACTN	18	349646	0	6		18	6	TRUE	FALSE
Bt	Bt	UP000001414$tr|Q8A3F4|Q8A3F4_BACTN	6	13366.5	0	5		6	5	TRUE	FALSE
Bt	Bt	UP000001414$sp|Q8A489|RS14_BACTN	18	456971	0	3		18	3	TRUE	FALSE
Bt	Bt	UP000001414$tr|Q8A7I7|Q8A7I7_BACTN	8	26446.9	0	4		8	4	TRUE	FALSE
Bt	Bt	UP000001414$tr|Q8A1Y0|Q8A1Y0_BACTN	16	18974.1	0	3		16	3	TRUE	FALSE
Bt	Bt	UP000001414$tr|Q8A9N9|Q8A9N9_BACTN	15	12639.3	0	5		15	5	TRUE	FALSE
Bt	Bt	UP000001414$tr|Q89YP9|Q89YP9_BACTN	6	10235.2	0	3		6	3	TRUE	FALSE
Bt	Bt	UP000001414$tr|Q8AB60|Q8AB60_BACTN	18	38427.2	0	10		18	10	TRUE	FALSE
Bt	Bt	UP000001414$tr|Q8A0I5|Q8A0I5_BACTN	12	16866.4	0	3		12	3	TRUE	FALSE
Bt	Bt	UP000001414$tr|Q8A2G7|Q8A2G7_BACTN	18	47553.1	0	17		18	17	TRUE	FALSE
Bt	Bt	UP000001414$tr|Q8A5I1|Q8A5I1_BACTN	18	52055.1	0	17		18	17	TRUE	FALSE
Bt	Bt	UP000001414$sp|Q8A5J7|PYRH_BACTN	18	335599	0	15		18	15	TRUE	FALSE
Bt	Bt	UP000001414$tr|Q8A880|Q8A880_BACTN	18	86820.4	0	13		18	13	TRUE	FALSE
Bt	Bt	UP000001414$tr|Q89YY5|Q89YY5_BACTN	18	851101	0	10		18	10	TRUE	FALSE
Bt	Bt	UP000001414$tr|Q8AAA7|Q8AAA7_BACTN	18	66501.3	0	8		18	8	TRUE	FALSE
Bt	Bt	UP000001414$tr|Q8A8K7|Q8A8K7_BACTN	18	708365	0	15		18	15	TRUE	FALSE
Bt	Bt	UP000001414$tr|Q8A5G5|Q8A5G5_BACTN	18	32124.6	0	5		18	5	TRUE	FALSE
Bt	Bt	UP000001414$tr|Q8A810|Q8A810_BACTN	18	288830	0	11		18	11	TRUE	FALSE
Bt	Bt	UP000001414$sp|Q8A9E5|SPT_BACTN	18	227799	0	13		18	13	TRUE	FALSE
Bt	Bt	UP000001414$tr|Q89ZA8|Q89ZA8_BACTN	13	26524.3	0	3		13	3	TRUE	FALSE
Bt	Bt	UP000001414$tr|Q8A6I0|Q8A6I0_BACTN	17	19326.4	0	4		17	4	TRUE	FALSE
Bt	Bt	UP000001414$tr|Q89Z37|Q89Z37_BACTN	18	31509.1	0	7		18	7	TRUE	FALSE
Bt	Bt	UP000001414$tr|Q8A8B1|Q8A8B1_BACTN	1	6118.39	0	1		1	1	FALSE	FALSE
Bt	Bt	UP000001414$tr|Q8A6R5|Q8A6R5_BACTN	18	97025.7	0	2		18	2	TRUE	FALSE
Bt	Bt	UP000001414$tr|Q8A656|Q8A656_BACTN	13	39582	0	6		13	6	TRUE	FALSE
Bt	Bt	UP000001414$tr|Q8A783|Q8A783_BACTN	18	50577.6	0	13		18	13	TRUE	FALSE
Bt	Bt	UP000001414$sp|Q8A485|RS171_BACTN	18	1.10681e+06	0	3		18	3	TRUE	FALSE
Bt	Bt	UP000001414$tr|Q8A4N3|Q8A4N3_BACTN	18	391589	0	4		18	4	TRUE	FALSE
Bt	Bt	UP000001414$tr|Q8A5W3|Q8A5W3_BACTN	18	22620.7	0	7		18	7	TRUE	FALSE
Bt	Bt	UP000001414$tr|Q89ZK2|Q89ZK2_BACTN	18	121526	0	13		18	13	TRUE	FALSE
Bt	Bt	UP000001414$sp|Q8A407|SAHH_BACTN	18	610449	0	15		18	15	TRUE	FALSE
Bt	Bt	UP000001414$tr|Q8A6U2|Q8A6U2_BACTN	18	86117.9	0	9		18	9	TRUE	FALSE
Bt	Bt	UP000001414$tr|Q8A8X5|Q8A8X5_BACTN	18	32385.4	0	4		18	4	TRUE	FALSE
Bt	Bt	UP000001414$tr|Q8AAD7|Q8AAD7_BACTN	5	9976.77	0	4		5	4	FALSE	FALSE
Bt	Bt	UP000001414$tr|Q8A8E3|Q8A8E3_BACTN	18	156133	0	20		18	20	TRUE	FALSE
Bt	Bt	UP000001414$tr|Q8A0H6|Q8A0H6_BACTN	18	390777	0	20		18	20	TRUE	FALSE
Bt	Bt	UP000001414$tr|Q8A454|Q8A454_BACTN	7	41800.4	0	2		7	2	TRUE	FALSE
Bt	Bt	UP000001414$tr|Q8A7U0|Q8A7U0_BACTN	14	13451.9	0	6		14	6	TRUE	FALSE
Bt	Bt	UP000001414$tr|Q8A837|Q8A837_BACTN	7	9160.09	0	1		7	1	FALSE	FALSE
Bt	Bt	UP000001414$sp|Q8A2E9|PFKA3_BACTN	18	53595.5	0	8		18	8	TRUE	FALSE
Bt	Bt	UP000001414$tr|Q8A8B0|Q8A8B0_BACTN	11	20169.4	0	6		11	6	TRUE	FALSE
Bt	Bt	UP000001414$tr|Q8A7E2|Q8A7E2_BACTN	14	22584.8	0	3		14	3	TRUE	FALSE
Bt	Bt	UP000001414$tr|Q8A5G6|Q8A5G6_BACTN	18	97488.3	0	9		18	9	TRUE	FALSE
Bt	Bt	UP000001414$sp|Q8A2B0|ARGB_BACTN	18	64291	0	6		18	6	TRUE	FALSE
Bt	Bt	UP000001414$tr|Q8A478|Q8A478_BACTN	18	2.29598e+06	0	5		18	5	TRUE	FALSE
Bt	Bt	UP000001414$tr|Q8A539|Q8A539_BACTN	16	16149.8	0	4		16	4	TRUE	FALSE
Bt	Bt	UP000001414$tr|Q8A176|Q8A176_BACTN	9	18391.6	0	2		9	2	TRUE	FALSE
Bt	Bt	UP000001414$tr|Q8AA84|Q8AA84_BACTN	8	11017.1	0	2		8	2	TRUE	FALSE
Bt	Bt	UP000001414$tr|Q8A0W9|Q8A0W9_BACTN	2	24664.2	0	1		2	1	FALSE	FALSE
Bt	Bt	UP000001414$tr|Q8A5U0|Q8A5U0_BACTN	8	11716.3	0	1		8	1	FALSE	FALSE
Bt	Bt	UP000001414$tr|Q8AAY3|Q8AAY3_BACTN	18	519424	0	6		18	6	TRUE	FALSE
Bt	Bt	UP000001414$tr|Q8A4R9|Q8A4R9_BACTN	16	16403.1	0	4		16	4	TRUE	FALSE
Bt	Bt	UP000001414$tr|Q8A0R1|Q8A0R1_BACTN	18	31552.4	0	10		18	10	TRUE	FALSE
Bt	Bt	UP000001414$tr|Q8A621|Q8A621_BACTN	1	7041.69	0	1		1	1	FALSE	FALSE
Bt	Bt	UP000001414$tr|Q8A0Z6|Q8A0Z6_BACTN	18	927298	0	6		18	6	TRUE	FALSE
Bt	Bt	UP000001414$tr|Q8A5G1|Q8A5G1_BACTN	10	15165.2	0	3		10	3	TRUE	FALSE
Bt	Bt	UP000001414$tr|Q89Z89|Q89Z89_BACTN	1	11812.8	0	1		1	1	FALSE	FALSE
Bt	Bt	UP000001414$tr|Q8AB61|Q8AB61_BACTN	18	304288	0	9		18	9	TRUE	FALSE
Bt	Bt	UP000001414$tr|Q8A1T9|Q8A1T9_BACTN	17	23365.1	0	5		17	5	TRUE	FALSE
Bt	Bt	UP000001414$tr|Q8A6H3|Q8A6H3_BACTN	18	161162	0	5		18	5	TRUE	FALSE
Bt	Bt	UP000001414$sp|Q8A2N8|APT_BACTN	18	160380	0	5		18	5	TRUE	FALSE
Bt	Bt	UP000001414$tr|Q8A9M8|Q8A9M8_BACTN	18	55271	0	6		18	6	TRUE	FALSE
Bt	Bt	UP000001414$sp|Q8A327|IXTPA_BACTN	17	31259.2	0	6		17	6	TRUE	FALSE
Bt	Bt	UP000001414$tr|Q8AB56|Q8AB56_BACTN	17	25339.4	0	1		17	1	FALSE	FALSE
Bt	Bt	UP000001414$tr|Q8A4T4|Q8A4T4_BACTN	14	24672.6	0	4		14	4	TRUE	FALSE
Bt	Bt	UP000001414$tr|Q8A0K9|Q8A0K9_BACTN	18	24688.7	0	5		18	5	TRUE	FALSE
Bt	Bt	UP000001414$tr|Q8A9Q7|Q8A9Q7_BACTN	2	11357.1	0	1		2	1	FALSE	FALSE
Bt	Bt	UP000001414$tr|Q8A160|Q8A160_BACTN	18	49710.2	0	7		18	7	TRUE	FALSE
Bt	Bt	UP000001414$tr|Q8A3Q5|Q8A3Q5_BACTN	16	84673.2	0	4		16	4	TRUE	FALSE
Bt	Bt	UP000001414$tr|Q89Z74|Q89Z74_BACTN	18	291879	0	6		18	6	TRUE	FALSE
Bt	Bt	UP000001414$tr|Q8A726|Q8A726_BACTN	18	43627.9	0	3		18	3	TRUE	FALSE
Bt	Bt	UP000001414$tr|Q8AA12|Q8AA12_BACTN	3	7734.33	0	1		3	1	FALSE	FALSE
Bt	Bt	UP000001414$tr|Q8A8H3|Q8A8H3_BACTN	18	339720	0	5		18	5	TRUE	FALSE
Bt	Bt	UP000001414$sp|Q8A9S8|FTHS_BACTN	18	65955.9	0	16		18	16	TRUE	FALSE
Bt	Bt	UP000001414$tr|Q8A6M9|Q8A6M9_BACTN	2	8675.11	0	2		2	2	FALSE	FALSE
Bt	Bt	UP000001414$tr|Q8A828|Q8A828_BACTN	13	23412.5	0	7		13	7	TRUE	FALSE
Bt	Bt	UP000001414$tr|Q8A1A5|Q8A1A5_BACTN	18	29147.9	0	4		18	4	TRUE	FALSE
Bt	Bt	UP000001414$sp|Q8A486|RL14_BACTN	18	611368	0	4		18	4	TRUE	FALSE
Bt	Bt	UP000001414$tr|Q8ABC4|Q8ABC4_BACTN	15	16028.7	0	4		15	4	TRUE	FALSE
Bt	Bt	UP000001414$tr|Q8A9S2|Q8A9S2_BACTN	5	10000.1	0	3		5	3	FALSE	FALSE
Bt	Bt	UP000001414$tr|Q8A413|Q8A413_BACTN	18	87915.7	0	5		18	5	TRUE	FALSE
Bt	Bt	UP000001414$tr|Q8A4Q6|Q8A4Q6_BACTN	17	20429.2	0	9		17	9	TRUE	FALSE
Bt	Bt	UP000001414$tr|Q89ZP2|Q89ZP2_BACTN	11	62815.4	0	5		11	5	TRUE	FALSE
Bt	Bt	UP000001414$tr|Q8A461|Q8A461_BACTN	1	9690.82	0	1		1	1	FALSE	FALSE
Bt	Bt	UP000001414$tr|Q8A422|Q8A422_BACTN	17	25037.8	0	6		17	6	TRUE	FALSE
Bt	Bt	UP000001414$tr|Q8A901|Q8A901_BACTN	14	21109.3	0	3		14	3	TRUE	FALSE
Bt	Bt	UP000001414$tr|Q8A2Y1|Q8A2Y1_BACTN	17	16034.3	0	1		17	1	FALSE	FALSE
Bt	Bt	UP000001414$tr|Q8A388|Q8A388_BACTN	3	9705.26	0	3		3	3	FALSE	FALSE
Bt	Bt	UP000001414$tr|Q8A9T0|Q8A9T0_BACTN	18	124225	0	22		18	22	TRUE	FALSE
Bt	Bt	UP000001414$tr|Q8AAM1|Q8AAM1_BACTN	17	29546.7	0	1		17	1	FALSE	FALSE
Bt	Bt	UP000001414$sp|Q8A0F4|NUOA_BACTN	18	60065.8	0	1		18	1	FALSE	FALSE
Bt	Bt	UP000001414$tr|Q8A2X4|Q8A2X4_BACTN	17	30315.8	0	4		17	4	TRUE	FALSE
Bt	Bt	UP000001414$tr|Q8A6I8|Q8A6I8_BACTN	18	34178.6	0	8		18	8	TRUE	FALSE
Bt	Bt	UP000001414$tr|Q8A374|Q8A374_BACTN	16	35647.2	0	5		16	5	TRUE	FALSE
Bt	Bt	UP000001414$tr|Q8A095|Q8A095_BACTN	18	199624	0	12		18	12	TRUE	FALSE
Bt	Bt	UP000001414$tr|Q8ABZ4|Q8ABZ4_BACTN	18	35809.4	0	8		18	8	TRUE	FALSE
Bt	Bt	UP000001414$tr|Q8A1S8|Q8A1S8_BACTN	7	15521.2	0	3		7	3	TRUE	FALSE
Bt	Bt	UP000001414$sp|Q89ZR7|PAND_BACTN	16	33018.5	0	4		16	4	TRUE	FALSE
Bt	Bt	UP000001414$tr|Q8AAE6|Q8AAE6_BACTN	15	14221.5	0	2		15	2	TRUE	FALSE
Bt	Bt	UP000001414$tr|Q8A0U6|Q8A0U6_BACTN	17	58749.5	0	2		17	2	TRUE	FALSE
Bt	Bt	UP000001414$tr|Q89ZA9|Q89ZA9_BACTN	18	154427	0	6		18	6	TRUE	FALSE
Bt	Bt	UP000001414$sp|Q89ZX0|GLAB_BACTN	13	23769.6	0	4		13	4	TRUE	FALSE
Bt	Bt	UP000001414$tr|Q8A8X2|Q8A8X2_BACTN	18	40840.3	0	11		18	11	TRUE	FALSE
Bt	Bt	UP000001414$tr|Q8A175|Q8A175_BACTN	4	12172.3	0	1		4	1	FALSE	FALSE
Bt	Bt	UP000001414$tr|Q89ZL3|Q89ZL3_BACTN	6	38085.8	0	2		6	2	TRUE	FALSE
Bt	Bt	UP000001414$sp|Q89YZ2|PTH_BACTN	18	32769.4	0	7		18	7	TRUE	FALSE
Bt	Bt	UP000001414$tr|Q8A2L1|Q8A2L1_BACTN	6	9692.17	0	6		6	6	TRUE	FALSE
Bt	Bt	UP000001414$tr|Q8A324|Q8A324_BACTN	1	9770.33	0	1		1	1	FALSE	FALSE
Bt	Bt	UP000001414$tr|Q8A555|Q8A555_BACTN	9	41375.9	0	2		9	2	TRUE	FALSE
Bt	Bt	UP000001414$tr|Q8AB83|Q8AB83_BACTN	17	40430.3	0	5		17	5	TRUE	FALSE
Bt	Bt	UP000001414$tr|Q8A161|Q8A161_BACTN	18	30383	0	9		18	9	TRUE	FALSE
Bt	Bt	UP000001414$tr|Q89Z84|Q89Z84_BACTN	10	14442.8	0	8		10	8	TRUE	FALSE
Bt	Bt	UP000001414$tr|Q8A4A8|Q8A4A8_BACTN	1	6392.54	0	1		1	1	FALSE	FALSE
Bt	Bt	UP000001414$tr|Q89ZS2|Q89ZS2_BACTN	18	105030	0	13		18	13	TRUE	FALSE
Bt	Bt	UP000001414$tr|Q8A9Y1|Q8A9Y1_BACTN	10	12795.4	0	4		10	4	TRUE	FALSE
Bt	Bt	UP000001414$tr|Q8AB51|Q8AB51_BACTN	3	13240	0	3		3	3	FALSE	FALSE
Bt	Bt	UP000001414$sp|Q8A1E8|PROA_BACTN	18	36713.1	0	10		18	10	TRUE	FALSE
Bt	Bt	UP000001414$tr|Q8A6K0|Q8A6K0_BACTN	18	57157.8	0	11		18	11	TRUE	FALSE
Bt	Bt	UP000001414$tr|Q8A5H6|Q8A5H6_BACTN	18	121672	0	12		18	12	TRUE	FALSE
Bt	Bt	UP000001414$tr|Q8AA07|Q8AA07_BACTN	18	30284.2	0	6		18	6	TRUE	FALSE
Bt	Bt	UP000001414$tr|Q8A573|Q8A573_BACTN	18	25937	0	2		18	2	TRUE	FALSE
Bt	Bt	UP000001414$tr|Q8A640|Q8A640_BACTN	10	12649.8	0	4		10	4	TRUE	FALSE
Bt	Bt	UP000001414$tr|Q89ZC6|Q89ZC6_BACTN	18	64454.7	0	7		18	7	TRUE	FALSE
Bt	Bt	UP000001414$tr|Q8AAU0|Q8AAU0_BACTN	18	29476.5	0	14		18	14	TRUE	FALSE
Bt	Bt	UP000001414$tr|Q8AB08|Q8AB08_BACTN	16	16510.9	0	4		16	4	TRUE	FALSE
Bt	Bt	UP000001414$tr|Q8A6B1|Q8A6B1_BACTN	18	73792.2	0	12		18	12	TRUE	FALSE
Bt	Bt	UP000001414$tr|Q8A5S2|Q8A5S2_BACTN	18	67618.7	0	6		18	6	TRUE	FALSE
Bt	Bt	UP000001414$tr|Q89YN1|Q89YN1_BACTN	18	56478.7	0	14		18	14	TRUE	FALSE
Bt	Bt	UP000001414$tr|Q8AAP8|Q8AAP8_BACTN	18	113888	0	11		18	11	TRUE	FALSE
Bt	Bt	UP000001414$tr|Q8A6A1|Q8A6A1_BACTN	1	19509.3	0	1		1	1	FALSE	FALSE
Bt	Bt	UP000001414$tr|Q8A603|Q8A603_BACTN	2	17554.9	0	1		2	1	FALSE	FALSE
Bt	Bt	UP000001414$tr|Q8A9Y5|Q8A9Y5_BACTN	12	15641.2	0	9		12	9	TRUE	FALSE
Bt	Bt	UP000001414$tr|Q8A8N2|Q8A8N2_BACTN	6	25818.8	0	3		6	3	TRUE	FALSE
Bt	Bt	UP000001414$tr|Q8A8R8|Q8A8R8_BACTN	13	15512.9	0	2		13	2	TRUE	FALSE
Bt	Bt	UP000001414$tr|Q8ABC5|Q8ABC5_BACTN	18	99261.8	0	4		18	4	TRUE	FALSE
Bt	Bt	UP000001414$tr|Q8AA66|Q8AA66_BACTN	18	43404.3	0	4		18	4	TRUE	FALSE
Bt	Bt	UP000001414$tr|Q89ZY1|Q89ZY1_BACTN	18	67067.1	0	14		18	14	TRUE	FALSE
Bt	Bt	UP000001414$sp|Q8A5I9|RSGA2_BACTN	18	35769.8	0	5		18	5	TRUE	FALSE
Bt	Bt	UP000001414$tr|Q8AA62|Q8AA62_BACTN	16	20001	0	5		16	5	TRUE	FALSE
Bt	Bt	UP000001414$sp|Q8A0X7|TRMB_BACTN	18	41658.4	0	7		18	7	TRUE	FALSE
Bt	Bt	UP000001414$sp|Q89YP0|RLMF_BACTN	2	9090.28	0	1		2	1	FALSE	FALSE
Bt	Bt	UP000001414$tr|Q89ZA2|Q89ZA2_BACTN	18	79640.4	0	4		18	4	TRUE	FALSE
Bt	Bt	UP000001414$tr|Q8AAL6|Q8AAL6_BACTN	1	28834.9	0	1		1	1	FALSE	FALSE
Bt	Bt	UP000001414$tr|Q8A2E0|Q8A2E0_BACTN	16	22663.1	0	6		16	6	TRUE	FALSE
Bt	Bt	UP000001414$tr|Q8AB89|Q8AB89_BACTN	18	23291.1	0	8		18	8	TRUE	FALSE
Bt	Bt	UP000001414$tr|Q8A5Q2|Q8A5Q2_BACTN	18	28012.4	0	6		18	6	TRUE	FALSE
Bt	Bt	UP000001414$tr|Q8A2D2|Q8A2D2_BACTN	2	8526.39	0	2		2	2	FALSE	FALSE
Bt	Bt	UP000001414$tr|Q8A631|Q8A631_BACTN	18	195183	0	8		18	8	TRUE	FALSE
Bt	Bt	UP000001414$tr|Q8A877|Q8A877_BACTN	18	45222.7	0	7		18	7	TRUE	FALSE
Bt	Bt	UP000001414$tr|Q89ZK1|Q89ZK1_BACTN	15	13749.2	0	3		15	3	TRUE	FALSE
Bt	Bt	UP000001414$sp|Q8A1F7|EFP_BACTN	18	455399	0	6		18	6	TRUE	FALSE
Bt	Bt	UP000001414$sp|Q8A639|TYSY_BACTN	18	93922.2	0	8		18	8	TRUE	FALSE
Bt	Bt	UP000001414$tr|Q89ZK8|Q89ZK8_BACTN	2	10198.6	0	1		2	1	FALSE	FALSE
Bt	Bt	UP000001414$tr|Q8A5Y2|Q8A5Y2_BACTN	4	41102.4	0	2		4	2	FALSE	FALSE
Bt	Bt	UP000001414$sp|Q8A9S0|KDSB_BACTN	18	51377.7	0	6		18	6	TRUE	FALSE
Bt	Bt	UP000001414$tr|Q8A0X2|Q8A0X2_BACTN	12	28628.5	0	4		12	4	TRUE	FALSE
Bt	Bt	UP000001414$tr|Q8A456|Q8A456_BACTN	15	12462.8	0	6		15	6	TRUE	FALSE
Bt	Bt	UP000001414$tr|Q8A0G9|Q8A0G9_BACTN	18	65047.3	0	8		18	8	TRUE	FALSE
Bt	Bt	UP000001414$tr|Q8A635|Q8A635_BACTN	18	83372.7	0	8		18	8	TRUE	FALSE
Bt	Bt	UP000001414$tr|Q8A0F8|Q8A0F8_BACTN	18	89442.1	0	6		18	6	TRUE	FALSE
Bt	Bt	UP000001414$sp|Q8A682|RIMM_BACTN	6	12455.2	0	3		6	3	TRUE	FALSE
Bt	Bt	UP000001414$tr|Q8A5G8|Q8A5G8_BACTN	2	6415.63	0	1		2	1	FALSE	FALSE
Bt	Bt	UP000001414$tr|Q8A9T4|Q8A9T4_BACTN	13	15052	0	1		13	1	FALSE	FALSE
Bt	Bt	UP000001414$tr|Q89ZA3|Q89ZA3_BACTN	5	10235.5	0	3		5	3	FALSE	FALSE
Bt	Bt	UP000001414$tr|Q8A6U4|Q8A6U4_BACTN	16	15911	0	2		16	2	TRUE	FALSE
Bt	Bt	UP000001414$tr|Q8A6Y0|Q8A6Y0_BACTN	12	28225.6	0	3		12	3	TRUE	FALSE
Bt	Bt	UP000001414$tr|Q8A8J6|Q8A8J6_BACTN	15	14616.8	0	5		15	5	TRUE	FALSE
Bt	Bt	UP000001414$tr|Q8A110|Q8A110_BACTN	7	17923.8	0	2		7	2	TRUE	FALSE
Bt	Bt	UP000001414$tr|Q8A611|Q8A611_BACTN	16	25214.4	0	6		16	6	TRUE	FALSE
Bt	Bt	UP000001414$tr|Q8A745|Q8A745_BACTN	18	67553.5	0	8		18	8	TRUE	FALSE
Bt	Bt	UP000001414$tr|Q8A2I2|Q8A2I2_BACTN	18	43006.6	0	5		18	5	TRUE	FALSE
Bt	Bt	UP000001414$tr|Q8A1E1|Q8A1E1_BACTN	18	61378	0	16		18	16	TRUE	FALSE
Bt	Bt	UP000001414$tr|Q8A7P0|Q8A7P0_BACTN	17	24524	0	10		17	10	TRUE	FALSE
Bt	Bt	UP000001414$tr|Q8A0L7|Q8A0L7_BACTN	2	7688.13	0	2		2	2	FALSE	FALSE
Bt	Bt	UP000001414$tr|Q8A409|Q8A409_BACTN	4	10176.4	0	1		4	1	FALSE	FALSE
Bt	Bt	UP000001414$tr|Q8A0P4|Q8A0P4_BACTN	11	13437.4	0	1		11	1	FALSE	FALSE
Bt	Bt	UP000001414$tr|Q8AA79|Q8AA79_BACTN	14	34119.3	0	5		14	5	TRUE	FALSE
Bt	Bt	UP000001414$tr|Q8A858|Q8A858_BACTN	17	15840.2	0	3		17	3	TRUE	FALSE
Bt	Bt	UP000001414$tr|Q8A8D2|Q8A8D2_BACTN	1	80418.8	0	1		1	1	FALSE	FALSE
Bt	Bt	UP000001414$tr|Q8AAM9|Q8AAM9_BACTN	1	15061.9	0	1		1	1	FALSE	FALSE
Bt	Bt	UP000001414$tr|Q8A587|Q8A587_BACTN	3	7972.46	0	2		3	2	FALSE	FALSE
Bt	Bt	UP000001414$tr|Q8A516|Q8A516_BACTN	1	4855.2	0	1		1	1	FALSE	FALSE
Bt	Bt	UP000001414$tr|Q8A9N4|Q8A9N4_BACTN	18	35169.7	0	5		18	5	TRUE	FALSE
Bt	Bt	UP000001414$tr|Q8A9I0|Q8A9I0_BACTN	17	33155.7	0	4		17	4	TRUE	FALSE
Bt	Bt	UP000001414$sp|Q8A7Z6|HIS6_BACTN	17	37597.4	0	9		17	9	TRUE	FALSE
Bt	Bt	UP000001414$tr|Q8A6Q6|Q8A6Q6_BACTN	17	27124.5	0	12		17	12	TRUE	FALSE
Bt	Bt	UP000001414$tr|Q8A5U9|Q8A5U9_BACTN	11	11507.9	0	3		11	3	TRUE	FALSE
Bt	Bt	UP000001414$tr|Q8AAX9|Q8AAX9_BACTN	17	77608.2	0	4		17	4	TRUE	FALSE
Bt	Bt	UP000001414$tr|Q8A2U6|Q8A2U6_BACTN	16	13628.6	0	4		16	4	TRUE	FALSE
Bt	Bt	UP000001414$tr|Q8A4H0|Q8A4H0_BACTN	18	50495.2	0	9		18	9	TRUE	FALSE
Bt	Bt	UP000001414$tr|Q8A5Z0|Q8A5Z0_BACTN	17	18758.7	0	5		17	5	TRUE	FALSE
Bt	Bt	UP000001414$sp|Q89ZW8|RISB_BACTN	18	56394.6	0	5		18	5	TRUE	FALSE
Bt	Bt	UP000001414$tr|Q89ZK4|Q89ZK4_BACTN	18	52712.5	0	8		18	8	TRUE	FALSE
Bt	Bt	UP000001414$tr|Q89ZP9|Q89ZP9_BACTN	18	190249	0	9		18	9	TRUE	FALSE
Bt	Bt	UP000001414$tr|Q8A9A8|Q8A9A8_BACTN	16	31337.7	0	4		16	4	TRUE	FALSE
Bt	Bt	UP000001414$tr|Q8A5Q8|Q8A5Q8_BACTN	8	8955.13	0	3		8	3	TRUE	FALSE
Bt	Bt	UP000001414$tr|Q8A4H3|Q8A4H3_BACTN	13	20382.8	0	8		13	8	TRUE	FALSE
Bt	Bt	UP000001414$tr|Q8A8A9|Q8A8A9_BACTN	17	27047.6	0	2		17	2	TRUE	FALSE
Bt	Bt	UP000001414$tr|Q8A737|Q8A737_BACTN	18	279687	0	6		18	6	TRUE	FALSE
Bt	Bt	UP000001414$sp|Q8A487|RL24_BACTN	18	124235	0	4		18	4	TRUE	FALSE
Bt	Bt	UP000001414$tr|Q8A288|Q8A288_BACTN	1	7225.7	0	1		1	1	FALSE	FALSE
Bt	Bt	UP000001414$tr|Q8A7Z8|Q8A7Z8_BACTN	18	25952.5	0	5		18	5	TRUE	FALSE
Bt	Bt	UP000001414$tr|Q8A9I3|Q8A9I3_BACTN	18	55657.7	0	6		18	6	TRUE	FALSE
Bt	Bt	UP000001414$tr|Q8A5S9|Q8A5S9_BACTN	18	56648.9	0	16		18	16	TRUE	FALSE
Bt	Bt	UP000001414$tr|Q8AAT4|Q8AAT4_BACTN	11	11897.8	0	2		11	2	TRUE	FALSE
Bt	Bt	UP000001414$tr|Q8A2H9|Q8A2H9_BACTN	17	21102.8	0	10		17	10	TRUE	FALSE
Bt	Bt	UP000001414$sp|Q8A6P7|CH10_BACTN	18	2.74905e+06	0	5		18	5	TRUE	FALSE
Bt	Bt	UP000001414$tr|Q8A7I8|Q8A7I8_BACTN	18	31105.1	0	14		18	14	TRUE	FALSE
Bt	Bt	UP000001414$tr|Q8A174|Q8A174_BACTN	17	15628	0	7		17	7	TRUE	FALSE
Bt	Bt	UP000001414$tr|Q8A2S2|Q8A2S2_BACTN	14	27972.5	0	7		14	7	TRUE	FALSE
Bt	Bt	UP000001414$tr|Q8A1F0|Q8A1F0_BACTN	18	28604.8	0	3		18	3	TRUE	FALSE
Bt	Bt	UP000001414$tr|Q8A0P8|Q8A0P8_BACTN	17	27859.7	0	11		17	11	TRUE	FALSE
Bt	Bt	UP000001414$sp|Q8A029|LIPA_BACTN	18	47027.2	0	4		18	4	TRUE	FALSE
Bt	Bt	UP000001414$tr|Q8A119|Q8A119_BACTN	18	642044	0	7		18	7	TRUE	FALSE
Bt	Bt	UP000001414$sp|Q8A465|RL11_BACTN	18	2.22323e+06	0	9		18	9	TRUE	FALSE
Bt	Bt	UP000001414$tr|Q8A7I2|Q8A7I2_BACTN	18	95613.6	0	12		18	12	TRUE	FALSE
Bt	Bt	UP000001414$tr|Q8A6S7|Q8A6S7_BACTN	18	27287.7	0	5		18	5	TRUE	FALSE
Bt	Bt	UP000001414$tr|Q89YL6|Q89YL6_BACTN	17	29766.2	0	5		17	5	TRUE	FALSE
Bt	Bt	UP000001414$sp|Q8A018|MIAA1_BACTN	7	20287.8	0	2		7	2	TRUE	FALSE
Bt	Bt	UP000001414$tr|Q8A0P9|Q8A0P9_BACTN	18	24448.7	0	3		18	3	TRUE	FALSE
Bt	Bt	UP000001414$tr|Q8A4P6|Q8A4P6_BACTN	18	44753.8	0	13		18	13	TRUE	FALSE
Bt	Bt	UP000001414$tr|Q8A4D7|Q8A4D7_BACTN	15	28136.5	0	3		15	3	TRUE	FALSE
Bt	Bt	UP000001414$tr|Q8AB17|Q8AB17_BACTN	6	13395.1	0	2		6	2	TRUE	FALSE
Bt	Bt	UP000001414$sp|Q8A5S5|RS6_BACTN	18	385530	0	3		18	3	TRUE	FALSE
Bt	Bt	UP000001414$sp|Q8A294|HPPA_BACTN	2	11499.7	0	1		2	1	FALSE	FALSE
Bt	Bt	UP000001414$tr|Q8A9Y9|Q8A9Y9_BACTN	17	32677.9	0	6		17	6	TRUE	FALSE
Bt	Bt	UP000001414$tr|Q8A955|Q8A955_BACTN	13	14725.1	0	5		13	5	TRUE	FALSE
Bt	Bt	UP000001414$tr|Q89YL5|Q89YL5_BACTN	18	20237.4	0	5		18	5	TRUE	FALSE
Bt	Bt	UP000001414$sp|Q89ZL1|COAX_BACTN	5	16301.4	0	3		5	3	FALSE	FALSE
Bt	Bt	UP000001414$tr|Q8AA99|Q8AA99_BACTN	15	12938.1	0	5		15	5	TRUE	FALSE
Bt	Bt	UP000001414$tr|Q8AA93|Q8AA93_BACTN	18	174866	0	7		18	7	TRUE	FALSE
Bt	Bt	UP000001414$tr|Q8A1S6|Q8A1S6_BACTN	2	52401.6	0	2		2	2	FALSE	FALSE
Bt	Bt	UP000001414$tr|Q89YY2|Q89YY2_BACTN	18	53965.2	0	6		18	6	TRUE	FALSE
Bt	Bt	UP000001414$tr|Q8A2S6|Q8A2S6_BACTN	1	9009.02	0	1		1	1	FALSE	FALSE
Bt	Bt	UP000001414$tr|Q8A248|Q8A248_BACTN	17	20990.3	0	5		17	5	TRUE	FALSE
Bt	Bt	UP000001414$tr|Q8A8X8|Q8A8X8_BACTN	14	12940.2	0	5		14	5	TRUE	FALSE
Bt	Bt	UP000001414$tr|Q89ZL7|Q89ZL7_BACTN	18	203098	0	3		18	3	TRUE	FALSE
Bt	Bt	UP000001414$tr|Q8A5L1|Q8A5L1_BACTN	18	115698	0	4		18	4	TRUE	FALSE
Bt	Bt	UP000001414$tr|Q8A506|Q8A506_BACTN	18	26601.3	0	4		18	4	TRUE	FALSE
Bt	Bt	UP000001414$tr|Q8A5I0|Q8A5I0_BACTN	17	32216.6	0	5		17	5	TRUE	FALSE
Bt	Bt	UP000001414$tr|Q8A836|Q8A836_BACTN	16	19705.5	0	5		16	5	TRUE	FALSE
Bt	Bt	UP000001414$tr|Q8A9J1|Q8A9J1_BACTN	9	11835.3	0	4		9	4	TRUE	FALSE
Bt	Bt	UP000001414$tr|Q8ABX3|Q8ABX3_BACTN	2	10233.3	0	1		2	1	FALSE	FALSE
Bt	Bt	UP000001414$tr|Q8A7J0|Q8A7J0_BACTN	18	103143	0	10		18	10	TRUE	FALSE
Bt	Bt	UP000001414$tr|Q8A1V9|Q8A1V9_BACTN	18	68864.6	0	10		18	10	TRUE	FALSE
Bt	Bt	UP000001414$tr|Q8A298|Q8A298_BACTN	18	468250	0	17		18	17	TRUE	FALSE
Bt	Bt	UP000001414$tr|Q8A650|Q8A650_BACTN	17	24051.2	0	4		17	4	TRUE	FALSE
Bt	Bt	UP000001414$tr|Q89Z71|Q89Z71_BACTN	16	20435.3	0	6		16	6	TRUE	FALSE
Bt	Bt	UP000001414$tr|Q8A3Y9|Q8A3Y9_BACTN	17	61575.9	0	1		17	1	FALSE	FALSE
Bt	Bt	UP000001414$tr|Q8A6S8|Q8A6S8_BACTN	16	25787.7	0	6		16	6	TRUE	FALSE
Bt	Bt	UP000001414$tr|Q8AB68|Q8AB68_BACTN	1	10426	0	1		1	1	FALSE	FALSE
Bt	Bt	UP000001414$tr|Q8A582|Q8A582_BACTN	18	45645.9	0	6		18	6	TRUE	FALSE
Bt	Bt	UP000001414$tr|Q89ZL4|Q89ZL4_BACTN	18	58655.8	0	12		18	12	TRUE	FALSE
Bt	Bt	UP000001414$tr|Q8A986|Q8A986_BACTN	7	9169.12	0	2		7	2	TRUE	FALSE
Bt	Bt	UP000001414$tr|Q8A2A7|Q8A2A7_BACTN	18	53916.7	0	4		18	4	TRUE	FALSE
Bt	Bt	UP000001414$sp|Q8A9A0|RL33_BACTN	18	221872	0	3		18	3	TRUE	FALSE
Bt	Bt	UP000001414$tr|Q8A874|Q8A874_BACTN	18	82228	0	9		18	9	TRUE	FALSE
Bt	Bt	UP000001414$tr|Q8A542|Q8A542_BACTN	18	70557.7	0	6		18	6	TRUE	FALSE
Bt	Bt	UP000001414$tr|Q89Z57|Q89Z57_BACTN	17	19509.6	0	7		17	7	TRUE	FALSE
Bt	Bt	UP000001414$tr|Q8A9W8|Q8A9W8_BACTN	18	141310	0	8		18	8	TRUE	FALSE
Bt	Bt	UP000001414$tr|Q8ABF6|Q8ABF6_BACTN	16	20512.8	0	3		16	3	TRUE	FALSE
Bt	Bt	UP000001414$sp|Q8A2M0|RUVB_BACTN	18	67793.5	0	7		18	7	TRUE	FALSE
Bt	Bt	UP000001414$tr|Q8ABC0|Q8ABC0_BACTN	13	31836.7	0	1		13	1	FALSE	FALSE
Bt	Bt	UP000001414$tr|Q8A3A6|Q8A3A6_BACTN	1	7073.77	0	1		1	1	FALSE	FALSE
Bt	Bt	UP000001414$tr|Q8A5U6|Q8A5U6_BACTN	16	19044	0	3		16	3	TRUE	FALSE
Bt	Bt	UP000001414$tr|Q89Z51|Q89Z51_BACTN	11	12005	0	3		11	3	TRUE	FALSE
Bt	Bt	UP000001414$tr|Q8A086|Q8A086_BACTN	2	25889.1	0	1		2	1	FALSE	FALSE
Bt	Bt	UP000001414$tr|Q8A4B6|Q8A4B6_BACTN	18	41722.3	0	6		18	6	TRUE	FALSE
Bt	Bt	UP000001414$tr|Q8AAK9|Q8AAK9_BACTN	8	39227.8	0	3		8	3	TRUE	FALSE
Bt	Bt	UP000001414$tr|Q8A1P7|Q8A1P7_BACTN	16	12849.3	0	2		16	2	TRUE	FALSE
Bt	Bt	UP000001414$tr|Q8A7S6|Q8A7S6_BACTN	18	37201.6	0	5		18	5	TRUE	FALSE
Bt	Bt	UP000001414$tr|Q8A744|Q8A744_BACTN	18	123836	0	7		18	7	TRUE	FALSE
Bt	Bt	UP000001414$tr|Q8ABB2|Q8ABB2_BACTN	5	12889.6	0	1		5	1	FALSE	FALSE
Bt	Bt	UP000001414$tr|Q8A3W2|Q8A3W2_BACTN	18	66783.4	0	4		18	4	TRUE	FALSE
Bt	Bt	UP000001414$tr|Q8A6H9|Q8A6H9_BACTN	1	10580.4	0	1		1	1	FALSE	FALSE
Bt	Bt	UP000001414$tr|Q8A3C2|Q8A3C2_BACTN	2	14393.5	0	2		2	2	FALSE	FALSE
Bt	Bt	UP000001414$tr|Q89ZQ4|Q89ZQ4_BACTN	10	10809.7	0	3		10	3	TRUE	FALSE
Bt	Bt	UP000001414$tr|Q8A0X4|Q8A0X4_BACTN	17	30391.4	0	4		17	4	TRUE	FALSE
Bt	Bt	UP000001414$tr|Q8A9T5|Q8A9T5_BACTN	18	60631.6	0	9		18	9	TRUE	FALSE
Bt	Bt	UP000001414$tr|Q8A7Y3|Q8A7Y3_BACTN	18	736419	0	12		18	12	TRUE	FALSE
Bt	Bt	UP000001414$tr|Q8A1Y1|Q8A1Y1_BACTN	12	10918.8	0	4		12	4	TRUE	FALSE
Bt	Bt	UP000001414$tr|Q8ABC3|Q8ABC3_BACTN	18	137645	0	7		18	7	TRUE	FALSE
Bt	Bt	UP000001414$tr|Q8A6M5|Q8A6M5_BACTN	18	94899.5	0	12		18	12	TRUE	FALSE
Bt	Bt	UP000001414$tr|Q8A7T1|Q8A7T1_BACTN	18	74592.1	0	8		18	8	TRUE	FALSE
Bt	Bt	UP000001414$sp|Q8A7M7|SSB_BACTN	18	128595	0	7		18	7	TRUE	FALSE
Bt	Bt	UP000001414$sp|Q8AAP0|RL35_BACTN	18	67956.2	0	4		18	4	TRUE	FALSE
Bt	Bt	UP000001414$tr|Q8A7K7|Q8A7K7_BACTN	2	27339.3	0	1		2	1	FALSE	FALSE
Bt	Bt	UP000001414$tr|Q8A4H5|Q8A4H5_BACTN	16	17034.4	0	7		16	7	TRUE	FALSE
Bt	Bt	UP000001414$tr|Q89YU7|Q89YU7_BACTN	9	157123	0	1		9	1	FALSE	FALSE
Bt	Bt	UP000001414$tr|Q8A0S9|Q8A0S9_BACTN	18	63800	0	6		18	6	TRUE	FALSE
Bt	Bt	UP000001414$sp|Q89ZN1|RNZ_BACTN	1	9875.83	0	1		1	1	FALSE	FALSE
Bt	Bt	UP000001414$tr|Q8A847|Q8A847_BACTN	6	9551.15	0	2		6	2	TRUE	FALSE
Bt	Bt	UP000001414$sp|Q8AAD5|TRPD_BACTN	18	27411.4	0	8		18	8	TRUE	FALSE
Bt	Bt	UP000001414$tr|Q8A021|Q8A021_BACTN	3	7937.7	0	1		3	1	FALSE	FALSE
Bt	Bt	UP000001414$tr|Q8A552|Q8A552_BACTN	2	10964.8	0	1		2	1	FALSE	FALSE
Bt	Bt	UP000001414$tr|Q8ABW9|Q8ABW9_BACTN	17	28918.4	0	8		17	8	TRUE	FALSE
Bt	Bt	UP000001414$tr|Q8A7G1|Q8A7G1_BACTN	18	41337.4	0	9		18	9	TRUE	FALSE
Bt	Bt	UP000001414$tr|Q8A2J7|Q8A2J7_BACTN	16	14635.6	0	5		16	5	TRUE	FALSE
Bt	Bt	UP000001414$tr|Q8ABH6|Q8ABH6_BACTN	18	31734.2	0	3		18	3	TRUE	FALSE
Bt	Bt	UP000001414$tr|Q89ZQ0|Q89ZQ0_BACTN	13	18830.6	0	5		13	5	TRUE	FALSE
Bt	Bt	UP000001414$tr|Q8A2L6|Q8A2L6_BACTN	3	16789	0	3		3	3	FALSE	FALSE
Bt	Bt	UP000001414$tr|Q8A994|Q8A994_BACTN	18	51732.1	0	5		18	5	TRUE	FALSE
Bt	Bt	UP000001414$tr|Q8A2K2|Q8A2K2_BACTN	18	179074	0	17		18	17	TRUE	FALSE
Bt	Bt	UP000001414$tr|Q8A4H2|Q8A4H2_BACTN	2	8425.67	0	1		2	1	FALSE	FALSE
Bt	Bt	UP000001414$tr|Q8A2B3|Q8A2B3_BACTN	18	69355.8	0	3		18	3	TRUE	FALSE
Bt	Bt	UP000001414$tr|Q8A9I7|Q8A9I7_BACTN	18	102570	0	4		18	4	TRUE	FALSE
Bt	Bt	UP000001414$sp|Q8A4A3|RL17_BACTN	18	999419	0	8		18	8	TRUE	FALSE
Bt	Bt	UP000001414$tr|Q8A804|Q8A804_BACTN	18	98988.7	0	6		18	6	TRUE	FALSE
Bt	Bt	UP000001414$sp|Q8A4V8|RL19_BACTN	18	648992	0	5		18	5	TRUE	FALSE
Bt	Bt	UP000001414$tr|Q89Z34|Q89Z34_BACTN	15	10792	0	3		15	3	TRUE	FALSE
Bt	Bt	UP000001414$tr|Q8AAJ8|Q8AAJ8_BACTN	1	32331.4	0	1		1	1	FALSE	FALSE
Bt	Bt	UP000001414$tr|Q8A7M2|Q8A7M2_BACTN	3	15971.8	0	3		3	3	FALSE	FALSE
Bt	Bt	UP000001414$tr|Q8A0M3|Q8A0M3_BACTN	17	26351.7	0	6		17	6	TRUE	FALSE
Bt	Bt	UP000001414$tr|Q8A642|Q8A642_BACTN	11	52864	0	2		11	2	TRUE	FALSE
Bt	Bt	UP000001414$sp|Q8AB57|Y254_BACTN	10	12530.1	0	1		10	1	FALSE	FALSE
Bt	Bt	UP000001414$tr|Q8A459|Q8A459_BACTN	12	18126.5	0	2		12	2	TRUE	FALSE
Bt	Bt	UP000001414$tr|Q89ZQ8|Q89ZQ8_BACTN	18	42073	0	4		18	4	TRUE	FALSE
Bt	Bt	UP000001414$tr|Q8A6R6|Q8A6R6_BACTN	12	9944.92	0	1		12	1	FALSE	FALSE
Bt	Bt	UP000001414$tr|Q8A0H1|Q8A0H1_BACTN	12	16229.2	0	5		12	5	TRUE	FALSE
Bt	Bt	UP000001414$tr|Q8A2T1|Q8A2T1_BACTN	18	54344.5	0	5		18	5	TRUE	FALSE
Bt	Bt	UP000001414$tr|Q8A0W6|Q8A0W6_BACTN	11	19082.3	0	2		11	2	TRUE	FALSE
Bt	Bt	UP000001414$tr|Q8A645|Q8A645_BACTN	18	21682.4	0	4		18	4	TRUE	FALSE
Bt	Bt	UP000001414$tr|Q8A2A9|Q8A2A9_BACTN	16	14606.5	0	2		16	2	TRUE	FALSE
Bt	Bt	UP000001414$tr|Q8A870|Q8A870_BACTN	3	8183.91	0	1		3	1	FALSE	FALSE
Bt	Bt	UP000001414$tr|Q8A5K1|Q8A5K1_BACTN	10	13824.3	0	3		10	3	TRUE	FALSE
Bt	Bt	UP000001414$tr|Q8A0N4|Q8A0N4_BACTN	18	37615.9	0	5		18	5	TRUE	FALSE
Bt	Bt	UP000001414$tr|Q8A4U3|Q8A4U3_BACTN	6	18518.2	0	1		6	1	FALSE	FALSE
Bt	Bt	UP000001414$tr|Q89Z65|Q89Z65_BACTN	9	14692.5	0	4		9	4	TRUE	FALSE
Bt	Bt	UP000001414$tr|Q89YX9|Q89YX9_BACTN	15	21009.2	0	5		15	5	TRUE	FALSE
Bt	Bt	UP000001414$tr|Q8A4Q1|Q8A4Q1_BACTN	17	18185.9	0	1		17	1	FALSE	FALSE
Bt	Bt	UP000001414$tr|Q89YY8|Q89YY8_BACTN	18	52486.1	0	3		18	3	TRUE	FALSE
Bt	Bt	UP000001414$tr|Q8A855|Q8A855_BACTN	1	166034	0	1		1	1	FALSE	FALSE
Bt	Bt	UP000001414$tr|Q8A0H3|Q8A0H3_BACTN	18	79163.5	0	9		18	9	TRUE	FALSE
Bt	Bt	UP000001414$sp|Q8A0S6|FMT_BACTN	18	48384.7	0	16		18	16	TRUE	FALSE
Bt	Bt	UP000001414$tr|Q8A0U1|Q8A0U1_BACTN	18	28344.7	0	4		18	4	TRUE	FALSE
Bt	Bt	UP000001414$tr|Q8A2Z0|Q8A2Z0_BACTN	18	39247.1	0	7		18	7	TRUE	FALSE
Bt	Bt	UP000001414$tr|Q8A9P7|Q8A9P7_BACTN	4	8132.44	0	2		4	2	FALSE	FALSE
Bt	Bt	UP000001414$tr|Q8A2S9|Q8A2S9_BACTN	18	259955	0	6		18	6	TRUE	FALSE
Bt	Bt	UP000001414$sp|Q8A2E8|RNC_BACTN	16	20163.4	0	2		16	2	TRUE	FALSE
Bt	Bt	UP000001414$tr|Q8A0I6|Q8A0I6_BACTN	2	7357.64	0	1		2	1	FALSE	FALSE
Bt	Bt	UP000001414$tr|Q8A3V9|Q8A3V9_BACTN	17	14221.5	0	7		17	7	TRUE	FALSE
Bt	Bt	UP000001414$tr|Q8A4U0|Q8A4U0_BACTN	17	36799.1	0	6		17	6	TRUE	FALSE
Bt	Bt	UP000001414$tr|Q8AA05|Q8AA05_BACTN	10	30295.5	0	4		10	4	TRUE	FALSE
Bt	Bt	UP000001414$tr|Q8A0N1|Q8A0N1_BACTN	18	35319.6	0	5		18	5	TRUE	FALSE
Bt	Bt	UP000001414$sp|Q8A5G4|KITH_BACTN	18	19360.7	0	5		18	5	TRUE	FALSE
Bt	Bt	UP000001414$tr|Q8A243|Q8A243_BACTN	1	12114.8	0	1		1	1	FALSE	FALSE
Bt	Bt	UP000001414$tr|Q8A241|Q8A241_BACTN	7	14526.7	0	2		7	2	TRUE	FALSE
Bt	Bt	UP000001414$tr|Q8A9C5|Q8A9C5_BACTN	6	8502.13	0	2		6	2	TRUE	FALSE
Bt	Bt	UP000001414$tr|Q8A1N2|Q8A1N2_BACTN	3	6608.2	0	3		3	3	FALSE	FALSE
Bt	Bt	UP000001414$tr|Q8A6D2|Q8A6D2_BACTN	1	7869.54	0	1		1	1	FALSE	FALSE
Bt	Bt	UP000001414$tr|Q8A7T0|Q8A7T0_BACTN	16	16276.3	0	2		16	2	TRUE	FALSE
Bt	Bt	UP000001414$sp|Q8A2B2|AROK_BACTN	18	37015.3	0	3		18	3	TRUE	FALSE
Bt	Bt	UP000001414$tr|Q8AAC0|Q8AAC0_BACTN	4	8902.95	0	1		4	1	FALSE	FALSE
Bt	Bt	UP000001414$tr|Q8A673|Q8A673_BACTN	6	9818.27	0	2		6	2	TRUE	FALSE
Bt	Bt	UP000001414$tr|Q8ABX6|Q8ABX6_BACTN	1	22641.2	0	1		1	1	FALSE	FALSE
Bt	Bt	UP000001414$tr|Q89Z04|Q89Z04_BACTN	5	7881.37	0	1		5	1	FALSE	FALSE
Bt	Bt	UP000001414$sp|Q8A9V0|ATPL_BACTN	1	13507.1	0	1		1	1	FALSE	FALSE
Bt	Bt	UP000001414$tr|Q8AAE4|Q8AAE4_BACTN	1	7151.7	0	1		1	1	FALSE	FALSE
Bt	Bt	UP000001414$tr|Q8A2H4|Q8A2H4_BACTN	4	7275.14	0	2		4	2	FALSE	FALSE
Bt	Bt	UP000001414$tr|Q8AAE8|Q8AAE8_BACTN	12	16160	0	4		12	4	TRUE	FALSE
Bt	Bt	UP000001414$tr|Q8A526|Q8A526_BACTN	18	39720.8	0	4		18	4	TRUE	FALSE
Bt	Bt	UP000001414$tr|Q8A9W3|Q8A9W3_BACTN	18	35518.9	0	4		18	4	TRUE	FALSE
Bt	Bt	UP000001414$tr|Q8A9R5|Q8A9R5_BACTN	18	34433.3	0	6		18	6	TRUE	FALSE
Bt	Bt	UP000001414$tr|Q8A4B0|Q8A4B0_BACTN	12	10369.5	0	4		12	4	TRUE	FALSE
Bt	Bt	UP000001414$tr|Q89ZI3|Q89ZI3_BACTN	2	5818.86	0	1		2	1	FALSE	FALSE
Bt	Bt	UP000001414$tr|Q8A003|Q8A003_BACTN	17	33729.1	0	7		17	7	TRUE	FALSE
Bt	Bt	UP000001414$tr|Q8AAN8|Q8AAN8_BACTN	2	8667.47	0	1		2	1	FALSE	FALSE
Bt	Bt	UP000001414$tr|Q8A0N7|Q8A0N7_BACTN	16	15271.6	0	2		16	2	TRUE	FALSE
Bt	Bt	UP000001414$tr|Q8A0S2|Q8A0S2_BACTN	13	36732.2	0	1		13	1	FALSE	FALSE
Bt	Bt	UP000001414$tr|Q8A8V0|Q8A8V0_BACTN	18	55304.1	0	1		18	1	FALSE	FALSE
Bt	Bt	UP000001414$tr|Q89ZW3|Q89ZW3_BACTN	17	17621.6	0	2		17	2	TRUE	FALSE
Bt	Bt	UP000001414$tr|Q8A2A8|Q8A2A8_BACTN	7	10132.3	0	1		7	1	FALSE	FALSE
Bt	Bt	UP000001414$tr|Q8A453|Q8A453_BACTN	18	30539.1	0	2		18	2	TRUE	FALSE
Bt	Bt	UP000001414$tr|Q8A7W0|Q8A7W0_BACTN	11	11990.1	0	1		11	1	FALSE	FALSE
Bt	Bt	UP000001414$tr|Q8A462|Q8A462_BACTN	18	1.21356e+06	0	4		18	4	TRUE	FALSE
Bt	Bt	UP000001414$sp|Q8A8T9|Y1078_BACTN	16	21761.7	0	3		16	3	TRUE	FALSE
Bt	Bt	UP000001414$tr|Q8ABE4|Q8ABE4_BACTN	1	72827.5	0	1		1	1	FALSE	FALSE
Bt	Bt	UP000001414$tr|Q8A989|Q8A989_BACTN	16	29766.9	0	3		16	3	TRUE	FALSE
Bt	Bt	UP000001414$tr|Q8A537|Q8A537_BACTN	18	27054.1	0	7		18	7	TRUE	FALSE
Bt	Bt	UP000001414$sp|Q8AAP4|DEF_BACTN	18	94959	0	12		18	12	TRUE	FALSE
Bt	Bt	UP000001414$tr|Q8A730|Q8A730_BACTN	1	7076.71	0	1		1	1	FALSE	FALSE
Bt	Bt	UP000001414$tr|Q89ZP3|Q89ZP3_BACTN	18	44448.7	0	5		18	5	TRUE	FALSE
Bt	Bt	UP000001414$tr|Q8A6V9|Q8A6V9_BACTN	8	15941	0	3		8	3	TRUE	FALSE
Bt	Bt	UP000001414$tr|Q89YN9|Q89YN9_BACTN	10	280154	0	1		10	1	FALSE	FALSE
Bt	Bt	UP000001414$sp|Q89ZI8|PURNU_BACTN	3	18574.5	0	2		3	2	FALSE	FALSE
Bt	Bt	UP000001414$tr|Q8A3X1|Q8A3X1_BACTN	6	9734.74	0	1		6	1	FALSE	FALSE
Bt	Bt	UP000001414$tr|Q8A8V8|Q8A8V8_BACTN	17	30359.7	0	6		17	6	TRUE	FALSE
Bt	Bt	UP000001414$tr|Q8A4A9|Q8A4A9_BACTN	13	16682	0	4		13	4	TRUE	FALSE
Bt	Bt	UP000001414$tr|Q8A8L8|Q8A8L8_BACTN	17	47363.1	0	5		17	5	TRUE	FALSE
Bt	Bt	UP000001414$tr|Q8AAD9|Q8AAD9_BACTN	2	137251	0	1		2	1	FALSE	FALSE
Bt	Bt	UP000001414$tr|Q8A3L9|Q8A3L9_BACTN	1	8949.19	0	1		1	1	FALSE	FALSE
Bt	Bt	UP000001414$tr|Q8A9L5|Q8A9L5_BACTN	2	17726.2	0	1		2	1	FALSE	FALSE
Bt	Bt	UP000001414$tr|Q8A3J3|Q8A3J3_BACTN	8	12110.6	0	3		8	3	TRUE	FALSE
Bt	Bt	UP000001414$tr|Q89ZJ7|Q89ZJ7_BACTN	2	5492.39	0	1		2	1	FALSE	FALSE
Bt	Bt	UP000001414$sp|Q8AAD2|TRPB_BACTN	18	68411.4	0	7		18	7	TRUE	FALSE
Bt	Bt	UP000001414$tr|Q8A736|Q8A736_BACTN	9	13439.1	0	1		9	1	FALSE	FALSE
Bt	Bt	UP000001414$tr|Q8A9T8|Q8A9T8_BACTN	13	13239	0	2		13	2	TRUE	FALSE
Bt	Bt	UP000001414$tr|Q89YZ4|Q89YZ4_BACTN	18	85942.9	0	3		18	3	TRUE	FALSE
Bt	Bt	UP000001414$tr|Q8AA11|Q8AA11_BACTN	3	77113.5	0	1		3	1	FALSE	FALSE
Bt	Bt	UP000001414$tr|Q8A559|Q8A559_BACTN	14	33839	0	1		14	1	FALSE	FALSE
Bt	Bt	UP000001414$tr|Q8A4B7|Q8A4B7_BACTN	10	10174.5	0	3		10	3	TRUE	FALSE
Bt	Bt	UP000001414$tr|Q8A6G8|Q8A6G8_BACTN	18	250430	0	4		18	4	TRUE	FALSE
Bt	Bt	UP000001414$tr|Q8A9T6|Q8A9T6_BACTN	14	14325.9	0	4		14	4	TRUE	FALSE
Bt	Bt	UP000001414$tr|Q8A5U7|Q8A5U7_BACTN	4	9557.06	0	1		4	1	FALSE	FALSE
Bt	Bt	UP000001414$sp|Q8A499|RS13_BACTN	18	118814	0	4		18	4	TRUE	FALSE
Bt	Bt	UP000001414$tr|Q8A450|Q8A450_BACTN	10	15400.3	0	3		10	3	TRUE	FALSE
Bt	Bt	UP000001414$tr|Q8A2R8|Q8A2R8_BACTN	6	12404.3	0	1		6	1	FALSE	FALSE
Bt	Bt	UP000001414$tr|Q8AAT0|Q8AAT0_BACTN	2	12346.3	0	1		2	1	FALSE	FALSE
Bt	Bt	UP000001414$tr|Q8A8Y2|Q8A8Y2_BACTN	4	9962.54	0	2		4	2	FALSE	FALSE
Bt	Bt	UP000001414$tr|Q8A1C9|Q8A1C9_BACTN	16	31302.8	0	4		16	4	TRUE	FALSE
Bt	Bt	UP000001414$tr|Q8A558|Q8A558_BACTN	3	9517.39	0	1		3	1	FALSE	FALSE
Bt	Bt	UP000001414$tr|Q8A3M8|Q8A3M8_BACTN	11	40088.8	0	1		11	1	FALSE	FALSE
Bt	Bt	UP000001414$sp|Q8A7E7|PDXH_BACTN	18	23187.6	0	3		18	3	TRUE	FALSE
Bt	Bt	UP000001414$tr|Q89ZL0|Q89ZL0_BACTN	6	10999.5	0	3		6	3	TRUE	FALSE
Bt	Bt	UP000001414$tr|Q8A0R5|Q8A0R5_BACTN	5	9362.91	0	2		5	2	FALSE	FALSE
Bt	Bt	UP000001414$tr|Q8A1N8|Q8A1N8_BACTN	6	17343.3	0	1		6	1	FALSE	FALSE
Bt	Bt	UP000001414$tr|Q8A8U1|Q8A8U1_BACTN	18	33402.2	0	2		18	2	TRUE	FALSE
Bt	Bt	UP000001414$tr|Q8AA81|Q8AA81_BACTN	12	28695.2	0	2		12	2	TRUE	FALSE
Bt	Bt	UP000001414$tr|Q8A8G5|Q8A8G5_BACTN	12	15475.7	0	1		12	1	FALSE	FALSE
Bt	Bt	UP000001414$tr|Q8A6J1|Q8A6J1_BACTN	2	16538.7	0	1		2	1	FALSE	FALSE
Bt	Bt	UP000001414$tr|Q8A8I8|Q8A8I8_BACTN	1	12935.2	0	1		1	1	FALSE	FALSE
Bt	Bt	UP000001414$tr|Q8A7W4|Q8A7W4_BACTN	16	21256.8	0	2		16	2	TRUE	FALSE
Bt	Bt	UP000001414$tr|Q8A610|Q8A610_BACTN	18	63098.8	0	8		18	8	TRUE	FALSE
Bt	Bt	UP000001414$sp|Q8A9M7|SUCC_BACTN	17	14701.1	0	8		17	8	TRUE	FALSE
Bt	Bt	UP000001414$tr|Q8A4Q0|Q8A4Q0_BACTN	18	122822	0	3		18	3	TRUE	FALSE
Bt	Bt	UP000001414$tr|Q8AA56|Q8AA56_BACTN	1	15460.1	0	1		1	1	FALSE	FALSE
Bt	Bt	UP000001414$tr|Q8A8Z9|Q8A8Z9_BACTN	2	5282.92	0	1		2	1	FALSE	FALSE
Bt	Bt	UP000001414$tr|Q8A630|Q8A630_BACTN	18	35108.7	0	6		18	6	TRUE	FALSE
Bt	Bt	UP000001414$tr|Q8A7P2|Q8A7P2_BACTN	14	13315.3	0	1		14	1	FALSE	FALSE
Bt	Bt	UP000001414$tr|Q8A0M2|Q8A0M2_BACTN	16	30464.7	0	4		16	4	TRUE	FALSE
Bt	Bt	UP000001414$tr|Q8A3P7|Q8A3P7_BACTN	3	56848.4	0	1		3	1	FALSE	FALSE
Bt	Bt	UP000001414$tr|Q8AA52|Q8AA52_BACTN	2	7195.54	0	1		2	1	FALSE	FALSE
Bt	Bt	UP000001414$tr|Q8A652|Q8A652_BACTN	18	102817	0	4		18	4	TRUE	FALSE
Bt	Bt	UP000001414$tr|Q8AA19|Q8AA19_BACTN	14	15692.7	0	2		14	2	TRUE	FALSE
Bt	Bt	UP000001414$tr|Q8A402|Q8A402_BACTN	4	43159.8	0	1		4	1	FALSE	FALSE
Bt	Bt	UP000001414$tr|Q8A6J7|Q8A6J7_BACTN	4	16641.5	0	1		4	1	FALSE	FALSE
Bt	Bt	UP000001414$tr|Q8A973|Q8A973_BACTN	17	20849.4	0	3		17	3	TRUE	FALSE
Bt	Bt	UP000001414$tr|Q8ABI2|Q8ABI2_BACTN	8	10260.2	0	1		8	1	FALSE	FALSE
Bt	Bt	UP000001414$tr|Q8AAU8|Q8AAU8_BACTN	3	12502.5	0	1		3	1	FALSE	FALSE
Bt	Bt	UP000001414$tr|Q8ABK4|Q8ABK4_BACTN	12	14788.8	0	3		12	3	TRUE	FALSE
Bt	Bt	UP000001414$tr|Q8AAR0|Q8AAR0_BACTN	1	20881.9	0	1		1	1	FALSE	FALSE
Bt	Bt	UP000001414$tr|Q89YY4|Q89YY4_BACTN	7	9690.35	0	1		7	1	FALSE	FALSE
Bt	Bt	UP000001414$tr|Q8A6Z7|Q8A6Z7_BACTN	6	9979.04	0	3		6	3	TRUE	FALSE
Bt	Bt	UP000001414$sp|Q8A0V3|PDXJ_BACTN	18	154412	0	6		18	6	TRUE	FALSE
Bt	Bt	UP000001414$sp|Q8A1F6|RL34_BACTN	18	152771	0	3		18	3	TRUE	FALSE
Bt	Bt	UP000001414$tr|Q8A809|Q8A809_BACTN	18	335230	0	5		18	5	TRUE	FALSE
Bt	Bt	UP000001414$tr|Q8A6S4|Q8A6S4_BACTN	2	16196	0	1		2	1	FALSE	FALSE
Bt	Bt	UP000001414$tr|Q89YZ3|Q89YZ3_BACTN	17	27819.6	0	3		17	3	TRUE	FALSE
Bt	Bt	UP000001414$tr|E7MCA4|E7MCA4_BACTN	18	817037	0	3		18	3	TRUE	FALSE
Bt	Bt	UP000001414$sp|Q8A9U9|ATPF_BACTN	18	60904.4	0	4		18	4	TRUE	FALSE
Bt	Bt	UP000001414$sp|Q8A7F8|QUEC_BACTN	18	54741.8	0	2		18	2	TRUE	FALSE
Bt	Bt	UP000001414$tr|Q8A3E6|Q8A3E6_BACTN	3	9363.42	0	2		3	2	FALSE	FALSE
Bt	Bt	UP000001414$tr|Q89ZH4|Q89ZH4_BACTN	1	6926.54	0	1		1	1	FALSE	FALSE
Bt	Bt	UP000001414$tr|Q8A3P2|Q8A3P2_BACTN	2	15804	0	1		2	1	FALSE	FALSE
Bt	Bt	UP000001414$tr|Q8AB87|Q8AB87_BACTN	14	22427.9	0	2		14	2	TRUE	FALSE
Bt	Bt	UP000001414$tr|Q8A9V1|Q8A9V1_BACTN	9	9435.7	0	1		9	1	FALSE	FALSE
Bt	Bt	UP000001414$tr|Q8A643|Q8A643_BACTN	12	15333.2	0	2		12	2	TRUE	FALSE
Bt	Bt	UP000001414$tr|Q8A027|Q8A027_BACTN	9	16552.5	0	3		9	3	TRUE	FALSE
Bt	Bt	UP000001414$tr|Q8A373|Q8A373_BACTN	2	8249.19	0	1		2	1	FALSE	FALSE
Bt	Bt	UP000001414$tr|Q8AAG1|Q8AAG1_BACTN	17	27159.4	0	3		17	3	TRUE	FALSE
Bt	Bt	UP000001414$tr|Q8AAG3|Q8AAG3_BACTN	12	16519.9	0	1		12	1	FALSE	FALSE
Bt	Bt	UP000001414$tr|Q8A4N8|Q8A4N8_BACTN	2	9118.79	0	1		2	1	FALSE	FALSE
Bt	Bt	UP000001414$tr|Q8AB44|Q8AB44_BACTN	2	6504.19	0	1		2	1	FALSE	FALSE
Bt	Bt	UP000001414$tr|Q8ABE5|Q8ABE5_BACTN	17	24977.5	0	3		17	3	TRUE	FALSE
Bt	Bt	UP000001414$tr|Q8A7W3|Q8A7W3_BACTN	13	10656.6	0	5		13	5	TRUE	FALSE
Bt	Bt	UP000001414$tr|Q8A2C3|Q8A2C3_BACTN	17	112830	0	3		17	3	TRUE	FALSE
Bt	Bt	UP000001414$tr|Q8A7M8|Q8A7M8_BACTN	1	7805.53	0	1		1	1	FALSE	FALSE
Bt	Bt	UP000001414$tr|Q8A444|Q8A444_BACTN	18	92303.6	0	3		18	3	TRUE	FALSE
Bt	Bt	UP000001414$tr|Q8A966|Q8A966_BACTN	3	6364.25	0	2		3	2	FALSE	FALSE
Bt	Bt	UP000001414$tr|Q8ABW2|Q8ABW2_BACTN	4	12111.9	0	1		4	1	FALSE	FALSE
Bt	Bt	UP000001414$tr|Q8A527|Q8A527_BACTN	3	10984	0	2		3	2	FALSE	FALSE
Bt	Bt	UP000001414$tr|Q8A2V3|Q8A2V3_BACTN	3	16989.3	0	1		3	1	FALSE	FALSE
Bt	Bt	UP000001414$tr|Q8A7M6|Q8A7M6_BACTN	4	10261.4	0	2		4	2	FALSE	FALSE
Bt	Bt	UP000001414$tr|Q8A6G1|Q8A6G1_BACTN	18	422043	0	10		18	10	TRUE	FALSE
Bt	Bt	UP000001414$tr|Q89ZR1|Q89ZR1_BACTN	1	23765.6	0	1		1	1	FALSE	FALSE
Bt	Bt	UP000001414$tr|Q8A7W1|Q8A7W1_BACTN	7	11568.8	0	1		7	1	FALSE	FALSE
Bt	Bt	UP000001414$tr|Q8ABE2|Q8ABE2_BACTN	17	14790.4	0	2		17	2	TRUE	FALSE
Bt	Bt	UP000001414$tr|Q8A179|Q8A179_BACTN	17	20340.9	0	2		17	2	TRUE	FALSE
Bt	Bt	UP000001414$tr|Q8AAC2|Q8AAC2_BACTN	2	5548.71	0	1		2	1	FALSE	FALSE
Bt	Bt	UP000001414$tr|Q89Z58|Q89Z58_BACTN	13	10936.8	0	4		13	4	TRUE	FALSE
Bt	Bt	UP000001414$sp|Q89ZW9|G1092_BACTN	4	12219.7	0	2		4	2	FALSE	FALSE
Bt	Bt	UP000001414$tr|Q8ABX4|Q8ABX4_BACTN	2	7272.18	0	1		2	1	FALSE	FALSE
Bt	Bt	UP000001414$sp|Q8AAB8|DAPAT_BACTN	12	17430.4	0	4		12	4	TRUE	FALSE
Bt	Bt	UP000001414$tr|Q89ZF1|Q89ZF1_BACTN	2	10468.7	0	1		2	1	FALSE	FALSE
Bt	Bt	UP000001414$tr|Q8A929|Q8A929_BACTN	16	64636.6	0	3		16	3	TRUE	FALSE
Bt	Bt	UP000001414$tr|Q8A264|Q8A264_BACTN	15	45102.5	0	2		15	2	TRUE	FALSE
Bt	Bt	UP000001414$tr|Q8A9F9|Q8A9F9_BACTN	12	17813.2	0	1		12	1	FALSE	FALSE
Bt	Bt	UP000001414$tr|Q8A924|Q8A924_BACTN	2	20549.4	0	1		2	1	FALSE	FALSE
Bt	Bt	UP000001414$tr|Q8A2R4|Q8A2R4_BACTN	13	12303.2	0	5		13	5	TRUE	FALSE
Bt	Bt	UP000001414$tr|Q8A580|Q8A580_BACTN	2	12219.8	0	1		2	1	FALSE	FALSE
Bt	Bt	UP000001414$tr|Q8A1L4|Q8A1L4_BACTN	16	15454.8	0	3		16	3	TRUE	FALSE
Bt	Bt	UP000001414$tr|Q8A6P0|Q8A6P0_BACTN	7	10551.2	0	1		7	1	FALSE	FALSE
Bt	Bt	UP000001414$tr|Q8A6J8|Q8A6J8_BACTN	17	15950.8	0	4		17	4	TRUE	FALSE
Bt	Bt	UP000001414$tr|Q8A3D3|Q8A3D3_BACTN	6	8926.47	0	1		6	1	FALSE	FALSE
Bt	Bt	UP000001414$tr|Q8ABF9|Q8ABF9_BACTN	10	36810.7	0	1		10	1	FALSE	FALSE
Bt	Bt	UP000001414$tr|Q8A822|Q8A822_BACTN	7	12979.6	0	1		7	1	FALSE	FALSE
Bt	Bt	UP000001414$tr|Q8A009|Q8A009_BACTN	13	17343.2	0	5		13	5	TRUE	FALSE
Bt	Bt	UP000001414$tr|Q8A0M5|Q8A0M5_BACTN	16	16838.4	0	4		16	4	TRUE	FALSE
Bt	Bt	UP000001414$tr|Q8AA82|Q8AA82_BACTN	1	6870.46	0	1		1	1	FALSE	FALSE
Bt	Bt	UP000001414$tr|Q8AB95|Q8AB95_BACTN	17	18725.4	0	4		17	4	TRUE	FALSE
Bt	Bt	UP000001414$tr|Q8A196|Q8A196_BACTN	17	16869.9	0	3		17	3	TRUE	FALSE
Bt	Bt	UP000001414$tr|Q8AAR7|Q8AAR7_BACTN	6	11801.5	0	2		6	2	TRUE	FALSE
Bt	Bt	UP000001414$tr|Q8A9U5|Q8A9U5_BACTN	4	58073.2	0	1		4	1	FALSE	FALSE
Bt	Bt	UP000001414$tr|Q8A9F4|Q8A9F4_BACTN	1	8220.03	0	1		1	1	FALSE	FALSE
Bt	Bt	UP000001414$tr|Q8A9H1|Q8A9H1_BACTN	1	8572.39	0	1		1	1	FALSE	FALSE
Bt	Bt	UP000001414$sp|Q8A481|RL22_BACTN	18	65605.8	0	4		18	4	TRUE	FALSE
Bt	Bt	UP000001414$tr|Q89ZF8|Q89ZF8_BACTN	17	33853.3	0	2		17	2	TRUE	FALSE
Bt	Bt	UP000001414$tr|Q8A6E5|Q8A6E5_BACTN	12	44492.5	0	4		12	4	TRUE	FALSE
Bt	Bt	UP000001414$tr|Q8A6I5|Q8A6I5_BACTN	1	8393.08	0	1		1	1	FALSE	FALSE
Bt	Bt	UP000001414$tr|Q89YT8|Q89YT8_BACTN	17	14094.7	0	1		17	1	FALSE	FALSE
Bt	Bt	UP000001414$tr|Q8A7Q4|Q8A7Q4_BACTN	1	19409.4	0	1		1	1	FALSE	FALSE
Bt	Bt	UP000001414$sp|Q8A7D1|TILS_BACTN	3	5346.37	0	1		3	1	FALSE	FALSE
Bt	Bt	UP000001414$tr|Q8A066|Q8A066_BACTN	1	16198.2	0	1		1	1	FALSE	FALSE
Bt	Bt	UP000001414$tr|Q89ZL8|Q89ZL8_BACTN	2	14557.3	0	1		2	1	FALSE	FALSE
Bt	Bt	UP000001414$tr|Q8A2B9|Q8A2B9_BACTN	13	13837.9	0	4		13	4	TRUE	FALSE
Bt	Bt	UP000001414$tr|Q8A7N5|Q8A7N5_BACTN	2	27772.8	0	1		2	1	FALSE	FALSE
Bt	Bt	UP000001414$tr|Q8A7K4|Q8A7K4_BACTN	15	13698.6	0	1		15	1	FALSE	FALSE
Bt	Bt	UP000001414$tr|Q8A2N4|Q8A2N4_BACTN	3	58011.4	0	1		3	1	FALSE	FALSE
Bt	Bt	UP000001414$tr|Q8A7J6|Q8A7J6_BACTN	10	417771	0	1		10	1	FALSE	FALSE
Bt	Bt	UP000001414$sp|Q8AAQ1|CYSC_BACTN	18	72005.9	0	5		18	5	TRUE	FALSE
Bt	Bt	UP000001414$tr|Q8ABM8|Q8ABM8_BACTN	3	11445.3	0	1		3	1	FALSE	FALSE
Bt	Bt	UP000001414$tr|Q8A384|Q8A384_BACTN	18	35877.2	0	6		18	6	TRUE	FALSE
Bt	Bt	UP000001414$tr|Q8A4Y4|Q8A4Y4_BACTN	3	12580.5	0	2		3	2	FALSE	FALSE
Bt	Bt	UP000001414$tr|Q8A022|Q8A022_BACTN	3	7638.6	0	1		3	1	FALSE	FALSE
Bt	Bt	UP000001414$tr|Q8A040|Q8A040_BACTN	1	38233.8	0	1		1	1	FALSE	FALSE
Bt	Bt	UP000001414$tr|Q8AB07|Q8AB07_BACTN	7	10350.1	0	1		7	1	FALSE	FALSE
Bt	Bt	UP000001414$tr|Q8A0S5|Q8A0S5_BACTN	7	9796.05	0	2		7	2	TRUE	FALSE
Bt	Bt	UP000001414$tr|Q8A4A5|Q8A4A5_BACTN	1	11232	0	1		1	1	FALSE	FALSE
Bt	Bt	UP000001414$tr|Q8AAK5|Q8AAK5_BACTN	1	7868.52	0	1		1	1	FALSE	FALSE
Bt	Bt	UP000001414$tr|Q8A042|Q8A042_BACTN	1	11150.5	0	1		1	1	FALSE	FALSE
Bt	Bt	UP000001414$tr|Q8A2R9|Q8A2R9_BACTN	17	23600.2	0	3		17	3	TRUE	FALSE
Bt	Bt	UP000001414$tr|Q8A2B7|Q8A2B7_BACTN	7	10488.7	0	1		7	1	FALSE	FALSE
Bt	Bt	UP000001414$tr|Q89ZE3|Q89ZE3_BACTN	6	9058.36	0	1		6	1	FALSE	FALSE
Bt	Bt	UP000001414$tr|Q8A7W6|Q8A7W6_BACTN	1	22063.2	0	1		1	1	FALSE	FALSE
Bt	Bt	UP000001414$tr|Q8A6Z1|Q8A6Z1_BACTN	2	10800.9	0	1		2	1	FALSE	FALSE
Bt	Bt	UP000001414$tr|Q8A908|Q8A908_BACTN	10	26257.2	0	3		10	3	TRUE	FALSE
Bt	Bt	UP000001414$tr|Q8A9X5|Q8A9X5_BACTN	17	34041	0	3		17	3	TRUE	FALSE
Bt	Bt	UP000001414$tr|Q8A386|Q8A386_BACTN	12	20669.4	0	2		12	2	TRUE	FALSE
Bt	Bt	UP000001414$sp|Q8AAN7|XPT_BACTN	17	28554.3	0	6		17	6	TRUE	FALSE
Bt	Bt	UP000001414$tr|Q8A9A3|Q8A9A3_BACTN	6	13267.2	0	2		6	2	TRUE	FALSE
Bt	Bt	UP000001414$tr|Q8A2T3|Q8A2T3_BACTN	3	15498	0	1		3	1	FALSE	FALSE
Bt	Bt	UP000001414$sp|Q8A0F5|NUOB_BACTN	18	148920	0	8		18	8	TRUE	FALSE
Bt	Bt	UP000001414$tr|Q8A0W5|Q8A0W5_BACTN	3	16982.2	0	2		3	2	FALSE	FALSE
Bt	Bt	UP000001414$tr|Q8AB18|Q8AB18_BACTN	5	10068.8	0	2		5	2	FALSE	FALSE
Bt	Bt	UP000001414$tr|Q8A607|Q8A607_BACTN	18	484138	0	4		18	4	TRUE	FALSE
Bt	Bt	UP000001414$tr|Q8A8W5|Q8A8W5_BACTN	3	9522.57	0	1		3	1	FALSE	FALSE
Bt	Bt	UP000001414$tr|Q8A9N5|Q8A9N5_BACTN	5	10394	0	1		5	1	FALSE	FALSE
Bt	Bt	UP000001414$tr|Q8A4B8|Q8A4B8_BACTN	18	81340.3	0	3		18	3	TRUE	FALSE
Bt	Bt	UP000001414$tr|Q8ABW5|Q8ABW5_BACTN	11	20171.5	0	1		11	1	FALSE	FALSE
Bt	Bt	UP000001414$tr|Q8A8U7|Q8A8U7_BACTN	5	93159.5	0	2		5	2	FALSE	FALSE
Bt	Bt	UP000001414$tr|Q8A0Q9|Q8A0Q9_BACTN	9	12151.2	0	3		9	3	TRUE	FALSE
Bt	Bt	UP000001414$tr|Q8A2Q7|Q8A2Q7_BACTN	17	24268.2	0	3		17	3	TRUE	FALSE
Bt	Bt	UP000001414$sp|Q8A9S9|Y736_BACTN	3	7071.59	0	1		3	1	FALSE	FALSE
Bt	Bt	UP000001414$tr|Q8A0B3|Q8A0B3_BACTN	13	24545.2	0	2		13	2	TRUE	FALSE
Bt	Bt	UP000001414$tr|Q8A943|Q8A943_BACTN	13	20295	0	1		13	1	FALSE	FALSE
Bt	Bt	UP000001414$tr|Q89Z13|Q89Z13_BACTN	13	13113.5	0	3		13	3	TRUE	FALSE
Bt	Bt	UP000001414$tr|Q8A034|Q8A034_BACTN	9	13390.4	0	1		9	1	FALSE	FALSE
Bt	Bt	UP000001414$tr|Q89Z80|Q89Z80_BACTN	1	6432.86	0	1		1	1	FALSE	FALSE
Bt	Bt	UP000001414$tr|Q8A9C8|Q8A9C8_BACTN	3	5356.75	0	1		3	1	FALSE	FALSE
Bt	Bt	UP000001414$tr|Q89ZZ9|Q89ZZ9_BACTN	11	10653.1	0	3		11	3	TRUE	FALSE
Bt	Bt	UP000001414$sp|Q8A8T6|RECR_BACTN	10	22901.2	0	1		10	1	FALSE	FALSE
Bt	Bt	UP000001414$tr|Q8A7N9|Q8A7N9_BACTN	9	13625	0	2		9	2	TRUE	FALSE
Bt	Bt	UP000001414$tr|Q89ZY2|Q89ZY2_BACTN	17	59445.6	0	3		17	3	TRUE	FALSE
Bt	Bt	UP000001414$tr|Q8A6H0|Q8A6H0_BACTN	7	26391.7	0	2		7	2	TRUE	FALSE
Bt	Bt	UP000001414$tr|Q8A8W4|Q8A8W4_BACTN	1	31831.4	0	1		1	1	FALSE	FALSE
Bt	Bt	UP000001414$tr|Q8A9X7|Q8A9X7_BACTN	6	10494.1	0	1		6	1	FALSE	FALSE
Bt	Bt	UP000001414$tr|Q89ZW4|Q89ZW4_BACTN	8	29058	0	2		8	2	TRUE	FALSE
Bt	Bt	UP000001414$tr|Q89ZN9|Q89ZN9_BACTN	1	12152.4	0	1		1	1	FALSE	FALSE
Bt	Bt	UP000001414$tr|Q8A7R0|Q8A7R0_BACTN	1	11641.3	0	1		1	1	FALSE	FALSE
Bt	Bt	UP000001414$tr|Q8A449|Q8A449_BACTN	9	9280.58	0	1		9	1	FALSE	FALSE
Bt	Bt	UP000001414$tr|Q89YM5|Q89YM5_BACTN	2	19272.5	0	1		2	1	FALSE	FALSE
Bt	Bt	UP000001414$tr|Q8A5Y8|Q8A5Y8_BACTN	3	9123.14	0	1		3	1	FALSE	FALSE
Bt	Bt	UP000001414$tr|Q8A938|Q8A938_BACTN	6	16617	0	2		6	2	TRUE	FALSE
Bt	Bt	UP000001414$tr|Q8A3C3|Q8A3C3_BACTN	2	9646.81	0	1		2	1	FALSE	FALSE
Bt	Bt	UP000001414$tr|Q89Z82|Q89Z82_BACTN	2	6898.01	0	1		2	1	FALSE	FALSE
Bt	Bt	UP000001414$tr|Q89ZX3|Q89ZX3_BACTN	3	37571.5	0	1		3	1	FALSE	FALSE
Bt	Bt	UP000001414$tr|Q8AB24|Q8AB24_BACTN	3	18261.6	0	1		3	1	FALSE	FALSE
Bt	Bt	UP000001414$tr|Q8A9R9|Q8A9R9_BACTN	15	15958.3	0	3		15	3	TRUE	FALSE
Bt	Bt	UP000001414$tr|Q89ZW0|Q89ZW0_BACTN	15	14506.1	0	1		15	1	FALSE	FALSE
Bt	Bt	UP000001414$tr|Q8ABE3|Q8ABE3_BACTN	18	23114	0	2		18	2	TRUE	FALSE
Bt	Bt	UP000001414$tr|Q8A4H9|Q8A4H9_BACTN	7	12110.9	0	3		7	3	TRUE	FALSE
Bt	Bt	UP000001414$tr|Q8A0L3|Q8A0L3_BACTN	18	45093.4	0	3		18	3	TRUE	FALSE
Bt	Bt	UP000001414$tr|Q8A5Y6|Q8A5Y6_BACTN	2	13234.9	0	1		2	1	FALSE	FALSE
Bt	Bt	UP000001414$tr|Q8A5R5|Q8A5R5_BACTN	2	22860.6	0	1		2	1	FALSE	FALSE
Bt	Bt	UP000001414$tr|Q8A3H2|Q8A3H2_BACTN	6	8726.08	0	2		6	2	TRUE	FALSE
Bt	Bt	UP000001414$tr|Q8ABV2|Q8ABV2_BACTN	3	14425.3	0	3		3	3	FALSE	FALSE
Bt	Bt	UP000001414$tr|Q8A496|Q8A496_BACTN	13	13708.3	0	2		13	2	TRUE	FALSE
Bt	Bt	UP000001414$tr|Q89YL8|Q89YL8_BACTN	2	6318.54	0	1		2	1	FALSE	FALSE
Bt	Bt	UP000001414$tr|Q8A464|Q8A464_BACTN	18	190764	0	6		18	6	TRUE	FALSE
Bt	Bt	UP000001414$tr|Q8A7R1|Q8A7R1_BACTN	6	11359.2	0	1		6	1	FALSE	FALSE
Bt	Bt	UP000001414$tr|Q8A7D3|Q8A7D3_BACTN	4	26918.5	0	1		4	1	FALSE	FALSE
Bt	Bt	UP000001414$tr|Q8A6B6|Q8A6B6_BACTN	11	10545.1	0	2		11	2	TRUE	FALSE
Bt	Bt	UP000001414$tr|Q8A451|Q8A451_BACTN	1	9655.27	0	1		1	1	FALSE	FALSE
Bt	Bt	UP000001414$tr|Q8A0E7|Q8A0E7_BACTN	1	8410.26	0	1		1	1	FALSE	FALSE
Bt	Bt	UP000001414$tr|Q8A4J6|Q8A4J6_BACTN	6	100192	0	1		6	1	FALSE	FALSE
Bt	Bt	UP000001414$tr|Q8AB63|Q8AB63_BACTN	1	7886.35	0	1		1	1	FALSE	FALSE
Bt	Bt	UP000001414$tr|Q89ZQ1|Q89ZQ1_BACTN	1	14256.6	0	1		1	1	FALSE	FALSE
Bt	Bt	UP000001414$tr|Q8AAY4|Q8AAY4_BACTN	2	9790.18	0	1		2	1	FALSE	FALSE
Bt	Bt	UP000001414$tr|Q89ZN6|Q89ZN6_BACTN	1	18984	0	1		1	1	FALSE	FALSE
Bt	Bt	UP000001414$tr|Q8A1Q7|Q8A1Q7_BACTN	2	9459.24	0	1		2	1	FALSE	FALSE
Bt	Bt	UP000001414$tr|Q8A0W4|Q8A0W4_BACTN	2	7413.27	0	2		2	2	FALSE	FALSE
Bt	Bt	UP000001414$tr|Q8A8H6|Q8A8H6_BACTN	1	9996.88	0	1		1	1	FALSE	FALSE
Bt	Bt	UP000001414$sp|Q8A250|MRAZ_BACTN	5	10466.1	0	3		5	3	FALSE	FALSE
Bt	Bt	UP000001414$tr|Q8A3C4|Q8A3C4_BACTN	1	24510	0	1		1	1	FALSE	FALSE
Bt	Bt	UP000001414$sp|Q8A498|IF1_BACTN	18	159277	0	5		18	5	TRUE	FALSE
Bt	Bt	UP000001414$tr|Q8A9I9|Q8A9I9_BACTN	17	29020.9	0	2		17	2	TRUE	FALSE
Bt	Bt	UP000001414$tr|Q8A3D6|Q8A3D6_BACTN	3	13393.8	0	1		3	1	FALSE	FALSE
Bt	Bt	UP000001414$tr|Q89ZB0|Q89ZB0_BACTN	7	13737.4	0	1		7	1	FALSE	FALSE
Bt	Bt	UP000001414$tr|Q8A0D0|Q8A0D0_BACTN	10	10553.5	0	2		10	2	TRUE	FALSE
Bt	Bt	UP000001414$tr|Q8A5T9|Q8A5T9_BACTN	1	11166.7	0	1		1	1	FALSE	FALSE
Bt	Bt	UP000001414$sp|Q8A494|RL30_BACTN	18	711288	0	4		18	4	TRUE	FALSE
Bt	Bt	UP000001414$tr|Q8A9F3|Q8A9F3_BACTN	5	10606.9	0	1		5	1	FALSE	FALSE
Bt	Bt	UP000001414$tr|Q8A2Z6|Q8A2Z6_BACTN	1	9080.63	0	1		1	1	FALSE	FALSE
Bt	Bt	UP000001414$tr|Q8A8U3|Q8A8U3_BACTN	17	25153.1	0	1		17	1	FALSE	FALSE
Bt	Bt	UP000001414$sp|Q8A4B1|HUTI_BACTN	10	16205.2	0	1		10	1	FALSE	FALSE
Bt	Bt	UP000001414$tr|Q8A1Y5|Q8A1Y5_BACTN	2	48425	0	1		2	1	FALSE	FALSE
Bt	Bt	UP000001414$tr|Q8A4D5|Q8A4D5_BACTN	4	10605.3	0	2		4	2	FALSE	FALSE
Bt	Bt	UP000001414$tr|Q8A830|Q8A830_BACTN	1	8998.7	0	1		1	1	FALSE	FALSE
Bt	Bt	UP000001414$tr|Q8A431|Q8A431_BACTN	4	7306.82	0	1		4	1	FALSE	FALSE
Bt	Bt	UP000001414$tr|Q8A3X2|Q8A3X2_BACTN	2	5442.55	0	1		2	1	FALSE	FALSE
Bt	Bt	UP000001414$tr|Q8A5B1|Q8A5B1_BACTN	12	11483	0	3		12	3	TRUE	FALSE
Bt	Bt	UP000001414$tr|Q8ABJ4|Q8ABJ4_BACTN	2	10099.1	0	1		2	1	FALSE	FALSE
Bt	Bt	UP000001414$tr|Q8A8M3|Q8A8M3_BACTN	10	16319.2	0	2		10	2	TRUE	FALSE
Bt	Bt	UP000001414$sp|Q89YZ1|RL25_BACTN	18	426857	0	7		18	7	TRUE	FALSE
Bt	Bt	UP000001414$tr|Q8A536|Q8A536_BACTN	2	5379.06	0	1		2	1	FALSE	FALSE
Bt	Bt	UP000001414$tr|Q8A2B8|Q8A2B8_BACTN	17	17675.8	0	2		17	2	TRUE	FALSE
Bt	Bt	UP000001414$sp|Q8A472|RS12_BACTN	13	16400.6	0	2		13	2	TRUE	FALSE
Bt	Bt	UP000001414$tr|Q8A2L9|Q8A2L9_BACTN	12	13636.2	0	1		12	1	FALSE	FALSE
Bt	Bt	UP000001414$tr|Q8A0V0|Q8A0V0_BACTN	17	34658.5	0	2		17	2	TRUE	FALSE
Bt	Bt	UP000001414$tr|Q8AA30|Q8AA30_BACTN	17	22606.2	0	2		17	2	TRUE	FALSE
Bt	Bt	UP000001414$tr|Q8A125|Q8A125_BACTN	2	8028.49	0	1		2	1	FALSE	FALSE
Bt	Bt	UP000001414$tr|Q8A1N4|Q8A1N4_BACTN	3	8847.56	0	1		3	1	FALSE	FALSE
Bt	Bt	UP000001414$tr|Q8A9U0|Q8A9U0_BACTN	9	16210.4	0	3		9	3	TRUE	FALSE
Bt	Bt	UP000001414$tr|Q8A0G8|Q8A0G8_BACTN	4	11814.6	0	1		4	1	FALSE	FALSE
Bt	Bt	UP000001414$tr|Q8A634|Q8A634_BACTN	18	87760.8	0	4		18	4	TRUE	FALSE
Bt	Bt	UP000001414$tr|Q8A0T9|Q8A0T9_BACTN	4	12315.3	0	2		4	2	FALSE	FALSE
Bt	Bt	UP000001414$tr|Q89YG2|Q89YG2_BACTN	2	20483.9	0	1		2	1	FALSE	FALSE
Bt	Bt	UP000001414$tr|Q8A852|Q8A852_BACTN	1	14755.2	0	1		1	1	FALSE	FALSE
Bt	Bt	UP000001414$tr|E7MCA3|E7MCA3_BACTN	18	47253.1	0	1		18	1	FALSE	FALSE
Bt	Bt	UP000001414$tr|Q8A578|Q8A578_BACTN	4	24418	0	1		4	1	FALSE	FALSE
Bt	Bt	UP000001414$tr|Q877N7|Q877N7_BACTN	3	25300.9	0	1		3	1	FALSE	FALSE
Bt	Bt	UP000001414$tr|Q8A9L3|Q8A9L3_BACTN	1	6711.42	0	1		1	1	FALSE	FALSE
Bt	Bt	UP000001414$tr|Q8A1Z0|Q8A1Z0_BACTN	4	13505.4	0	1		4	1	FALSE	FALSE
Bt	Bt	UP000001414$sp|Q8A255|MRAY_BACTN	14	20600.6	0	2		14	2	TRUE	FALSE
Bt	Bt	UP000001414$sp|Q8A5K8|PSD_BACTN	6	10575	0	1		6	1	FALSE	FALSE
Bt	Bt	UP000001414$tr|Q8A2V9|Q8A2V9_BACTN	8	10965.2	0	1		8	1	FALSE	FALSE
Bt	Bt	UP000001414$tr|Q8A9K2|Q8A9K2_BACTN	5	8213.74	0	1		5	1	FALSE	FALSE
Bt	Bt	UP000001414$tr|Q8A627|Q8A627_BACTN	18	103898	0	3		18	3	TRUE	FALSE
Bt	Bt	UP000001414$tr|Q8A9G2|Q8A9G2_BACTN	16	12343.4	0	3		16	3	TRUE	FALSE
Bt	Bt	UP000001414$tr|Q8ABW8|Q8ABW8_BACTN	18	50647.1	0	3		18	3	TRUE	FALSE
Bt	Bt	UP000001414$tr|Q8A9R6|Q8A9R6_BACTN	4	108426	0	1		4	1	FALSE	FALSE
Bt	Bt	UP000001414$tr|Q8AB93|Q8AB93_BACTN	11	11727.8	0	1		11	1	FALSE	FALSE
Bt	Bt	UP000001414$tr|Q8A2D9|Q8A2D9_BACTN	17	25434.6	0	1		17	1	FALSE	FALSE
Bt	Bt	UP000001414$tr|Q8A0A7|Q8A0A7_BACTN	10	9299.98	0	1		10	1	FALSE	FALSE
Bt	Bt	UP000001414$tr|Q8A3U9|Q8A3U9_BACTN	1	12283.8	0	1		1	1	FALSE	FALSE
Bt	Bt	UP000001414$tr|Q8A2R3|Q8A2R3_BACTN	8	43251.7	0	2		8	2	TRUE	FALSE
Bt	Bt	UP000001414$tr|Q8A5H8|Q8A5H8_BACTN	18	74746.7	0	1		18	1	FALSE	FALSE
Bt	Bt	UP000001414$tr|Q8A6K3|Q8A6K3_BACTN	11	13438.3	0	2		11	2	TRUE	FALSE
Bt	Bt	UP000001414$tr|Q8AAK3|Q8AAK3_BACTN	3	8180.85	0	1		3	1	FALSE	FALSE
Bt	Bt	UP000001414$tr|Q8A2W8|Q8A2W8_BACTN	3	7601.35	0	1		3	1	FALSE	FALSE
Bt	Bt	UP000001414$tr|Q8AA65|Q8AA65_BACTN	15	51692.4	0	2		15	2	TRUE	FALSE
Bt	Bt	UP000001414$tr|Q8A6Z8|Q8A6Z8_BACTN	14	14432.7	0	2		14	2	TRUE	FALSE
Bt	Bt	UP000001414$tr|Q8A8L7|Q8A8L7_BACTN	6	13757.3	0	2		6	2	TRUE	FALSE
Bt	Bt	UP000001414$tr|Q8A868|Q8A868_BACTN	4	8994.99	0	1		4	1	FALSE	FALSE
Bt	Bt	UP000001414$tr|Q8A0X3|Q8A0X3_BACTN	3	6305.31	0	1		3	1	FALSE	FALSE
Bt	Bt	UP000001414$tr|Q8A3B4|Q8A3B4_BACTN	7	15782.6	0	2		7	2	TRUE	FALSE
Bt	Bt	UP000001414$tr|Q8A3P1|Q8A3P1_BACTN	4	13447.7	0	1		4	1	FALSE	FALSE
Bt	Bt	UP000001414$tr|Q8AAX8|Q8AAX8_BACTN	18	39665.7	0	1		18	1	FALSE	FALSE
Bt	Bt	UP000001414$tr|Q8A0V2|Q8A0V2_BACTN	13	13260	0	1		13	1	FALSE	FALSE
Bt	Bt	UP000001414$tr|Q8ABZ6|Q8ABZ6_BACTN	8	8936.65	0	1		8	1	FALSE	FALSE
Bt	Bt	UP000001414$sp|Q8AAP5|YQGF_BACTN	8	27900.1	0	1		8	1	FALSE	FALSE
Bt	Bt	UP000001414$tr|Q8A3D1|Q8A3D1_BACTN	3	58662.2	0	1		3	1	FALSE	FALSE
Bt	Bt	UP000001414$tr|Q8A8W2|Q8A8W2_BACTN	4	11017	0	1		4	1	FALSE	FALSE
Bt	Bt	UP000001414$tr|Q89ZP7|Q89ZP7_BACTN	3	26548.3	0	1		3	1	FALSE	FALSE
Bt	Bt	UP000001414$tr|Q8A629|Q8A629_BACTN	9	9717.13	0	1		9	1	FALSE	FALSE
Bt	Bt	UP000001414$tr|Q8A524|Q8A524_BACTN	2	16758.5	0	1		2	1	FALSE	FALSE
Bt	Bt	UP000001414$tr|Q8AAB6|Q8AAB6_BACTN	16	24065.9	0	1		16	1	FALSE	FALSE
Bt	Bt	UP000001414$tr|Q8A708|Q8A708_BACTN	1	36191.5	0	1		1	1	FALSE	FALSE
Bt	Bt	UP000001414$tr|Q8A3Y7|Q8A3Y7_BACTN	18	31945	0	1		18	1	FALSE	FALSE
Bt	Bt	UP000001414$tr|Q8A8Q1|Q8A8Q1_BACTN	11	16393.2	0	1		11	1	FALSE	FALSE
Bt	Bt	UP000001414$tr|Q8A8X7|Q8A8X7_BACTN	7	7732.98	0	1		7	1	FALSE	FALSE
Bt	Bt	UP000001414$sp|Q8A8A4|PPBAT_BACTN	8	13867.6	0	2		8	2	TRUE	FALSE
Bt	Bt	UP000001414$sp|Q8A945|KDSR_BACTN	1	7607.55	0	1		1	1	FALSE	FALSE
Bt	Bt	UP000001414$tr|Q8A7F2|Q8A7F2_BACTN	4	7059.98	0	1		4	1	FALSE	FALSE
Bt	Bt	UP000001414$tr|G8JZS5|G8JZS5_BACTN	8	24630.4	0	2		8	2	TRUE	FALSE
Bt	Bt	UP000001414$tr|Q89ZG7|Q89ZG7_BACTN	7	11380.1	0	1		7	1	FALSE	FALSE
Bt	Bt	UP000001414$tr|Q8A1X7|Q8A1X7_BACTN	8	56885.3	0	1		8	1	FALSE	FALSE
Bt	Bt	UP000001414$tr|Q8A9U4|Q8A9U4_BACTN	5	12313.5	0	2		5	2	FALSE	FALSE
Bt	Bt	UP000001414$tr|Q89YV2|Q89YV2_BACTN	8	9032.85	0	1		8	1	FALSE	FALSE
Bt	Bt	UP000001414$tr|Q8AB49|Q8AB49_BACTN	1	22853.7	0	1		1	1	FALSE	FALSE
Bt	Bt	UP000001414$tr|Q89Z21|Q89Z21_BACTN	1	11371.8	0	1		1	1	FALSE	FALSE
Bt	Bt	UP000001414$tr|Q8A799|Q8A799_BACTN	1	6748.95	0	1		1	1	FALSE	FALSE
Bt	Bt	UP000001414$tr|Q8A133|Q8A133_BACTN	1	17345.6	0	1		1	1	FALSE	FALSE
Bt	Bt	UP000001414$tr|Q8A956|Q8A956_BACTN	2	8818.29	0	2		2	2	FALSE	FALSE
Bt	Bt	UP000001414$tr|Q89ZA7|Q89ZA7_BACTN	4	8640.22	0	1		4	1	FALSE	FALSE
Bt	Bt	UP000001414$tr|Q8A2D5|Q8A2D5_BACTN	2	6216.92	0	1		2	1	FALSE	FALSE
Bt	Bt	UP000001414$tr|Q89ZF3|Q89ZF3_BACTN	4	7292.66	0	1		4	1	FALSE	FALSE
Bt	Bt	UP000001414$tr|Q8A1D0|Q8A1D0_BACTN	1	6745.01	0	1		1	1	FALSE	FALSE
Bt	Bt	UP000001414$sp|Q8AAN9|RL20_BACTN	18	79485.1	0	1		18	1	FALSE	FALSE
Bt	Bt	UP000001414$tr|Q89YM7|Q89YM7_BACTN	3	9604.89	0	1		3	1	FALSE	FALSE
Bt	Bt	UP000001414$tr|Q8A445|Q8A445_BACTN	1	15765.9	0	1		1	1	FALSE	FALSE
Bt	Bt	UP000001414$tr|Q8A0V1|Q8A0V1_BACTN	8	20664	0	1		8	1	FALSE	FALSE
Bt	Bt	UP000001414$tr|Q8ABE7|Q8ABE7_BACTN	13	17198.3	0	1		13	1	FALSE	FALSE
Bt	Bt	UP000001414$tr|Q8A2S0|Q8A2S0_BACTN	3	14360.7	0	1		3	1	FALSE	FALSE
Bt	Bt	UP000001414$tr|Q8A139|Q8A139_BACTN	6	7349.53	0	1		6	1	FALSE	FALSE
Bt	Bt	UP000001414$tr|Q8A7U9|Q8A7U9_BACTN	16	26457.4	0	2		16	2	TRUE	FALSE
Bt	Bt	UP000001414$tr|Q8A6X4|Q8A6X4_BACTN	4	16046.5	0	1		4	1	FALSE	FALSE
Bt	Bt	UP000001414$tr|Q8A8Z2|Q8A8Z2_BACTN	1	7817.75	0	1		1	1	FALSE	FALSE
Bt	Bt	UP000001414$tr|Q8A1Y9|Q8A1Y9_BACTN	1	7265.96	0	1		1	1	FALSE	FALSE
Bt	Bt	UP000001414$tr|Q8A6N3|Q8A6N3_BACTN	9	13593.3	0	1		9	1	FALSE	FALSE
Bt	Bt	UP000001414$tr|Q8A0L6|Q8A0L6_BACTN	1	7670.33	0	1		1	1	FALSE	FALSE
Bt	Bt	UP000001414$tr|Q8A7F1|Q8A7F1_BACTN	5	10615.7	0	1		5	1	FALSE	FALSE
Bt	Bt	UP000001414$tr|Q8A9Z2|Q8A9Z2_BACTN	6	9696.06	0	1		6	1	FALSE	FALSE
Bt	Bt	UP000001414$sp|Q8A6A7|RUVA_BACTN	7	12022.9	0	1		7	1	FALSE	FALSE
Bt	Bt	UP000001414$tr|Q8A2L7|Q8A2L7_BACTN	1	5186	0	1		1	1	FALSE	FALSE
Bt	Bt	UP000001414$tr|Q8A605|Q8A605_BACTN	8	58350	0	1		8	1	FALSE	FALSE
Bt	Bt	UP000001414$tr|Q8A0X5|Q8A0X5_BACTN	3	9857.39	0	2		3	2	FALSE	FALSE
Bt	Bt	UP000001414$tr|Q8A8T0|Q8A8T0_BACTN	3	20240.9	0	1		3	1	FALSE	FALSE
Bt	Bt	UP000001414$tr|Q8A6I9|Q8A6I9_BACTN	13	35333.3	0	1		13	1	FALSE	FALSE
Bt	Bt	UP000001414$tr|Q8A6Q7|Q8A6Q7_BACTN	2	21690.2	0	1		2	1	FALSE	FALSE
Bt	Bt	UP000001414$tr|Q8A2E2|Q8A2E2_BACTN	7	9657.04	0	1		7	1	FALSE	FALSE
Bt	Bt	UP000001414$tr|Q8A2I7|Q8A2I7_BACTN	1	5585.92	0	1		1	1	FALSE	FALSE
Bt	Bt	UP000001414$tr|Q8A2M9|Q8A2M9_BACTN	1	5048.99	0	1		1	1	FALSE	FALSE
Bt	Bt	UP000001414$tr|Q8A302|Q8A302_BACTN	9	26426	0	1		9	1	FALSE	FALSE
Bt	Bt	UP000001414$sp|Q8A0F7|NUOH_BACTN	11	11004.2	0	1		11	1	FALSE	FALSE
Bt	Bt	UP000001414$tr|Q8A663|Q8A663_BACTN	7	14579.5	0	1		7	1	FALSE	FALSE
Bt	Bt	UP000001414$tr|Q8A1V0|Q8A1V0_BACTN	2	8123.7	0	1		2	1	FALSE	FALSE
Bt	Bt	UP000001414$tr|Q8A2Y3|Q8A2Y3_BACTN	16	30448.1	0	1		16	1	FALSE	FALSE
Bt	Bt	UP000001414$tr|Q8A4U5|Q8A4U5_BACTN	5	14784.3	0	1		5	1	FALSE	FALSE
Bt	Bt	UP000001414$tr|Q8A0K7|Q8A0K7_BACTN	5	14490	0	1		5	1	FALSE	FALSE
Bt	Bt	UP000001414$tr|Q8A030|Q8A030_BACTN	9	25194.5	0	1		9	1	FALSE	FALSE
Bt	Bt	UP000001414$tr|Q8A1Q2|Q8A1Q2_BACTN	5	9535.55	0	2		5	2	FALSE	FALSE
Bt	Bt	UP000001414$tr|Q8A8W0|Q8A8W0_BACTN	1	66417	0	1		1	1	FALSE	FALSE
Bt	Bt	UP000001414$sp|Q8A2N9|UVRC_BACTN	5	9561.9	0	1		5	1	FALSE	FALSE
Bt	Bt	UP000001414$tr|Q8A5T6|Q8A5T6_BACTN	1	8088.63	0	1		1	1	FALSE	FALSE
Bt	Bt	UP000001414$tr|Q8A6R8|Q8A6R8_BACTN	2	12407.8	0	1		2	1	FALSE	FALSE
Bt	Bt	UP000001414$tr|Q8A7V2|Q8A7V2_BACTN	2	7424.57	0	1		2	1	FALSE	FALSE
Bt	Bt	UP000001414$tr|Q8A2R2|Q8A2R2_BACTN	9	10244.1	0	2		9	2	TRUE	FALSE
Bt	Bt	UP000001414$tr|Q8A5S0|Q8A5S0_BACTN	5	10983.3	0	1		5	1	FALSE	FALSE
Bt	Bt	UP000001414$tr|Q8A8D3|Q8A8D3_BACTN	6	9425.28	0	1		6	1	FALSE	FALSE
Bt	Bt	UP000001414$tr|Q8A9J6|Q8A9J6_BACTN	17	53615.8	0	1		17	1	FALSE	FALSE
Bt	Bt	UP000001414$tr|Q8A0W8|Q8A0W8_BACTN	2	6719.16	0	1		2	1	FALSE	FALSE
Bt	Bt	UP000001414$tr|Q8A3Z4|Q8A3Z4_BACTN	2	34900	0	1		2	1	FALSE	FALSE
Bt	Bu	UP000001414$tr|Q8A107|Q8A107_BACTN	4	301251	-0.240877	12	0.230174	18	21	TRUE	FALSE
Bt	Bu	UP000001414$tr|Q89ZR6|Q89ZR6_BACTN	4	133519	0.0795955	14	0.475547	18	37	TRUE	FALSE
Bt	Bu	UP000001414$sp|Q9RQ15|RS16_BACTN	3	56085.4	-0.888504	2	0.050412	18	7	TRUE	FALSE
Bt	Bu	UP000001414$sp|Q8A606|Y2080_BACTN	4	25569.9	-0.0906557	7	0.657678	18	11	TRUE	FALSE
Bt	Bu	UP000001414$sp|Q8A753|PGK_BACTN	4	2.76829e+06	-0.0927682	6	0.432328	18	18	TRUE	FALSE
Bt	Bu	UP000001414$tr|Q8AA40|Q8AA40_BACTN	4	127398	0.144554	3	0.451555	18	11	TRUE	FALSE
Bt	Bu	UP000001414$sp|Q89Z05|ENO_BACTN	4	986765	-0.527709	5	0.004478	18	19	TRUE	TRUE
Bt	Bu	UP000001414$tr|Q8A9A1|Q8A9A1_BACTN	3	31266.1	-0.71092	1	0.015345	18	7	FALSE	FALSE
Bt	Bu	UP000001414$tr|Q8A532|Q8A532_BACTN	4	33882.2	0.335955	4	0.054199	17	11	TRUE	FALSE
Bt	Bu	UP000001414$tr|Q8A0C0|Q8A0C0_BACTN	4	235588	0.0520792	18	0.719726	18	30	TRUE	FALSE
Bt	Bu	UP000001414$sp|Q8A0M6|SYA_BACTN	4	224393	0.102054	19	0.502639	18	44	TRUE	FALSE
Bt	Bu	UP000001414$tr|Q8A5Z6|Q8A5Z6_BACTN	4	181984	-0.00870984	7	0.969849	18	35	TRUE	FALSE
Bt	Bu	UP000001414$tr|Q8A615|Q8A615_BACTN	4	146022	-0.379058	6	0.009085	18	16	TRUE	FALSE
Bt	Bu	UP000001414$tr|Q8A4D6|Q8A4D6_BACTN	4	42586.4	-0.194942	9	0.731577	18	21	TRUE	FALSE
Bt	Bu	UP000001414$sp|Q8A470|RPOC_BACTN	4	257020	0.316818	30	0.035824	18	74	TRUE	FALSE
Bt	Bu	UP000001414$sp|Q8A9K9|SYI_BACTN	4	165512	0.00633479	24	0.962442	18	54	TRUE	FALSE
[truncated: 381,217+ more rows]

## Sheet: Supplementary Table 3
#Supplementary Table 3 - Protein metadata
Protein	Protein_species	Uniprot protein names	Uniprot gene names	Gene Names (ORF)	Gene Names (ordered locus)	eggNOG_OGs	Preferred_name	COG_category	Description	GOs	EC	CAZy	BiGG_Reaction	PFAMs	EggNOG conservation	Kegg_ko	Kegg_ko_name	Kegg_pathway	Kegg_pathway_names	Brite_term	Brite_names	Module_term	Module_names	KEGG_annotation_level	Genome_mapping pident	Genome_mapping length	Genome_mapping sstart	Genome_mapping send	Genome_mapping evalue
UP000001414$tr|Q8A107|Q8A107_BACTN	Bt	Tryptophan--tRNA ligase (EC 6.1.1.2)	BT_3864		BT_3864	COG0180@1|root,COG0180@2|Bacteria,4NETX@976|Bacteroidetes,2FMAT@200643|Bacteroidia,4AP4X@815|Bacteroidaceae	trpS	J	Belongs to the class-I aminoacyl-tRNA synthetase family	-	6.1.1.2	-	-	tRNA-synt_1b	0.87053	K01867	WARS, trpS; tryptophanyl-tRNA synthetase [EC:6.1.1.2]	970	Aminoacyl-tRNA biosynthesis	ko01000, ko01007, ko03016	Enzymes, Amino acid related enzymes, Transfer RNA biogenesis			ko+pathway_available	100	366	5035189	5034092	0
UP000001414$tr|Q89ZR6|Q89ZR6_BACTN	Bt	NADPH-dependent glutamate synthase small chain	BT_4310		BT_4310	COG0493@1|root,COG0543@1|root,COG0493@2|Bacteria,COG0543@2|Bacteria,4NG9R@976|Bacteroidetes,2FMJF@200643|Bacteroidia,4AKVY@815|Bacteroidaceae	gltA	C	Psort location Cytoplasmic, score 9.97	-	1.3.1.1,1.4.1.13,1.4.1.14	-	-	DHODB_Fe-S_bind,FAD_binding_6,Fer4_20,NAD_binding_1,Pyr_redox_2	0.781336	K00266	gltD; glutamate synthase (NADPH) small chain [EC:1.4.1.13]	01110, 01120, 01100, 00910, 00250, 01230	Biosynthesis of secondary metabolites, Microbial metabolism in diverse environments, Metabolic pathways, Nitrogen metabolism, Alanine, aspartate and glutamate metabolism, Biosynthesis of amino acids	ko01000	Enzymes			ko+pathway_available	100	763	5681374	5679086	0
UP000001414$sp|Q9RQ15|RS16_BACTN	Bt	Small ribosomal subunit protein bS16 (30S ribosomal protein S16)	rpsP BT_1271		BT_1271	COG0228@1|root,COG0228@2|Bacteria,4NNY8@976|Bacteroidetes,2FN6N@200643|Bacteroidia,4ANWZ@815|Bacteroidaceae	rpsP	J	Belongs to the bacterial ribosomal protein bS16 family	GO:0003674,GO:0003735,GO:0005198,GO:0005575,GO:0005622,GO:0005623,GO:0005737,GO:0005840,GO:0006412,GO:0006518,GO:0006807,GO:0008150,GO:0008152,GO:0009058,GO:0009059,GO:0009987,GO:0010467,GO:0015935,GO:0019538,GO:0032991,GO:0034641,GO:0034645,GO:0043043,GO:0043170,GO:0043226,GO:0043228,GO:0043229,GO:0043232,GO:0043603,GO:0043604,GO:0044237,GO:0044238,GO:0044249,GO:0044260,GO:0044267,GO:0044271,GO:…	-	-	-	Ribosomal_S16	0.868959	K02959	RP-S16, MRPS16, rpsP; small subunit ribosomal protein S16	3010	Ribosome	ko03029, ko03011	Mitochondrial biogenesis, Ribosome			ko+pathway_available	100	142	1581041	1581466	1.88e-60
UP000001414$sp|Q8A606|Y2080_BACTN	Bt	UPF0597 protein BT_2080	BT_2080		BT_2080	COG3681@1|root,COG3681@2|Bacteria,4NHRU@976|Bacteroidetes,2FNP9@200643|Bacteroidia,4AMWZ@815|Bacteroidaceae	-	S	Belongs to the UPF0597 family	-	-	-	-	SDH_alpha	0.134185									no_ko	100	429	2607532	2606246	0
UP000001414$sp|Q8A753|PGK_BACTN	Bt	Phosphoglycerate kinase (EC 2.7.2.3)	pgk BT_1672		BT_1672	COG0126@1|root,COG0126@2|Bacteria,4NFW2@976|Bacteroidetes,2FM2Q@200643|Bacteroidia,4AMS2@815|Bacteroidaceae	pgk	F	Psort location Cytoplasmic, score	-	2.7.2.3	-	-	PGK	0.868369	K00927	PGK, pgk; phosphoglycerate kinase [EC:2.7.2.3]	04066, 01200, 01110, 00010, 01120, 01230, 00710, 01100	HIF-1 signaling pathway, Carbon metabolism, Biosynthesis of secondary metabolites, Glycolysis / Gluconeogenesis, Microbial metabolism in diverse environments, Biosynthesis of amino acids, Carbon fixation in photosynthetic organisms, Metabolic pathways	ko01000, ko04147	Enzymes, Exosome	M00165, M00002, M00001, M00308, M00003, M00552	Reductive pentose phosphate cycle (Calvin cycle), Glycolysis, core module involving three-carbon compounds, Glycolysis (Embden-Meyerhof pathway), glucose => pyruvate, Semi-phosphorylative Entner-Doudoroff pathway, gluconate => glycerate-3P, Gluconeogenesis, oxaloacetate => fructose-6P, D-galactonate degradation, De Ley-Doudoroff pathway, D-galactonate => glycerate-3P	ko+pathway_available	100	419	2064359	2065615	0
UP000001414$tr|Q8AA40|Q8AA40_BACTN	Bt	Replicative DNA helicase (EC 5.6.2.3)	BT_0625		BT_0625	COG0305@1|root,COG0305@2|Bacteria,4NF8P@976|Bacteroidetes,2FNG7@200643|Bacteroidia,4AN91@815|Bacteroidaceae	dnaB	L	Participates in initiation and elongation during chromosome replication	-	3.6.4.12	-	-	DnaB,DnaB_C	0.869352	K02314	dnaB; replicative DNA helicase [EC:5.6.2.3]	03030, 04112	DNA replication, Cell cycle - Caulobacter	ko03032, ko01000	DNA replication proteins, Enzymes			ko+pathway_available	100	517	769887	771437	0
UP000001414$sp|Q89Z05|ENO_BACTN	Bt	Enolase (EC 4.2.1.11) (2-phospho-D-glycerate hydro-lyase) (2-phosphoglycerate dehydratase)	eno BT_4572		BT_4572	COG0148@1|root,COG0148@2|Bacteria,4NF5M@976|Bacteroidetes,2FMNI@200643|Bacteroidia,4AM0T@815|Bacteroidaceae	eno	G	Catalyzes the reversible conversion of 2- phosphoglycerate into phosphoenolpyruvate. It is essential for the degradation of carbohydrates via glycolysis	-	4.2.1.11	-	-	Enolase_C,Enolase_N	0.855796	K01689	ENO, eno; enolase [EC:4.2.1.11]	01120, 00010, 00680, 04066, 01100, 01230, 01110, 01200, 03018	Microbial metabolism in diverse environments, Glycolysis / Gluconeogenesis, Methane metabolism, HIF-1 signaling pathway, Metabolic pathways, Biosynthesis of amino acids, Biosynthesis of secondary metabolites, Carbon metabolism, RNA degradation	ko01000, ko04147, ko03019	Enzymes, Exosome, Messenger RNA biogenesis	M00001, M00002, M00346, M00003	Glycolysis (Embden-Meyerhof pathway), glucose => pyruvate, Glycolysis, core module involving three-carbon compounds, Formaldehyde assimilation, serine pathway, Gluconeogenesis, oxaloacetate => fructose-6P	ko+pathway_available	100	426	5994408	5993131	0
UP000001414$tr|Q8A9A1|Q8A9A1_BACTN	Bt	Signal recognition particle receptor FtsY (SRP receptor) (EC 3.6.5.4)	ftsY BT_0914		BT_0914	COG0552@1|root,COG0552@2|Bacteria,4NE9Z@976|Bacteroidetes,2FMMT@200643|Bacteroidia,4AKYM@815|Bacteroidaceae	ftsY	U	Involved in targeting and insertion of nascent membrane proteins into the cytoplasmic membrane. Acts as a receptor for the complex formed by the signal recognition particle (SRP) and the ribosome-nascent chain (RNC)	-	-	-	-	SRP54,SRP54_N	0.871709	K03110	ftsY; fused signal recognition particle receptor	03060, 03070, 02024	Protein export, Bacterial secretion system, Quorum sensing	ko02044	Secretion system			ko+pathway_available	100	306	1126243	1125326	0
UP000001414$tr|Q8A532|Q8A532_BACTN	Bt	Collagenase	BT_2412		BT_2412	COG0826@1|root,COG0826@2|Bacteria,4NEX7@976|Bacteroidetes,2FNE7@200643|Bacteroidia,4AKH4@815|Bacteroidaceae	prtQ	O	Psort location Cytoplasmic, score 8.96	-	-	-	-	DUF3656,Peptidase_U32	0.510609	K24847	rlhA; 23S rRNA 5-hydroxycytidine C2501 synthase			ko01002	Peptidases and inhibitors			ko_available	100	609	3014215	3012389	0
UP000001414$tr|Q8A0C0|Q8A0C0_BACTN	Bt	Alanine racemase (EC 5.1.1.1)	BT_4101		BT_4101	COG0770@1|root,COG0787@1|root,COG0770@2|Bacteria,COG0787@2|Bacteria,4NEXM@976|Bacteroidetes,2FMM3@200643|Bacteroidia,4AK9Q@815|Bacteroidaceae	alr	M	Catalyzes the interconversion of L-alanine and D- alanine. May also act on other amino acids	-	5.1.1.1	-	-	Ala_racemase_C,Ala_racemase_N,Mur_ligase,Mur_ligase_M	0.855599	K01798	alr-murF; Alr-MurF fusion protein [EC:5.1.1.1 6.3.2.10]	00300, 00550, 00470, 01100	Lysine biosynthesis, Peptidoglycan biosynthesis, D-Amino acid metabolism, Metabolic pathways	ko01011, ko01000	Peptidoglycan biosynthesis and degradation proteins, Enzymes			ko+pathway_available	100	773	5359836	5362154	0
UP000001414$sp|Q8A0M6|SYA_BACTN	Bt	Alanine--tRNA ligase (EC 6.1.1.7) (Alanyl-tRNA synthetase) (AlaRS)	alaS BT_3995		BT_3995	COG0013@1|root,COG0013@2|Bacteria,4NFHW@976|Bacteroidetes,2FN1R@200643|Bacteroidia,4AMS5@815|Bacteroidaceae	alaS	J	Catalyzes the attachment of alanine to tRNA(Ala) in a two-step reaction alanine is first activated by ATP to form Ala- AMP and then transferred to the acceptor end of tRNA(Ala). Also edits incorrectly charged Ser-tRNA(Ala) and Gly-tRNA(Ala) via its editing domain	GO:0003674,GO:0003824,GO:0004812,GO:0004813,GO:0005488,GO:0005575,GO:0005622,GO:0005623,GO:0005737,GO:0005829,GO:0006082,GO:0006139,GO:0006396,GO:0006399,GO:0006400,GO:0006412,GO:0006418,GO:0006419,GO:0006518,GO:0006520,GO:0006725,GO:0006807,GO:0008033,GO:0008150,GO:0008152,GO:0009058,GO:0009059,GO:0009451,GO:0009987,GO:0010467,GO:0016070,GO:0016597,GO:0016874,GO:0016875,GO:0019538,GO:0019752,GO:…	6.1.1.7	-	-	DHHA1,tRNA-synt_2c,tRNA_SAD	0.870727	K01872	AARS, alaS; alanyl-tRNA synthetase [EC:6.1.1.7]	970	Aminoacyl-tRNA biosynthesis	ko03016, ko01007, ko01000	Transfer RNA biogenesis, Amino acid related enzymes, Enzymes			ko+pathway_available	100	872	5208018	5205403	0
UP000001414$tr|Q8A5Z6|Q8A5Z6_BACTN	Bt	methylmalonyl-CoA mutase (EC 5.4.99.2)	BT_2090		BT_2090	COG1884@1|root,COG2185@1|root,COG1884@2|Bacteria,COG2185@2|Bacteria,4NFS0@976|Bacteroidetes,2FNWM@200643|Bacteroidia,4AMCS@815|Bacteroidaceae	mutB	I	Psort location Cytoplasmic, score 8.96	-	5.4.99.2	-	-	B12-binding,MM_CoA_mutase	0.383497	K01847	MUT; methylmalonyl-CoA mutase [EC:5.4.99.2]	00720, 01100, 01200, 00640, 00630, 00280, 01120	Carbon fixation pathways in prokaryotes, Metabolic pathways, Carbon metabolism, Propanoate metabolism, Glyoxylate and dicarboxylate metabolism, Valine, leucine and isoleucine degradation, Microbial metabolism in diverse environments	ko01000	Enzymes	M00376, M00373, M00741	3-Hydroxypropionate bi-cycle, Ethylmalonyl pathway, Propanoyl-CoA metabolism, propanoyl-CoA => succinyl-CoA	ko+pathway_available	100	715	2620282	2618138	0
UP000001414$tr|Q8A615|Q8A615_BACTN	Bt	Isocitrate dehydrogenase [NADP] (EC 1.1.1.42)	BT_2071		BT_2071	COG0538@1|root,COG0538@2|Bacteria,4PKW6@976|Bacteroidetes,2FKYF@200643|Bacteroidia,4AK74@815|Bacteroidaceae	icd	C	Psort location Cytoplasmic, score	-	1.1.1.42	-	-	Iso_dh	0.481729	K00031	IDH1, IDH2, icd; isocitrate dehydrogenase [EC:1.1.1.42]	00480, 01230, 01200, 01100, 01110, 00720, 01210, 01120, 00020, 04146	Glutathione metabolism, Biosynthesis of amino acids, Carbon metabolism, Metabolic pathways, Biosynthesis of secondary metabolites, Carbon fixation pathways in prokaryotes, 2-Oxocarboxylic acid metabolism, Microbial metabolism in diverse environments, Citrate cycle (TCA cycle), Peroxisome	ko01000	Enzymes	M00009, M00010, M00740, M00173	Citrate cycle (TCA cycle, Krebs cycle), Citrate cycle, first carbon oxidation, oxaloacetate => 2-oxoglutarate, Methylaspartate cycle, Reductive citrate cycle (Arnon-Buchanan cycle)	ko+pathway_available	100	396	2594277	2593090	0
UP000001414$tr|Q8A4D6|Q8A4D6_BACTN	Bt	Tetratricopeptide repeat family protein	BT_2663		BT_2663	COG0457@1|root,COG0457@2|Bacteria,4NIEU@976|Bacteroidetes,2FM1Z@200643|Bacteroidia,4AMXG@815|Bacteroidaceae	-	S	tetratricopeptide repeat	-	-	-	-	TPR_16,TPR_19,TPR_2,TPR_8	0.844401									no_ko	100	483	3320375	3318927	0
UP000001414$sp|Q8A470|RPOC_BACTN	Bt	DNA-directed RNA polymerase subunit beta' (RNAP subunit beta') (EC 2.7.7.6) (RNA polymerase subunit beta') (Transcriptase subunit beta')	rpoC BT_2733		BT_2733	COG0086@1|root,COG0086@2|Bacteria,4NEMW@976|Bacteroidetes,2FMWR@200643|Bacteroidia,4AKMJ@815|Bacteroidaceae	rpoC	K	DNA-dependent RNA polymerase catalyzes the transcription of DNA into RNA using the four ribonucleoside triphosphates as substrates	GO:0000428,GO:0005575,GO:0005622,GO:0005623,GO:0030880,GO:0032991,GO:0044424,GO:0044464,GO:0061695,GO:1902494,GO:1990234	2.7.7.6	-	-	RNA_pol_Rpb1_1,RNA_pol_Rpb1_2,RNA_pol_Rpb1_3,RNA_pol_Rpb1_4,RNA_pol_Rpb1_5	0.871316	K03046	rpoC; DNA-directed RNA polymerase subunit beta' [EC:2.7.7.6]	3020	RNA polymerase	ko03021, ko03400, ko01000	Transcription machinery, DNA repair and recombination proteins, Enzymes			ko+pathway_available	100	1427	3386830	3382550	0
UP000001414$sp|Q8A9K9|SYI_BACTN	Bt	Isoleucine--tRNA ligase (EC 6.1.1.5) (Isoleucyl-tRNA synthetase) (IleRS)	ileS BT_0806		BT_0806	COG0060@1|root,COG0060@2|Bacteria,4NEYT@976|Bacteroidetes,2FM5R@200643|Bacteroidia,4APTB@815|Bacteroidaceae	ileS	J	amino acids such as valine, to avoid such errors it has two additional distinct tRNA(Ile)-dependent editing activities. One activity is designated as 'pretransfer' editing and involves the hydrolysis of activated Val-AMP. The other activity is designated 'posttransfer' editing and involves deacylation of mischarged Val-tRNA(Ile)	GO:0003674,GO:0003824,GO:0004812,GO:0004822,GO:0005575,GO:0005622,GO:0005623,GO:0005737,GO:0006082,GO:0006139,GO:0006399,GO:0006412,GO:0006418,GO:0006428,GO:0006518,GO:0006520,GO:0006725,GO:0006807,GO:0008150,GO:0008152,GO:0009058,GO:0009059,GO:0009987,GO:0010467,GO:0016070,GO:0016874,GO:0016875,GO:0019538,GO:0019752,GO:0034641,GO:0034645,GO:0034660,GO:0043038,GO:0043039,GO:0043043,GO:0043170,GO:…	6.1.1.5	-	-	Anticodon_1,tRNA-synt_1	0.870334	K01870	IARS, ileS; isoleucyl-tRNA synthetase [EC:6.1.1.5]	970	Aminoacyl-tRNA biosynthesis	ko01007, ko01000, ko03016	Amino acid related enzymes, Enzymes, Transfer RNA biogenesis			ko+pathway_available	100	1162	996483	999968	0
UP000001414$sp|Q8A4A2|RPOA_BACTN	Bt	DNA-directed RNA polymerase subunit alpha (RNAP subunit alpha) (EC 2.7.7.6) (RNA polymerase subunit alpha) (Transcriptase subunit alpha)	rpoA BT_2701		BT_2701	COG0202@1|root,COG0202@2|Bacteria,4NE8W@976|Bacteroidetes,2FM4P@200643|Bacteroidia,4AKBJ@815|Bacteroidaceae	rpoA	K	DNA-dependent RNA polymerase catalyzes the transcription of DNA into RNA using the four ribonucleoside triphosphates as substrates	GO:0003674,GO:0003824,GO:0003899,GO:0005575,GO:0005622,GO:0005623,GO:0005737,GO:0006139,GO:0006351,GO:0006354,GO:0006725,GO:0006807,GO:0008150,GO:0008152,GO:0009058,GO:0009059,GO:0009987,GO:0010467,GO:0016070,GO:0016740,GO:0016772,GO:0016779,GO:0018130,GO:0019438,GO:0032774,GO:0034062,GO:0034641,GO:0034645,GO:0034654,GO:0043170,GO:0044237,GO:0044238,GO:0044249,GO:0044260,GO:0044271,GO:0044424,GO:…	2.7.7.6	-	-	RNA_pol_A_CTD,RNA_pol_A_bac,RNA_pol_L	0.873084	K03040	rpoA; DNA-directed RNA polymerase subunit alpha [EC:2.7.7.6]	3020	RNA polymerase	ko01000, ko03021, ko03400	Enzymes, Transcription machinery, DNA repair and recombination proteins			ko+pathway_available	100	330	3365362	3364373	0
UP000001414$tr|Q8A6Y8|Q8A6Y8_BACTN	Bt	Secreted protein	BT_1737		BT_1737	COG1649@1|root,COG1649@2|Bacteria,4NFKQ@976|Bacteroidetes,2FMPU@200643|Bacteroidia,4AN1U@815|Bacteroidaceae	yngK	S	lipoprotein YddW precursor	-	-	-	-	GHL10	0.251866									no_ko	100	488	2142107	2140644	0
UP000001414$tr|Q8A6Y6|Q8A6Y6_BACTN	Bt	UvrABC system protein A (Excinuclease ABC subunit A)	BT_1739		BT_1739	COG0178@1|root,COG0178@2|Bacteria,4NEHM@976|Bacteroidetes,2FNFZ@200643|Bacteroidia,4AKYK@815|Bacteroidaceae	uvrA1	L	The UvrABC repair system catalyzes the recognition and processing of DNA lesions. UvrA is an ATPase and a DNA-binding protein. A damage recognition complex composed of 2 UvrA and 2 UvrB subunits scans DNA for abnormalities. When the presence of a lesion has been verified by UvrB, the UvrA molecules dissociate	-	-	-	-	AAA_21,ABC_tran	0.863851	K03701	uvrA; excinuclease ABC subunit A	3420	Nucleotide excision repair	ko03400	DNA repair and recombination proteins			ko+pathway_available	100	923	2144331	2147099	0
UP000001414$tr|Q8A529|Q8A529_BACTN	Bt	Aminotransferase (EC 2.6.1.-)	BT_2415		BT_2415	COG0436@1|root,COG0436@2|Bacteria,4NENS@976|Bacteroidetes,2FMU2@200643|Bacteroidia,4AKGF@815|Bacteroidaceae	aspC	E	COG0436 Aspartate tyrosine aromatic aminotransferase	-	2.6.1.1	-	-	Aminotran_1_2	0.844401	K00812	aspB; aspartate aminotransferase [EC:2.6.1.1]	00960, 00270, 00250, 01230, 00220, 00350, 01100, 00330, 00401, 01110, 01210, 00950, 00360, 00400	Tropane, piperidine and pyridine alkaloid biosynthesis, Cysteine and methionine metabolism, Alanine, aspartate and glutamate metabolism, Biosynthesis of amino acids, Arginine biosynthesis, Tyrosine metabolism, Metabolic pathways, Arginine and proline metabolism, Novobiocin biosynthesis, Biosynthesis of secondary metabolites, 2-Oxocarboxylic acid metabolism, Isoquinoline alkaloid biosynthesis, Phe…	ko01000, ko01007	Enzymes, Amino acid related enzymes			ko+pathway_available	100	397	3016819	3015629	0
UP000001414$tr|Q8A1F4|Q8A1F4_BACTN	Bt	Pseudouridine synthase (EC 5.4.99.-)	BT_3712		BT_3712	COG0564@1|root,COG0564@2|Bacteria,4NEV3@976|Bacteroidetes,2FMD1@200643|Bacteroidia,4AK85@815|Bacteroidaceae	rluD	J	Responsible for synthesis of pseudouridine from uracil	-	5.4.99.23	-	-	PseudoU_synth_2,S4	0.872299	K06180	rluD; 23S rRNA pseudouridine1911/1915/1917 synthase [EC:5.4.99.23]			ko01000, ko03009	Enzymes, Ribosome biogenesis			ko_available	100	338	4822222	4823235	0
UP000001414$sp|Q89ZV7|MSCL_BACTN	Bt	Large-conductance mechanosensitive channel	mscL BT_4264		BT_4264	COG1970@1|root,COG1970@2|Bacteria,4NQ49@976|Bacteroidetes,2FT2E@200643|Bacteroidia,4AQQ5@815|Bacteroidaceae	mscL	M	Channel that opens in response to stretch forces in the membrane lipid bilayer. May participate in the regulation of osmotic pressure changes within the cell	GO:0003674,GO:0005215,GO:0005575,GO:0006810,GO:0006811,GO:0006884,GO:0008150,GO:0008361,GO:0008381,GO:0009987,GO:0009992,GO:0015267,GO:0016020,GO:0016021,GO:0016043,GO:0019725,GO:0022803,GO:0022836,GO:0022857,GO:0030104,GO:0031224,GO:0032535,GO:0042592,GO:0044425,GO:0048878,GO:0051179,GO:0051234,GO:0055082,GO:0055085,GO:0065007,GO:0065008,GO:0071840,GO:0090066	-	-	-	MscL	0.656778	K03282	mscL; large conductance mechanosensitive channel			ko02000	Transporters			ko_available	100	148	5615056	5615499	2.88e-56
UP000001414$tr|Q8A9B7|Q8A9B7_BACTN	Bt	ATP-dependent Clp protease	BT_0898		BT_0898	COG0542@1|root,COG0542@2|Bacteria,4NE1J@976|Bacteroidetes,2FNNW@200643|Bacteroidia,4ANAJ@815|Bacteroidaceae	clpC	O	Belongs to the ClpA ClpB family	-	-	-	-	AAA,AAA_2,ClpB_D2-small,Clp_N,UVR	0.864833	K03696	clpC; ATP-dependent Clp protease ATP-binding subunit ClpC			ko03110	Chaperones and folding catalysts			ko_available	100	841	1107368	1104846	0
UP000001414$tr|Q8A423|Q8A423_BACTN	Bt	mannose-1-phosphate guanylyltransferase (EC 2.7.7.13)	BT_2781		BT_2781	COG0836@1|root,COG0836@2|Bacteria,4NE1Y@976|Bacteroidetes,2FNHF@200643|Bacteroidia,4AK7A@815|Bacteroidaceae	manC	M	mannose-1-phosphate guanylyltransferase	-	2.7.7.13	-	-	NTP_transferase	0.51002	K00971	manC, cpsB; mannose-1-phosphate guanylyltransferase [EC:2.7.7.13]	00541, 00520, 01250, 01100, 00051, 01110	O-Antigen nucleotide sugar biosynthesis, Amino sugar and nucleotide sugar metabolism, Biosynthesis of nucleotide sugars, Metabolic pathways, Fructose and mannose metabolism, Biosynthesis of secondary metabolites	ko01000	Enzymes			ko+pathway_available	100	360	3448893	3449972	0
UP000001414$tr|Q8A185|Q8A185_BACTN	Bt	Glycoside hydrolase family 125 protein	BT_3781		BT_3781	COG3538@1|root,COG3538@2|Bacteria,4NGY6@976|Bacteroidetes,2FM8H@200643|Bacteroidia,4AMK0@815|Bacteroidaceae	-	S	Conserved protein	-	-	-	-	Glyco_hydro_125	0.0954813	K09704	K09704; uncharacterized protein							uncharacterized	100	481	4908164	4906722	0
UP000001414$tr|Q89YN2|Q89YN2_BACTN	Bt	Hydrolase, haloacid dehalogenase-like hydrolase	BT_4699		BT_4699	COG0561@1|root,COG2050@1|root,COG0561@2|Bacteria,COG2050@2|Bacteria,4NNYG@976|Bacteroidetes,2FPKD@200643|Bacteroidia,4AN8U@815|Bacteroidaceae	ydiI	Q	Psort location Cytoplasmic, score 8.96	-	3.1.2.28	-	-	4HBT,Hydrolase_3	0.837525									no_ko	100	410	6167989	6169218	0
UP000001414$tr|Q8A6H6|Q8A6H6_BACTN	Bt	DUF3829 domain-containing protein	BT_1908		BT_1908	2CGD6@1|root,32S3P@2|Bacteria,4NTYK@976|Bacteroidetes,2FNY5@200643|Bacteroidia,4ANSA@815|Bacteroidaceae	-	S	COG NOG27239 non supervised orthologous group	-	-	-	-	DUF3829	0.00844794									no_ko	100	265	2398124	2397330	9.06e-167
UP000001414$tr|Q8A7S4|Q8A7S4_BACTN	Bt	Propionyl-CoA carboxylase beta chain	BT_1450		BT_1450	COG4799@1|root,COG4799@2|Bacteria,4NEMJ@976|Bacteroidetes,2FQWG@200643|Bacteroidia,4AP51@815|Bacteroidaceae	-	I	COG COG4799 Acetyl-CoA carboxylase, carboxyltransferase component (subunits alpha and beta)	-	2.1.3.15,6.4.1.3	-	-	Carboxyl_trans	0.581139	K01966	PCCB, pccB; propionyl-CoA carboxylase beta chain [EC:6.4.1.3 2.1.3.15]	00640, 01120, 01110, 01100, 00630, 01200, 00280	Propanoate metabolism, Microbial metabolism in diverse environments, Biosynthesis of secondary metabolites, Metabolic pathways, Glyoxylate and dicarboxylate metabolism, Carbon metabolism, Valine, leucine and isoleucine degradation	ko01000	Enzymes	M00373, M00741	Ethylmalonyl pathway, Propanoyl-CoA metabolism, propanoyl-CoA => succinyl-CoA	ko+pathway_available	100	514	1787307	1785766	0
UP000001414$tr|Q8A5K5|Q8A5K5_BACTN	Bt	tRNA-specific adenosine deaminase (EC 3.5.4.33)	tadA BT_2234		BT_2234	COG0590@1|root,COG0590@2|Bacteria,4NNJ2@976|Bacteroidetes,2FSMJ@200643|Bacteroidia,4AQJF@815|Bacteroidaceae	tadA	F,J	Catalyzes the deamination of adenosine to inosine at the wobble position 34 of tRNA(Arg2)	-	3.5.4.33	-	-	MafB19-deam	0.825737	K11991	tadA; tRNA(adenine34) deaminase [EC:3.5.4.33]			ko03016, ko01000	Transfer RNA biogenesis, Enzymes			ko_available	100	147	2803542	2803102	3.9e-97
UP000001414$tr|Q8A001|Q8A001_BACTN	Bt	Flotillin-like protein	BT_4220		BT_4220	COG2268@1|root,COG2268@2|Bacteria,4NIH3@976|Bacteroidetes,2FNXI@200643|Bacteroidia,4AP1M@815|Bacteroidaceae	yqiK	S	SPFH Band 7 PHB domain protein	-	-	-	-	Band_7,Flot	0.329077	K07192	FLOT; flotillin			ko03036, ko04131, ko04147	Chromosome and associated proteins, Membrane trafficking, Exosome			ko_available	100	533	5558135	5556537	0
UP000001414$sp|Q89YT0|END4_BACTN	Bt	Probable endonuclease 4 (EC 3.1.21.2) (Endodeoxyribonuclease IV) (Endonuclease IV)	nfo BT_4651		BT_4651	COG0648@1|root,COG0648@2|Bacteria,4NJDP@976|Bacteroidetes,2FPM6@200643|Bacteroidia,4ANWN@815|Bacteroidaceae	nfo	L	Endonuclease IV plays a role in DNA repair. It cleaves phosphodiester bonds at apurinic or apyrimidinic sites (AP sites) to produce new 5'-ends that are base-free deoxyribose 5-phosphate residues. It preferentially attacks modified AP sites created by bleomycin and neocarzinostatin	GO:0003674,GO:0003824,GO:0003906,GO:0006139,GO:0006259,GO:0006281,GO:0006284,GO:0006725,GO:0006807,GO:0006950,GO:0006974,GO:0008081,GO:0008150,GO:0008152,GO:0009987,GO:0016787,GO:0016788,GO:0033554,GO:0034641,GO:0042578,GO:0043170,GO:0044237,GO:0044238,GO:0044260,GO:0046483,GO:0050896,GO:0051716,GO:0071704,GO:0090304,GO:0140097,GO:1901360	3.1.21.2	-	-	AP_endonuc_2	0.38723	K01151	nfo; deoxyribonuclease IV [EC:3.1.21.2]	3410	Base excision repair	ko01000, ko03400	Enzymes, DNA repair and recombination proteins			ko+pathway_available	100	277	6085500	6084670	0
UP000001414$sp|Q8A684|DXR_BACTN	Bt	1-deoxy-D-xylulose 5-phosphate reductoisomerase (DXP reductoisomerase) (EC 1.1.1.267) (1-deoxyxylulose-5-phosphate reductoisomerase) (2-C-methyl-D-erythritol 4-phosphate synthase)	dxr BT_2002		BT_2002	COG0743@1|root,COG0743@2|Bacteria,4NG0S@976|Bacteroidetes,2FN5M@200643|Bacteroidia,4APAZ@815|Bacteroidaceae	dxr	I	Catalyzes the NADP-dependent rearrangement and reduction of 1-deoxy-D-xylulose-5-phosphate (DXP) to 2-C-methyl-D-erythritol 4-phosphate (MEP)	GO:0000166,GO:0003674,GO:0003824,GO:0005488,GO:0006081,GO:0006082,GO:0006090,GO:0006629,GO:0006644,GO:0006720,GO:0006721,GO:0006793,GO:0006796,GO:0008150,GO:0008152,GO:0008299,GO:0008610,GO:0008654,GO:0009058,GO:0009240,GO:0009987,GO:0016114,GO:0016491,GO:0016614,GO:0016616,GO:0019288,GO:0019637,GO:0019682,GO:0019752,GO:0030145,GO:0030604,GO:0032787,GO:0036094,GO:0043167,GO:0043168,GO:0043169,GO:…	1.1.1.267	-	-	DXPR_C,DXP_redisom_C,DXP_reductoisom	0.709627	K00099	dxr; 1-deoxy-D-xylulose-5-phosphate reductoisomerase [EC:1.1.1.267]	01100, 01110, 00900	Metabolic pathways, Biosynthesis of secondary metabolites, Terpenoid backbone biosynthesis	ko01000	Enzymes	M00096	C5 isoprenoid biosynthesis, non-mevalonate pathway	ko+pathway_available	100	390	2519794	2518625	0
UP000001414$sp|Q8A1G2|SUSD_BACTN	Bt	Starch-binding protein SusD (Starch-utilization system protein D)	susD BT_3701		BT_3701	COG3637@1|root,COG3637@2|Bacteria,4NEA6@976|Bacteroidetes,2FNRM@200643|Bacteroidia,4AKT2@815|Bacteroidaceae	susD	M	SusD family	GO:0001871,GO:0003674,GO:0005488,GO:0005509,GO:0005515,GO:0005575,GO:0005975,GO:0005976,GO:0005982,GO:0006073,GO:0008150,GO:0008152,GO:0009987,GO:0016020,GO:0019867,GO:0030246,GO:0030247,GO:0042802,GO:0043167,GO:0043169,GO:0043170,GO:0044042,GO:0044237,GO:0044238,GO:0044260,GO:0044262,GO:0044264,GO:0046872,GO:0071704,GO:2001070	-	-	-	SusD-like_3,SusD_RagB	0.43831	K21572	susD; starch-binding outer membrane protein, SusD/RagB family			ko02000	Transporters			ko_available	100	551	4807397	4805745	0
UP000001414$tr|Q8ABD4|Q8ABD4_BACTN	Bt	DNA mimic protein DMP19 C-terminal domain-containing protein	BT_0176		BT_0176	2B168@1|root,31TKA@2|Bacteria,4NRRZ@976|Bacteroidetes,2FQYC@200643|Bacteroidia,4ANPC@815|Bacteroidaceae	-	S	Psort location Cytoplasmic, score 8.96	-	-	-	-	DUF4375	0.0204322									no_ko	100	162	185073	185558	4.74e-107
UP000001414$sp|Q8A258|MURG_BACTN	Bt	UDP-N-acetylglucosamine--N-acetylmuramyl-(pentapeptide) pyrophosphoryl-undecaprenol N-acetylglucosamine transferase (EC 2.4.1.227) (Undecaprenyl-PP-MurNAc-pentapeptide-UDPGlcNAc GlcNAc transferase)	murG BT_3448		BT_3448	COG0707@1|root,COG0707@2|Bacteria,4NE6D@976|Bacteroidetes,2FMND@200643|Bacteroidia,4ANI8@815|Bacteroidaceae	murG	M	Cell wall formation. Catalyzes the transfer of a GlcNAc subunit on undecaprenyl-pyrophosphoryl-MurNAc-pentapeptide (lipid intermediate I) to form undecaprenyl-pyrophosphoryl-MurNAc- (pentapeptide)GlcNAc (lipid intermediate II)	-	2.4.1.227	GT28	-	Glyco_tran_28_C,Glyco_transf_28	0.854028	K02563	murG; UDP-N-acetylglucosamine--N-acetylmuramyl-(pentapeptide) pyrophosphoryl-undecaprenol N-acetylglucosamine transferase [EC:2.4.1.227]	00550, 04112, 01100	Peptidoglycan biosynthesis, Cell cycle - Caulobacter, Metabolic pathways	ko01000, ko01011	Enzymes, Peptidoglycan biosynthesis and degradation proteins			ko+pathway_available	100	372	4442915	4441800	0
UP000001414$tr|Q8A247|Q8A247_BACTN	Bt	Glycine N(alpha)-acyltransferase (EC 2.3.2.-)	glsB choA BT_3459		BT_3459	COG3176@1|root,COG3176@2|Bacteria,4PKEK@976|Bacteroidetes,2FKZ3@200643|Bacteroidia,4AND8@815|Bacteroidaceae	-	S	Psort location Cytoplasmic, score 8.96	-	-	-	-	Acetyltransf_5	0.34833									no_ko	100	337	4454585	4455595	0
UP000001414$sp|Q89ZL5|SECA_BACTN	Bt	Protein translocase subunit SecA (EC 7.4.2.8)	secA BT_4362		BT_4362	COG0653@1|root,COG0653@2|Bacteria,4NF7C@976|Bacteroidetes,2FMVF@200643|Bacteroidia,4AMYA@815|Bacteroidaceae	secA	U	Part of the Sec protein translocase complex. Interacts with the SecYEG preprotein conducting channel. Has a central role in coupling the hydrolysis of ATP to the transfer of proteins into and across the cell membrane, serving as an ATP-driven molecular motor driving the stepwise translocation of polypeptide chains across the membrane	GO:0000166,GO:0003674,GO:0003824,GO:0005215,GO:0005488,GO:0005524,GO:0005575,GO:0005622,GO:0005623,GO:0005737,GO:0005829,GO:0005886,GO:0005887,GO:0006810,GO:0008104,GO:0008144,GO:0008150,GO:0008320,GO:0008565,GO:0015031,GO:0015399,GO:0015405,GO:0015440,GO:0015450,GO:0015462,GO:0015833,GO:0016020,GO:0016021,GO:0016462,GO:0016787,GO:0016817,GO:0016818,GO:0016887,GO:0017076,GO:0017111,GO:0022804,GO:…	-	-	-	Helicase_C,SEC-C,SecA_DEAD,SecA_PP_bind,SecA_SW	0.871316	K03070	secA; preprotein translocase subunit SecA [EC:7.4.2.8]	03060, 02024, 03070	Protein export, Quorum sensing, Bacterial secretion system	ko01000, ko02044	Enzymes, Secretion system			ko+pathway_available	100	1106	5754874	5751557	0
UP000001414$tr|Q8A5Z5|Q8A5Z5_BACTN	Bt	Methylmalonyl-CoA mutase small subunit (EC 5.4.99.2)	BT_2091		BT_2091	COG1884@1|root,COG1884@2|Bacteria,4NDVE@976|Bacteroidetes,2FM0R@200643|Bacteroidia,4AMKH@815|Bacteroidaceae	mutA	I	methylmalonyl-CoA mutase small subunit	-	5.4.99.2	-	-	MM_CoA_mutase	0.361297	K01847	MUT; methylmalonyl-CoA mutase [EC:5.4.99.2]	00720, 01100, 01200, 00640, 00630, 00280, 01120	Carbon fixation pathways in prokaryotes, Metabolic pathways, Carbon metabolism, Propanoate metabolism, Glyoxylate and dicarboxylate metabolism, Valine, leucine and isoleucine degradation, Microbial metabolism in diverse environments	ko01000	Enzymes	M00376, M00373, M00741	3-Hydroxypropionate bi-cycle, Ethylmalonyl pathway, Propanoyl-CoA metabolism, propanoyl-CoA => succinyl-CoA	ko+pathway_available	100	633	2622185	2620287	0
UP000001414$tr|Q8A759|Q8A759_BACTN	Bt	Hydrolase, haloacid dehalogenase-like hydrolase	BT_1666		BT_1666	COG0561@1|root,COG0561@2|Bacteria,4NEG2@976|Bacteroidetes,2FMS2@200643|Bacteroidia,4AP85@815|Bacteroidaceae	-	S	hydrolases of the HAD superfamily	-	-	-	-	Hydrolase_3	0.691749									no_ko	100	258	2059665	2058892	1.1e-173
UP000001414$tr|Q8A146|Q8A146_BACTN	Bt	Methylenetetrahydrofolate reductase (EC 1.5.1.54)	BT_3821		BT_3821	COG0685@1|root,COG0685@2|Bacteria,4NDY0@976|Bacteroidetes,2FMPC@200643|Bacteroidia,4AMZN@815|Bacteroidaceae	metF	C	Psort location Cytoplasmic, score	-	1.5.1.20	-	-	MTHFR	0.731238	K00297	metF, MTHFR; methylenetetrahydrofolate reductase (NADH) [EC:1.5.1.54]	01200, 01100, 01120, 00670, 00720	Carbon metabolism, Metabolic pathways, Microbial metabolism in diverse environments, One carbon pool by folate, Carbon fixation pathways in prokaryotes	ko01000	Enzymes	M00377	Reductive acetyl-CoA pathway (Wood-Ljungdahl pathway)	ko+pathway_available	100	317	4974283	4973333	0
UP000001414$tr|Q8A2J5|Q8A2J5_BACTN	Bt	SusC homolog	BT_3310		BT_3310	COG1629@1|root,COG1629@2|Bacteria,4NDXS@976|Bacteroidetes,2FKYX@200643|Bacteroidia,4AK5Y@815|Bacteroidaceae	-	P	TonB-linked outer membrane protein, SusC RagA family	-	-	-	-	CarbopepD_reg_2,Plug,STN,TonB_dep_Rec	0.228094									no_ko	100	1001	4248560	4251562	0
UP000001414$tr|Q8A8E6|Q8A8E6_BACTN	Bt	Glucose-6-phosphate 1-dehydrogenase (G6PD) (EC 1.1.1.49)	zwf BT_1221		BT_1221	COG0364@1|root,COG0364@2|Bacteria,4NE59@976|Bacteroidetes,2FNER@200643|Bacteroidia,4AKI2@815|Bacteroidaceae	zwf	G	Catalyzes the oxidation of glucose 6-phosphate to 6- phosphogluconolactone	-	1.1.1.363,1.1.1.49	-	-	G6PD_C,G6PD_N	0.581925	K00036	G6PD, zwf; glucose-6-phosphate 1-dehydrogenase [EC:1.1.1.49 1.1.1.363]	00480, 01200, 00030, 01100, 01110, 01120	Glutathione metabolism, Carbon metabolism, Pentose phosphate pathway, Metabolic pathways, Biosynthesis of secondary metabolites, Microbial metabolism in diverse environments	ko01000, ko04147	Enzymes, Exosome	M00008, M00006, M00004	Entner-Doudoroff pathway, glucose-6P => glyceraldehyde-3P + pyruvate, Pentose phosphate pathway, oxidative phase, glucose 6P => ribulose 5P, Pentose phosphate pathway (Pentose phosphate cycle)	ko+pathway_available	100	498	1519708	1518215	0
UP000001414$tr|Q89Z69|Q89Z69_BACTN	Bt	Preprotein translocase SecA component	BT_4508		BT_4508	COG3012@1|root,COG3012@2|Bacteria,4NXS6@976|Bacteroidetes,2FVKH@200643|Bacteroidia,4ATXP@815|Bacteroidaceae	-	S	SEC-C motif	-	-	-	-	SEC-C	0.498821									no_ko	100	408	5923114	5924337	0
UP000001414$tr|Q8AAQ3|Q8AAQ3_BACTN	Bt	3'(2'),5'-bisphosphate nucleotidase CysQ (EC 3.1.3.7) (3'(2'),5-bisphosphonucleoside 3'(2')-phosphohydrolase) (3'-phosphoadenosine 5'-phosphate phosphatase) (PAP phosphatase)	cysQ BT_0411		BT_0411	COG1218@1|root,COG1218@2|Bacteria,4NFHY@976|Bacteroidetes,2FP00@200643|Bacteroidia,4AMGH@815|Bacteroidaceae	cysQ	P	3'(2'),5'-bisphosphate nucleotidase	-	3.1.3.7	-	-	Inositol_P	0.373674	K01082	cysQ, MET22, BPNT1; 3'(2'), 5'-bisphosphate nucleotidase [EC:3.1.3.7]	00920, 01120, 01100	Sulfur metabolism, Microbial metabolism in diverse environments, Metabolic pathways	ko03016, ko01000	Transfer RNA biogenesis, Enzymes			ko+pathway_available	100	268	497130	497933	5.04e-174
UP000001414$tr|Q8A8G4|Q8A8G4_BACTN	Bt	UDP-N-acetylglucosamine 2-epimerase	BT_1203		BT_1203	COG0381@1|root,COG0381@2|Bacteria,4NGBD@976|Bacteroidetes,2FNQP@200643|Bacteroidia,4AM7C@815|Bacteroidaceae	wecB	M	Belongs to the UDP-N-acetylglucosamine 2-epimerase family	-	5.1.3.14	-	-	Epimerase_2	0.516699	K01791	wecB; UDP-N-acetylglucosamine 2-epimerase (non-hydrolysing) [EC:5.1.3.14]	01100, 01250, 00541, 00520, 02020, 05111	Metabolic pathways, Biosynthesis of nucleotide sugars, O-Antigen nucleotide sugar biosynthesis, Amino sugar and nucleotide sugar metabolism, Two-component system, Biofilm formation - Vibrio cholerae	ko01000	Enzymes			ko+pathway_available	100	209	1498100	1498726	1.99e-128
UP000001414$tr|Q8A5T2|Q8A5T2_BACTN	Bt	Sugar phosphate isomerase/epimerase	BT_2156		BT_2156	COG1082@1|root,COG1082@2|Bacteria,4NJ3Z@976|Bacteroidetes,2FNWR@200643|Bacteroidia,4ANEE@815|Bacteroidaceae	-	M	COG COG1082 Sugar phosphate isomerases epimerases	-	-	-	-	AP_endonuc_2	0.573674									no_ko	100	304	2715382	2714471	0
UP000001414$tr|Q8A6W4|Q8A6W4_BACTN	Bt	SusD homolog	BT_1762		BT_1762	COG3193@1|root,COG3193@2|Bacteria,4PKW2@976|Bacteroidetes,2G05T@200643|Bacteroidia	-	S	Pfam:SusD	-	-	-	-	SusD-like_3,SusD_RagB	0.341454	K21572	susD; starch-binding outer membrane protein, SusD/RagB family			ko02000	Transporters			ko_available	100	570	2179674	2177965	0
UP000001414$tr|Q8A3W0|Q8A3W0_BACTN	Bt	TPR domain protein	BT_2844		BT_2844	COG0457@1|root,COG0457@2|Bacteria,4NIJG@976|Bacteroidetes,2FPCN@200643|Bacteroidia,4AMCA@815|Bacteroidaceae	-	S	Tetratricopeptide repeat protein	-	-	-	-	OmpA,TPR_16,TPR_2,TPR_8	0.844401									no_ko	100	553	3546246	3547904	0
UP000001414$tr|Q8A2Q0|Q8A2Q0_BACTN	Bt	N6-adenine-specific DNA methylase	BT_3255		BT_3255	COG0116@1|root,COG0116@2|Bacteria,4NFJM@976|Bacteroidetes,2FMNN@200643|Bacteroidia,4AMR4@815|Bacteroidaceae	rlmL	L	Belongs to the methyltransferase superfamily	-	-	-	-	THUMP,UPF0020	0.547348	K25137	rlmL; 23S rRNA (guanine2445-N2)-methyltransferase [EC:2.1.1.173]			ko03009, ko01000	Ribosome biogenesis, Enzymes			ko_available	100	489	4157390	4155924	0
UP000001414$tr|Q8AAT5|Q8AAT5_BACTN	Bt	UDP-glucose 6-dehydrogenase (EC 1.1.1.22)	BT_0379		BT_0379	COG1004@1|root,COG1004@2|Bacteria,4NE00@976|Bacteroidetes,2FMZ9@200643|Bacteroidia,4AM97@815|Bacteroidaceae	ugd	C	Belongs to the UDP-glucose GDP-mannose dehydrogenase family	-	1.1.1.22	-	-	UDPG_MGDP_dh,UDPG_MGDP_dh_C,UDPG_MGDP_dh_N	0.658153	K00012	UGDH, ugd; UDPglucose 6-dehydrogenase [EC:1.1.1.22]	00040, 00541, 00520, 00053, 01240, 01250, 01100	Pentose and glucuronate interconversions, O-Antigen nucleotide sugar biosynthesis, Amino sugar and nucleotide sugar metabolism, Ascorbate and aldarate metabolism, Biosynthesis of cofactors, Biosynthesis of nucleotide sugars, Metabolic pathways	ko01000	Enzymes	M00014, M00129	Glucuronate pathway (uronate pathway), Ascorbate biosynthesis, animals, glucose-1P => ascorbate	ko+pathway_available
UP000001414$tr|Q8A6N1|Q8A6N1_BACTN	Bt	Dipeptidyl-peptidase III	BT_1846		BT_1846	COG0457@1|root,COG0457@2|Bacteria,4NFIY@976|Bacteroidetes,2FMXX@200643|Bacteroidia,4AKRH@815|Bacteroidaceae	-	S	Peptidase family M49	-	3.4.14.4	-	-	Peptidase_M49	0.844401	K01277	DPP3; dipeptidyl-peptidase III [EC:3.4.14.4]			ko01002, ko01000	Peptidases and inhibitors, Enzymes			ko_available	100	675	2319403	2317379	0
UP000001414$sp|Q8A0Z3|EFTS_BACTN	Bt	Elongation factor Ts (EF-Ts)	tsf BT_3878		BT_3878	COG0264@1|root,COG0264@2|Bacteria,4NF03@976|Bacteroidetes,2FNAD@200643|Bacteroidia,4AM7D@815|Bacteroidaceae	tsf	J	Associates with the EF-Tu.GDP complex and induces the exchange of GDP to GTP. It remains bound to the aminoacyl-tRNA.EF- Tu.GTP complex up to the GTP hydrolysis stage on the ribosome	GO:0003674,GO:0003676,GO:0003723,GO:0003746,GO:0005488,GO:0006412,GO:0006414,GO:0006518,GO:0006807,GO:0008135,GO:0008150,GO:0008152,GO:0009058,GO:0009059,GO:0009987,GO:0010467,GO:0019538,GO:0034641,GO:0034645,GO:0043043,GO:0043170,GO:0043603,GO:0043604,GO:0044237,GO:0044238,GO:0044249,GO:0044260,GO:0044267,GO:0044271,GO:0071704,GO:0097159,GO:1901363,GO:1901564,GO:1901566,GO:1901576	-	-	-	EF_TS	0.872495	K02357	tsf, TSFM; elongation factor Ts			ko03012, ko03029	Translation factors, Mitochondrial biogenesis			ko_available	100	330	5050934	5051923	0
UP000001414$tr|Q8AAA8|Q8AAA8_BACTN	Bt	Carbamyl phosphate synthetase	BT_0557		BT_0557	COG0458@1|root,COG0458@2|Bacteria,4NEQ0@976|Bacteroidetes,2FMKD@200643|Bacteroidia,4AK6X@815|Bacteroidaceae	carB	F	COG0458 Carbamoylphosphate synthase large subunit (split gene in MJ)	-	6.3.5.5	-	-	CPSase_L_D2,CPSase_L_D3,MGS	0.813556	K01955	carB, CPA2; carbamoyl-phosphate synthase large subunit [EC:6.3.5.5]	00240, 00250, 01240, 01100	Pyrimidine metabolism, Alanine, aspartate and glutamate metabolism, Biosynthesis of cofactors, Metabolic pathways	ko01000	Enzymes	M00051	De novo pyrimidine biosynthesis, glutamine (+ PRPP) => UMP	ko+pathway_available	100	1075	690250	693474	0
UP000001414$sp|Q8A6P8|CH60_BACTN	Bt	Chaperonin GroEL (EC 5.6.1.7) (60 kDa chaperonin) (Chaperonin-60) (Cpn60)	groEL groL BT_1829		BT_1829	COG0459@1|root,COG0459@2|Bacteria,4NDZM@976|Bacteroidetes,2FMH4@200643|Bacteroidia,4AN5D@815|Bacteroidaceae	groL	O	Prevents misfolding and promotes the refolding and proper assembly of unfolded polypeptides generated under stress conditions	GO:0003674,GO:0005488,GO:0005515,GO:0005575,GO:0005622,GO:0005623,GO:0005737,GO:0005829,GO:0006457,GO:0006458,GO:0008150,GO:0009987,GO:0016465,GO:0032991,GO:0044183,GO:0044424,GO:0044444,GO:0044445,GO:0044464,GO:0051082,GO:0061077,GO:0101031,GO:1990220	-	-	-	Cpn60_TCP1	0.8611	K04077	groEL, HSPD1; chaperonin GroEL [EC:5.6.1.7]	3018	RNA degradation	ko03110, ko04147, ko03029, ko03019, ko01000	Chaperones and folding catalysts, Exosome, Mitochondrial biogenesis, Messenger RNA biogenesis, Enzymes			ko+pathway_available	100	530	2295550	2293961	0
UP000001414$tr|Q8AAB0|Q8AAB0_BACTN	Bt	Amidophosphoribosyltransferase	BT_0555		BT_0555	COG0034@1|root,COG0034@2|Bacteria,4NFSM@976|Bacteroidetes,2FM3Y@200643|Bacteroidia,4AMYH@815|Bacteroidaceae	purF	F	Psort location Cytoplasmic, score 8.96	-	2.4.2.14	-	-	GATase_7	0.823772	K00764	purF, PPAT; amidophosphoribosyltransferase [EC:2.4.2.14]	00250, 00230, 01100, 01110	Alanine, aspartate and glutamate metabolism, Purine metabolism, Metabolic pathways, Biosynthesis of secondary metabolites	ko01002, ko01000	Peptidases and inhibitors, Enzymes	M00048	De novo purine biosynthesis, PRPP + glutamine => IMP	ko+pathway_available	100	627	687163	689043	0
UP000001414$tr|Q8A734|Q8A734_BACTN	Bt	Fructose-bisphosphate aldolase	BT_1691		BT_1691	COG0191@1|root,COG0191@2|Bacteria,4NF5C@976|Bacteroidetes,2FMMR@200643|Bacteroidia,4AKYT@815|Bacteroidaceae	fba	G	Psort location Cytoplasmic, score	-	4.1.2.13	-	-	F_bP_aldolase	0.74558	K01624	FBA, fbaA; fructose-bisphosphate aldolase, class II [EC:4.1.2.13]	01200, 00051, 01100, 00710, 01120, 00010, 00030, 00680, 01110, 01230	Carbon metabolism, Fructose and mannose metabolism, Metabolic pathways, Carbon fixation in photosynthetic organisms, Microbial metabolism in diverse environments, Glycolysis / Gluconeogenesis, Pentose phosphate pathway, Methane metabolism, Biosynthesis of secondary metabolites, Biosynthesis of amino acids	ko01000	Enzymes	M00345, M00001, M00165, M00344, M00003	Formaldehyde assimilation, ribulose monophosphate pathway, Glycolysis (Embden-Meyerhof pathway), glucose => pyruvate, Reductive pentose phosphate cycle (Calvin cycle), Formaldehyde assimilation, xylulose monophosphate pathway, Gluconeogenesis, oxaloacetate => fructose-6P	ko+pathway_available	100	334	2087635	2086634	0
UP000001414$tr|Q8A8A2|Q8A8A2_BACTN	Bt	Two-component system response regulator	BT_1265		BT_1265	COG3279@1|root,COG3279@2|Bacteria,4NGBF@976|Bacteroidetes,2FMKB@200643|Bacteroidia,4ANGK@815|Bacteroidaceae	-	K	LytTr DNA-binding domain protein	-	-	-	-	LytTR,Response_reg	0.582515	K02477	K02477; two-component system, LytTR family, response regulator			ko02022	Two-component system			ko_available	100	266	1572950	1572153	0
UP000001414$tr|Q8A5Z7|Q8A5Z7_BACTN	Bt	DNA topoisomerase (EC 5.6.2.1) (Omega-protein) (Relaxing enzyme) (Swivelase) (Untwisting enzyme)	BT_2089		BT_2089	COG0550@1|root,COG0550@2|Bacteria,4NE6R@976|Bacteroidetes,2FN9D@200643|Bacteroidia,4AK93@815|Bacteroidaceae	topB	L	COG0550 Topoisomerase IA	-	5.99.1.2	-	-	Topoisom_bac,Toprim	0.868566	K03169	topB; DNA topoisomerase III [EC:5.6.2.1]			ko03032, ko01000	DNA replication proteins, Enzymes			ko_available	100	720	2617983	2615824	0
UP000001414$tr|Q8A6M6|Q8A6M6_BACTN	Bt	TPR-repeat-containing protein	BT_1851		BT_1851	COG0457@1|root,COG0457@2|Bacteria,4NPDH@976|Bacteroidetes,2FMNE@200643|Bacteroidia,4AN3W@815|Bacteroidaceae	-	S	COG COG0457 FOG TPR repeat	-	-	-	-	TPR_16,TPR_2,TPR_6,TPR_7,TPR_8	0.844401									no_ko	100	262	2324131	2323346	5.81e-162
UP000001414$tr|Q8A833|Q8A833_BACTN	Bt	UDP-glucose 6-dehydrogenase (EC 1.1.1.22)	BT_1341		BT_1341	COG1004@1|root,COG1004@2|Bacteria,4NE00@976|Bacteroidetes,2FMZ9@200643|Bacteroidia,4AM97@815|Bacteroidaceae	-	C	Belongs to the UDP-glucose GDP-mannose dehydrogenase family	-	1.1.1.22	-	-	UDPG_MGDP_dh,UDPG_MGDP_dh_C,UDPG_MGDP_dh_N	0.658153	K00012	UGDH, ugd; UDPglucose 6-dehydrogenase [EC:1.1.1.22]	00040, 00541, 00520, 00053, 01240, 01250, 01100	Pentose and glucuronate interconversions, O-Antigen nucleotide sugar biosynthesis, Amino sugar and nucleotide sugar metabolism, Ascorbate and aldarate metabolism, Biosynthesis of cofactors, Biosynthesis of nucleotide sugars, Metabolic pathways	ko01000	Enzymes	M00014, M00129	Glucuronate pathway (uronate pathway), Ascorbate biosynthesis, animals, glucose-1P => ascorbate	ko+pathway_available	100	437	1667555	1666245	0
UP000001414$tr|Q8A9I6|Q8A9I6_BACTN	Bt	UDP-glucose 6-dehydrogenase (EC 1.1.1.22)	BT_0829		BT_0829	COG1004@1|root,COG1004@2|Bacteria,4NE00@976|Bacteroidetes,2FMZ9@200643|Bacteroidia,4AM97@815|Bacteroidaceae	ugd	C	Belongs to the UDP-glucose GDP-mannose dehydrogenase family	-	1.1.1.22	-	-	UDPG_MGDP_dh,UDPG_MGDP_dh_C,UDPG_MGDP_dh_N	0.658153	K00012	UGDH, ugd; UDPglucose 6-dehydrogenase [EC:1.1.1.22]	00040, 00541, 00520, 00053, 01240, 01250, 01100	Pentose and glucuronate interconversions, O-Antigen nucleotide sugar biosynthesis, Amino sugar and nucleotide sugar metabolism, Ascorbate and aldarate metabolism, Biosynthesis of cofactors, Biosynthesis of nucleotide sugars, Metabolic pathways	ko01000	Enzymes	M00014, M00129	Glucuronate pathway (uronate pathway), Ascorbate biosynthesis, animals, glucose-1P => ascorbate	ko+pathway_available	100	437	1023557	1024867	0
UP000001414$sp|Q8A2P0|DTD_BACTN	Bt	D-aminoacyl-tRNA deacylase (DTD) (EC 3.1.1.96) (Gly-tRNA(Ala) deacylase)	dtd BT_3265		BT_3265	COG1490@1|root,COG1490@2|Bacteria,4NNFF@976|Bacteroidetes,2FNMW@200643|Bacteroidia,4AP5M@815|Bacteroidaceae	dtd	J	rejects L-amino acids rather than detecting D-amino acids in the active site. By recycling D-aminoacyl-tRNA to D-amino acids and free tRNA molecules, this enzyme counteracts the toxicity associated with the formation of D-aminoacyl-tRNA entities in vivo and helps enforce protein L-homochirality	GO:0002161,GO:0003674,GO:0003824,GO:0005575,GO:0005622,GO:0005623,GO:0005737,GO:0006139,GO:0006399,GO:0006450,GO:0006725,GO:0006807,GO:0008150,GO:0008152,GO:0009987,GO:0016070,GO:0016787,GO:0016788,GO:0034641,GO:0034660,GO:0043170,GO:0044237,GO:0044238,GO:0044424,GO:0044464,GO:0046483,GO:0051499,GO:0051500,GO:0052689,GO:0065007,GO:0065008,GO:0071704,GO:0090304,GO:0106074,GO:0140098,GO:0140101,GO:…	-	-	-	Tyr_Deacylase	0.667976	K07560	dtd, DTD; D-aminoacyl-tRNA deacylase [EC:3.1.1.96]			ko01000, ko03016	Enzymes, Transfer RNA biogenesis			ko_available	100	150	4168846	4168397	4.86e-98
UP000001414$tr|Q8AAW6|Q8AAW6_BACTN	Bt	Ribose 5-phosphate isomerase B	BT_0346		BT_0346	COG0698@1|root,COG0698@2|Bacteria,4NNSU@976|Bacteroidetes,2FT1X@200643|Bacteroidia,4ANC4@815|Bacteroidaceae	rpiB	G	Ribose 5-phosphate isomerase	-	5.3.1.6	-	-	LacAB_rpiB	0.581336	K01808	rpiB; ribose 5-phosphate isomerase B [EC:5.3.1.6]	01120, 01230, 00710, 00051, 01200, 00030, 01100, 01110	Microbial metabolism in diverse environments, Biosynthesis of amino acids, Carbon fixation in photosynthetic organisms, Fructose and mannose metabolism, Carbon metabolism, Pentose phosphate pathway, Metabolic pathways, Biosynthesis of secondary metabolites	ko01000	Enzymes	M00007, M00165, M00004	Pentose phosphate pathway, non-oxidative phase, fructose 6P => ribose 5P, Reductive pentose phosphate cycle (Calvin cycle), Pentose phosphate pathway (Pentose phosphate cycle)	ko+pathway_available	100	144	415536	415105	1.5e-97
UP000001414$tr|Q8A2D1|Q8A2D1_BACTN	Bt	Carbamoyl-phosphate-synthetase	BT_3374		BT_3374	COG0458@1|root,COG0458@2|Bacteria,4PKWX@976|Bacteroidetes,2G070@200643|Bacteroidia,4AV2H@815|Bacteroidaceae	-	F	ATP-grasp domain	-	-	-	-	CPSase_L_D2	0.813556									no_ko	100	394	4351495	4350314	0
UP000001414$tr|Q8AAN5|Q8AAN5_BACTN	Bt	Indolepyruvate oxidoreductase subunit iorB	BT_0429		BT_0429	COG1014@1|root,COG1014@2|Bacteria,4NGN3@976|Bacteroidetes,2FP78@200643|Bacteroidia,4AM9G@815|Bacteroidaceae	iorB	C	COG1014 Pyruvate ferredoxin oxidoreductase and related 2-oxoacid ferredoxin	-	1.2.7.8	-	-	POR	0.519057	K00180	iorB; indolepyruvate ferredoxin oxidoreductase, beta subunit [EC:1.2.7.8]			ko01000	Enzymes			ko_available	100	194	516453	515872	2.62e-126
UP000001414$tr|Q8A878|Q8A878_BACTN	Bt	V-type ATP synthase subunit I	BT_1296		BT_1296	COG1269@1|root,COG1269@2|Bacteria,4NGJ9@976|Bacteroidetes,2FMC6@200643|Bacteroidia,4AKR6@815|Bacteroidaceae	-	C	Belongs to the V-ATPase 116 kDa subunit family	-	-	-	-	V_ATPase_I	0.207662	K02123	ATPVI, ntpI, atpI; V/A-type H+/Na+-transporting ATPase subunit I	01100, 00190	Metabolic pathways, Oxidative phosphorylation					ko+pathway_available	100	603	1617387	1615579	0
UP000001414$tr|Q8A569|Q8A569_BACTN	Bt	DUF3858 domain-containing protein	BT_2373		BT_2373	COG1305@1|root,COG1305@2|Bacteria,4NIJF@976|Bacteroidetes,2FQJU@200643|Bacteroidia,4ANNG@815|Bacteroidaceae	-	E	Domain of Unknown Function with PDB structure (DUF3858)	-	-	-	-	DUF3857,DUF3858,Transglut_core	0.644204									no_ko	100	520	2960149	2958590	0
UP000001414$tr|Q8AA88|Q8AA88_BACTN	Bt	LysM-repeat protein	BT_0577		BT_0577	COG1388@1|root,COG1388@2|Bacteria,4NG96@976|Bacteroidetes,2FNR1@200643|Bacteroidia,4AKK3@815|Bacteroidaceae	lysM	M	LysM domain	-	-	-	-	ANF_receptor,LysM,Peripla_BP_6	0.761297									no_ko	100	588	714221	712458	0
UP000001414$tr|Q8A1U6|Q8A1U6_BACTN	Bt	Endonuclease YhcR N-terminal domain-containing protein	BT_3562		BT_3562	COG4085@1|root,COG4085@2|Bacteria,4NW36@976|Bacteroidetes,2FRXA@200643|Bacteroidia,4APSE@815|Bacteroidaceae	-	S	PFAM nucleic acid binding, OB-fold, tRNA	-	-	-	-	CBM_4_9	0.110216									no_ko	100	654	4607363	4609324	0
UP000001414$tr|Q8A6S2|Q8A6S2_BACTN	Bt	Protein FixA	BT_1804		BT_1804	COG2086@1|root,COG2086@2|Bacteria,4NFWB@976|Bacteroidetes,2FMG3@200643|Bacteroidia,4AN6T@815|Bacteroidaceae	etfB	C	COG2086 Electron transfer flavoprotein beta subunit	-	-	-	-	ETF	0.607859	K03521	fixA, etfB; electron transfer flavoprotein beta subunit							ko_available	100	290	2261836	2262705	0
UP000001414$tr|Q8A619|Q8A619_BACTN	Bt	NADH:flavin oxidoreductase	BT_2067		BT_2067	COG1902@1|root,COG1902@2|Bacteria,4NF98@976|Bacteroidetes,2FNNA@200643|Bacteroidia,4AKWX@815|Bacteroidaceae	-	C	Oxidoreductase, FAD FMN-binding protein	-	-	-	-	Oxidored_FMN	0.677407									no_ko	100	407	2589552	2588332	0
UP000001414$sp|Q8A0Z5|RS9_BACTN	Bt	Small ribosomal subunit protein uS9 (30S ribosomal protein S9)	rpsI BT_3876		BT_3876	COG0103@1|root,COG0103@2|Bacteria,4NNN1@976|Bacteroidetes,2FSGZ@200643|Bacteroidia,4AQR7@815|Bacteroidaceae	rpsI	J	Belongs to the universal ribosomal protein uS9 family	GO:0000462,GO:0003674,GO:0003676,GO:0003723,GO:0003735,GO:0005198,GO:0005488,GO:0005575,GO:0005622,GO:0005623,GO:0005737,GO:0005829,GO:0005840,GO:0006139,GO:0006364,GO:0006396,GO:0006412,GO:0006518,GO:0006725,GO:0006807,GO:0008150,GO:0008152,GO:0009058,GO:0009059,GO:0009987,GO:0010467,GO:0015935,GO:0016070,GO:0016072,GO:0019538,GO:0022613,GO:0022626,GO:0022627,GO:0030490,GO:0032991,GO:0034470,GO:…	-	-	-	Ribosomal_S9	0.872495	K02996	RP-S9, MRPS9, rpsI; small subunit ribosomal protein S9	3010	Ribosome	ko03011	Ribosome			ko+pathway_available	100	128	5049464	5049847	8.54e-74
UP000001414$tr|Q8A3Z3|Q8A3Z3_BACTN	Bt	Alkyl hydroperoxide reductase subunit F	BT_2811		BT_2811	COG3634@1|root,COG3634@2|Bacteria,4NGJY@976|Bacteroidetes,2FM1S@200643|Bacteroidia,4ANU2@815|Bacteroidaceae	ahpF	C	alkyl hydroperoxide reductase subunit F	-	-	-	-	Pyr_redox_2,Thioredoxin_3	0.28389	K03387	ahpF; NADH-dependent peroxiredoxin subunit F [EC:1.8.1.-]							ko_available	100	523	3493410	3491842	0
UP000001414$tr|Q8A6A6|Q8A6A6_BACTN	Bt	Meso-diaminopimelate D-dehydrogenase (DAPDH) (Meso-DAP dehydrogenase) (EC 1.4.1.16)	BT_1979		BT_1979	COG0673@1|root,COG0673@2|Bacteria,4NGP9@976|Bacteroidetes,2FMTZ@200643|Bacteroidia,4AKIQ@815|Bacteroidaceae	ddh	E	Catalyzes the reversible NADPH-dependent reductive amination of L-2-amino-6-oxopimelate, the acyclic form of L- tetrahydrodipicolinate, to generate the meso compound, D,L-2,6- diaminopimelate	-	1.4.1.16	-	-	CoA_binding,DAPDH_C,GFO_IDH_MocA,Semialdhyde_dh	0.744008	K03340	dapdh; diaminopimelate dehydrogenase [EC:1.4.1.16]	01100, 01230, 01110, 00300	Metabolic pathways, Biosynthesis of amino acids, Biosynthesis of secondary metabolites, Lysine biosynthesis	ko01000	Enzymes	M00526	Lysine biosynthesis, DAP dehydrogenase pathway, aspartate => lysine	ko+pathway_available	100	299	2489425	2490321	0
UP000001414$tr|Q8A754|Q8A754_BACTN	Bt	Endonuclease III (EC 4.2.99.18) (DNA-(apurinic or apyrimidinic site) lyase)	nth BT_1671		BT_1671	COG0177@1|root,COG0177@2|Bacteria,4NFF3@976|Bacteroidetes,2FM8U@200643|Bacteroidia,4ANF1@815|Bacteroidaceae	nth	L	DNA repair enzyme that has both DNA N-glycosylase activity and AP-lyase activity. The DNA N-glycosylase activity releases various damaged pyrimidines from DNA by cleaving the N- glycosidic bond, leaving an AP (apurinic apyrimidinic) site. The AP-lyase activity cleaves the phosphodiester bond 3' to the AP site by a beta-elimination, leaving a 3'-terminal unsaturated sugar and a product with a term…	-	4.2.99.18	-	-	EndIII_4Fe-2S,HhH-GPD	0.841257	K10773	NTHL1, nth; endonuclease III [EC:3.2.2.- 4.2.99.18]	3410	Base excision repair	ko01000, ko03400	Enzymes, DNA repair and recombination proteins			ko+pathway_available	100	225	2063588	2064262	9.61e-154
UP000001414$sp|Q8A2A1|IF2_BACTN	Bt	Translation initiation factor IF-2	infB BT_3404		BT_3404	COG0532@1|root,COG0532@2|Bacteria,4NGP3@976|Bacteroidetes,2FM01@200643|Bacteroidia,4AKHK@815|Bacteroidaceae	infB	J	One of the essential components for the initiation of protein synthesis. Protects formylmethionyl-tRNA from spontaneous hydrolysis and promotes its binding to the 30S ribosomal subunits. Also involved in the hydrolysis of GTP during the formation of the 70S ribosomal complex	-	-	-	-	GTP_EFTU,GTP_EFTU_D2,IF-2,IF2_N	0.862672	K02519	infB, MTIF2; translation initiation factor IF-2			ko03012, ko03029	Translation factors, Mitochondrial biogenesis			ko_available	100	1040	4383289	4386408	0
UP000001414$tr|Q8A5S3|Q8A5S3_BACTN	Bt	Two-component system response regulator	BT_2165		BT_2165	COG0745@1|root,COG0745@2|Bacteria,4NF1I@976|Bacteroidetes,2FNZV@200643|Bacteroidia,4AKWQ@815|Bacteroidaceae	rprY	K	COG0745 Response regulators consisting of a CheY-like receiver domain and a winged-helix DNA-binding domain	-	-	-	-	Response_reg,Trans_reg_C	0.854813									no_ko	100	233	2723805	2723107	1.2e-155
UP000001414$sp|P94598|DHE3_BACTN	Bt	Glutamate dehydrogenase (GDH) (EC 1.4.1.3) (NAD(P)H-utilizing glutamate dehydrogenase)	gdhA BT_1970		BT_1970	COG0334@1|root,COG0334@2|Bacteria,4NEBH@976|Bacteroidetes,2FM43@200643|Bacteroidia,4AKTV@815|Bacteroidaceae	gdhA	C	Belongs to the Glu Leu Phe Val dehydrogenases family	GO:0003674,GO:0003824,GO:0004353,GO:0004354,GO:0005575,GO:0005622,GO:0005623,GO:0005737,GO:0005829,GO:0006082,GO:0006520,GO:0006536,GO:0006537,GO:0006807,GO:0008150,GO:0008152,GO:0008652,GO:0009058,GO:0009064,GO:0009084,GO:0009987,GO:0016053,GO:0016491,GO:0016638,GO:0016639,GO:0019752,GO:0043436,GO:0043648,GO:0043650,GO:0044237,GO:0044238,GO:0044249,GO:0044281,GO:0044283,GO:0044424,GO:0044444,GO:…	1.4.1.4	-	-	ELFV_dehydrog,ELFV_dehydrog_N	0.692731	K00262	E1.4.1.4, gdhA; glutamate dehydrogenase (NADP+) [EC:1.4.1.4]	00250, 00910, 01100, 01120, 00220	Alanine, aspartate and glutamate metabolism, Nitrogen metabolism, Metabolic pathways, Microbial metabolism in diverse environments, Arginine biosynthesis	ko01000	Enzymes			ko+pathway_available	100	444	2474872	2476203	0
UP000001414$tr|Q89ZK6|Q89ZK6_BACTN	Bt	Peptidyl-prolyl cis-trans isomerase	BT_4371		BT_4371	COG0760@1|root,COG0760@2|Bacteria,4NDZZ@976|Bacteroidetes,2FN8C@200643|Bacteroidia,4AKN2@815|Bacteroidaceae	ppiD	O	COG NOG26630 non supervised orthologous group	-	5.2.1.8	-	-	Rotamase_2,Rotamase_3,SurA_N_2	0.741061	K03770	ppiD; peptidyl-prolyl cis-trans isomerase D [EC:5.2.1.8]			ko01000, ko03110	Enzymes, Chaperones and folding catalysts			ko_available	100	712	5763642	5765777	0
UP000001414$tr|Q8A5G0|Q8A5G0_BACTN	Bt	Ribose phosphate pyrophosphokinase	BT_2279		BT_2279	COG1040@1|root,COG1040@2|Bacteria,4NWNK@976|Bacteroidetes,2FR4K@200643|Bacteroidia,4ANUT@815|Bacteroidaceae	-	S	competence protein	-	-	-	-	-	0.818468									no_ko	100	306	2859673	2860590	0
UP000001414$tr|Q8A8U0|Q8A8U0_BACTN	Bt	Aspartate aminotransferase	BT_1077		BT_1077	COG0436@1|root,COG0436@2|Bacteria,4NHP7@976|Bacteroidetes,2FN3D@200643|Bacteroidia,4AMZT@815|Bacteroidaceae	alaC	E	Aminotransferase, class I II	-	-	-	-	Aminotran_1_2	0.844401									no_ko	100	438	1363962	1365275	0
UP000001414$tr|Q8A6Y1|Q8A6Y1_BACTN	Bt	S-layer protein	BT_1744		BT_1744	COG1649@1|root,COG1649@2|Bacteria,4NHEB@976|Bacteroidetes,2FMZJ@200643|Bacteroidia,4AMWU@815|Bacteroidaceae	yngK	S	lipoprotein YddW precursor K01189	-	-	-	-	GHL10	0.251866									no_ko	100	485	2151263	2152717	0
UP000001414$tr|Q8A9R7|Q8A9R7_BACTN	Bt	ribose-phosphate diphosphokinase (EC 2.7.6.1)	BT_0748		BT_0748	COG0462@1|root,COG0462@2|Bacteria,4NEVF@976|Bacteroidetes,2FPH1@200643|Bacteroidia,4AN3Y@815|Bacteroidaceae	prs	E,F	COG0462 Phosphoribosylpyrophosphate synthetase	-	2.7.6.1	-	-	Pribosyl_synth,Pribosyltran_N	0.866208	K00948	PRPS, prsA; ribose-phosphate pyrophosphokinase [EC:2.7.6.1]	00230, 01100, 01110, 00030, 01200, 01120, 01230	Purine metabolism, Metabolic pathways, Biosynthesis of secondary metabolites, Pentose phosphate pathway, Carbon metabolism, Microbial metabolism in diverse environments, Biosynthesis of amino acids	ko01000	Enzymes	M00005	PRPP biosynthesis, ribose 5P => PRPP	ko+pathway_available	100	305	927607	926693	0
UP000001414$sp|Q8A094|NAGB_BACTN	Bt	Glucosamine-6-phosphate deaminase (EC 3.5.99.6) (GlcN6P deaminase) (GNPDA) (Glucosamine-6-phosphate isomerase)	nagB BT_4127		BT_4127	COG0363@1|root,COG0363@2|Bacteria,4NHF8@976|Bacteroidetes,2FN1D@200643|Bacteroidia,4AKMP@815|Bacteroidaceae	nagB	G	Catalyzes the reversible isomerization-deamination of glucosamine 6-phosphate (GlcN6P) to form fructose 6-phosphate (Fru6P) and ammonium ion	GO:0005575,GO:0005622,GO:0005623,GO:0005737,GO:0005829,GO:0044424,GO:0044444,GO:0044464	3.5.99.6	-	-	Glucosamine_iso	0.691945	K02564	nagB, GNPDA; glucosamine-6-phosphate deaminase [EC:3.5.99.6]	00520, 01100	Amino sugar and nucleotide sugar metabolism, Metabolic pathways	ko01000	Enzymes			ko+pathway_available	100	270	5411705	5412514	6.99e-177
UP000001414$tr|Q8A654|Q8A654_BACTN	Bt	SusC homolog	BT_2032		BT_2032	COG1629@1|root,COG1629@2|Bacteria,COG4771@2|Bacteria,4NDU8@976|Bacteroidetes,2FMRZ@200643|Bacteroidia,4AWFC@815|Bacteroidaceae	-	P	TonB dependent receptor	-	-	-	-	CarbopepD_reg_2,Plug,TonB_dep_Rec	0.423969									no_ko	100	955	2548855	2551719	0
UP000001414$tr|Q8AA34|Q8AA34_BACTN	Bt	C_GCAxxG_C_C family protein	BT_0631		BT_0631	COG1433@1|root,COG1433@2|Bacteria,4NRPC@976|Bacteroidetes,2FPSP@200643|Bacteroidia,4AQK1@815|Bacteroidaceae	-	S	COG NOG16874 non supervised orthologous group	-	-	-	-	C_GCAxxG_C_C	0.215521									no_ko	100	152	777482	777937	1.07e-100
UP000001414$tr|Q8A0X9|Q8A0X9_BACTN	Bt	Branched-chain-amino-acid aminotransferase (EC 2.6.1.42)	BT_3892		BT_3892	COG0115@1|root,COG0115@2|Bacteria,4NEJY@976|Bacteroidetes,2FMPE@200643|Bacteroidia,4AMTS@815|Bacteroidaceae	ilvE	E,H	COG0115 Branched-chain amino acid aminotransferase 4-amino-4-deoxychorismate lyase	-	2.6.1.42	-	-	Aminotran_4	0.819843	K00826	E2.6.1.42, ilvE; branched-chain amino acid aminotransferase [EC:2.6.1.42]	01240, 01110, 00770, 01230, 01210, 00290, 00270, 00280, 00966, 01100	Biosynthesis of cofactors, Biosynthesis of secondary metabolites, Pantothenate and CoA biosynthesis, Biosynthesis of amino acids, 2-Oxocarboxylic acid metabolism, Valine, leucine and isoleucine biosynthesis, Cysteine and methionine metabolism, Valine, leucine and isoleucine degradation, Glucosinolate biosynthesis, Metabolic pathways	ko01000, ko01007	Enzymes, Amino acid related enzymes	M00119, M00036, M00019, M00570	Pantothenate biosynthesis, valine/L-aspartate => pantothenate, Leucine degradation, leucine => acetoacetate + acetyl-CoA, Valine/isoleucine biosynthesis, pyruvate => valine / 2-oxobutanoate => isoleucine, Isoleucine biosynthesis, threonine => 2-oxobutanoate => isoleucine	ko+pathway_available	100	339	5062892	5063908	0
UP000001414$tr|Q8A9P9|Q8A9P9_BACTN	Bt	Tetratricopeptide repeat protein	BT_0766		BT_0766	COG0457@1|root,COG0457@2|Bacteria,4NQ8Q@976|Bacteroidetes,2FQ4C@200643|Bacteroidia,4APN3@815|Bacteroidaceae	-	S	COG NOG28004 non supervised orthologous group	-	-	-	-	TPR_16,TPR_8	0.844401									no_ko	100	264	956523	957314	2.96e-166
UP000001414$sp|Q8A1G0|SUSA_BACTN	Bt	Neopullulanase SusA (EC 3.2.1.135) (Starch-utilization system protein A)	susA BT_3704		BT_3704	COG0366@1|root,COG0366@2|Bacteria,4NEXF@976|Bacteroidetes,2FMHS@200643|Bacteroidia,4ANCA@815|Bacteroidaceae	-	G	Belongs to the glycosyl hydrolase 13 family	GO:0003674,GO:0003824,GO:0004553,GO:0005575,GO:0005623,GO:0005886,GO:0016020,GO:0016787,GO:0016798,GO:0031216,GO:0044464,GO:0071944	3.2.1.135	GH13	-	Alpha-amylase,Cyc-maltodext_C,Cyc-maltodext_N	0.678585	K21575	susA; neopullulanase [EC:3.2.1.135]			ko01000	Enzymes			ko_available	100	617	4814851	4813001	0
UP000001414$tr|Q89ZR0|Q89ZR0_BACTN	Bt	Lipoprotein	BT_4316		BT_4316	COG3735@1|root,COG3735@2|Bacteria,4NN4U@976|Bacteroidetes,2FNN7@200643|Bacteroidia,4AMJ1@815|Bacteroidaceae	-	S	GumN protein	-	-	-	-	TraB	0.208055	K09973	K09973; uncharacterized protein							uncharacterized	100	294	5686530	5685649	0
UP000001414$tr|Q8A1I4|Q8A1I4_BACTN	Bt	DUF2264 domain-containing protein	BT_3677		BT_3677	COG4289@1|root,COG4289@2|Bacteria,4NEU3@976|Bacteroidetes,2FQ77@200643|Bacteroidia,4AKAF@815|Bacteroidaceae	-	S	Uncharacterized protein conserved in bacteria (DUF2264)	-	-	-	-	DUF2264	0.110413									no_ko	100	673	4771690	4773708	0
UP000001414$tr|Q8A9M3|Q8A9M3_BACTN	Bt	Xylulose kinase (Xylulokinase)	BT_0792		BT_0792	COG1070@1|root,COG1070@2|Bacteria,4NFBZ@976|Bacteroidetes,2FPIS@200643|Bacteroidia,4AMYR@815|Bacteroidaceae	xylB_2	G	Carbohydrate kinase, FGGY family protein	-	2.7.1.17	-	-	FGGY_C,FGGY_N	0.549705	K00854	xylB, XYLB; xylulokinase [EC:2.7.1.17]	01100, 00040	Metabolic pathways, Pentose and glucuronate interconversions	ko01000	Enzymes	M00014	Glucuronate pathway (uronate pathway)	ko+pathway_available	100	497	981492	982982	0
UP000001414$tr|Q8AB05|Q8AB05_BACTN	Bt	Pyrophosphate--fructose 6-phosphate 1-phosphotransferase (EC 2.7.1.90) (6-phosphofructokinase, pyrophosphate dependent) (PPi-dependent phosphofructokinase) (PPi-PFK) (Pyrophosphate-dependent 6-phosphofructose-1-kinase)	pfp BT_0307		BT_0307	COG0205@1|root,COG0205@2|Bacteria,4NIKT@976|Bacteroidetes,2FNYX@200643|Bacteroidia,4AM9P@815|Bacteroidaceae	pfp	H	Catalyzes the phosphorylation of D-fructose 6-phosphate, the first committing step of glycolysis. Uses inorganic phosphate (PPi) as phosphoryl donor instead of ATP like common ATP-dependent phosphofructokinases (ATP-PFKs), which renders the reaction reversible, and can thus function both in glycolysis and gluconeogenesis. Consistently, PPi-PFK can replace the enzymes of both the forward (ATP-PFK)…	-	2.7.1.11,2.7.1.90	-	-	PFK	0.658153	K00895	pfp, PFP; diphosphate-dependent phosphofructokinase [EC:2.7.1.90]	01110, 01100, 00051, 01120, 00030, 00010	Biosynthesis of secondary metabolites, Metabolic pathways, Fructose and mannose metabolism, Microbial metabolism in diverse environments, Pentose phosphate pathway, Glycolysis / Gluconeogenesis	ko01000	Enzymes			ko+pathway_available	100	548	368717	370360	0
UP000001414$tr|Q8A4S9|Q8A4S9_BACTN	Bt	N5-carboxyaminoimidazole ribonucleotide mutase (N5-CAIR mutase) (EC 5.4.99.18) (5-(carboxyamino)imidazole ribonucleotide mutase)	purE BT_2518		BT_2518	COG0041@1|root,COG0041@2|Bacteria,4NME9@976|Bacteroidetes,2FMWN@200643|Bacteroidia,4AMDP@815|Bacteroidaceae	purE	F	Catalyzes the conversion of N5-carboxyaminoimidazole ribonucleotide (N5-CAIR) to 4-carboxy-5-aminoimidazole ribonucleotide (CAIR)	-	5.4.99.18	-	-	AIRC	0.822004	K01588	purE; 5-(carboxyamino)imidazole ribonucleotide mutase [EC:5.4.99.18]	01110, 01100, 00230	Biosynthesis of secondary metabolites, Metabolic pathways, Purine metabolism	ko01000	Enzymes	M00048	De novo purine biosynthesis, PRPP + glutamine => IMP	ko+pathway_available	100	171	3143713	3143201	8.55e-82
UP000001414$tr|Q8A166|Q8A166_BACTN	Bt	RteB, two-component system response regulator	BT_3801		BT_3801	COG2204@1|root,COG2204@2|Bacteria,4NE89@976|Bacteroidetes,2FMCJ@200643|Bacteroidia,4AKGS@815|Bacteroidaceae	-	T	COG2204 Response regulator containing CheY-like receiver AAA-type ATPase and DNA-binding domains	-	-	-	-	HTH_8,Response_reg,Sigma54_activat	0.578978	K07713	zraR, hydG; two-component system, NtrC family, response regulator HydG	2020	Two-component system	ko02022	Two-component system			ko+pathway_available	100	457	4944282	4942912	0
UP000001414$tr|Q89Z42|Q89Z42_BACTN	Bt	Type I restriction enzyme endonuclease subunit (R protein) (EC 3.1.21.3)	BT_4535		BT_4535	COG0610@1|root,COG0610@2|Bacteria,4NFJ8@976|Bacteroidetes,2FMP6@200643|Bacteroidia,4AKDV@815|Bacteroidaceae	hsdR	V	Subunit R is required for both nuclease and ATPase activities, but not for modification	-	3.1.21.3	-	-	EcoR124_C,HSDR_N,ResIII	0.455992	K01153	hsdR; type I restriction enzyme, R subunit [EC:3.1.21.3]			ko01000, ko02048	Enzymes, Prokaryotic defense system			ko_available	100	942	5952578	5955403	0
UP000001414$tr|Q8A460|Q8A460_BACTN	Bt	Aminopeptidase	BT_2743		BT_2743	COG0006@1|root,COG0006@2|Bacteria,4NI1J@976|Bacteroidetes,2FNZP@200643|Bacteroidia,4AMW8@815|Bacteroidaceae	-	E	COG0006 Xaa-Pro aminopeptidase	-	3.4.11.9	-	-	Creatinase_N,Creatinase_N_2,Peptidase_M24,Peptidase_M24_C	0.867387	K01262	pepP; Xaa-Pro aminopeptidase [EC:3.4.11.9]			ko01002, ko01000	Peptidases and inhibitors, Enzymes			ko_available	100	593	3397408	3399186	0
UP000001414$tr|Q8A4C4|Q8A4C4_BACTN	Bt	Ion-channel protein, putative oxidoreductase	BT_2679		BT_2679	COG0667@1|root,COG0667@2|Bacteria,4NFCN@976|Bacteroidetes,2FMAG@200643|Bacteroidia,4AKEC@815|Bacteroidaceae	gpr	C	Oxidoreductase, aldo keto reductase family protein	-	-	-	-	Aldo_ket_red	0.69057	K19265	gpr; L-glyceraldehyde 3-phosphate reductase [EC:1.1.1.-]							ko_available	100	335	3337923	3336919	0
UP000001414$tr|Q89ZV8|Q89ZV8_BACTN	Bt	Glyceraldehyde-3-phosphate dehydrogenase (EC 1.2.1.-)	BT_4263		BT_4263	COG0057@1|root,COG0057@2|Bacteria,4NEMF@976|Bacteroidetes,2FMT7@200643|Bacteroidia,4AKZB@815|Bacteroidaceae	gap	C	Belongs to the glyceraldehyde-3-phosphate dehydrogenase family	-	1.2.1.12	-	-	Gp_dh_C,Gp_dh_N	0.863654	K00134	GAPDH, gapA; glyceraldehyde 3-phosphate dehydrogenase (phosphorylating) [EC:1.2.1.12]	04066, 01110, 01120, 01100, 01230, 00010, 01200, 00710	HIF-1 signaling pathway, Biosynthesis of secondary metabolites, Microbial metabolism in diverse environments, Metabolic pathways, Biosynthesis of amino acids, Glycolysis / Gluconeogenesis, Carbon metabolism, Carbon fixation in photosynthetic organisms	ko01000, ko04131, ko04147	Enzymes, Membrane trafficking, Exosome	M00552, M00308, M00165, M00001, M00002, M00003	D-galactonate degradation, De Ley-Doudoroff pathway, D-galactonate => glycerate-3P, Semi-phosphorylative Entner-Doudoroff pathway, gluconate => glycerate-3P, Reductive pentose phosphate cycle (Calvin cycle), Glycolysis (Embden-Meyerhof pathway), glucose => pyruvate, Glycolysis, core module involving three-carbon compounds, Gluconeogenesis, oxaloacetate => fructose-6P	ko+pathway_available	100	336	5614913	5613906	0
UP000001414$tr|Q89Z39|Q89Z39_BACTN	Bt	site-specific DNA-methyltransferase (adenine-specific) (EC 2.1.1.72)	BT_4538		BT_4538	COG0286@1|root,COG0286@2|Bacteria,4NG0E@976|Bacteroidetes,2FNN6@200643|Bacteroidia,4ANZD@815|Bacteroidaceae	hsdM	V	COG0286 Type I restriction-modification system methyltransferase subunit	-	2.1.1.72	-	-	HsdM_N,N6_Mtase	0.636346	K03427	hsdM; type I restriction enzyme M protein [EC:2.1.1.72]			ko02048, ko01000	Prokaryotic defense system, Enzymes			ko_available	100	517	5958057	5959607	0
UP000001414$sp|Q8A1E7|PROB_BACTN	Bt	Glutamate 5-kinase (EC 2.7.2.11) (Gamma-glutamyl kinase) (GK)	proB BT_3719		BT_3719	COG0263@1|root,COG0263@2|Bacteria,4NH75@976|Bacteroidetes,2FM31@200643|Bacteroidia,4AM1N@815|Bacteroidaceae	proB	E	Catalyzes the transfer of a phosphate group to glutamate to form L-glutamate 5-phosphate	GO:0003674,GO:0003824,GO:0004349,GO:0005575,GO:0005622,GO:0005623,GO:0005737,GO:0005829,GO:0006082,GO:0006520,GO:0006560,GO:0006561,GO:0006793,GO:0006796,GO:0006807,GO:0008150,GO:0008152,GO:0008652,GO:0009058,GO:0009064,GO:0009084,GO:0009987,GO:0016053,GO:0016301,GO:0016310,GO:0016740,GO:0016772,GO:0016774,GO:0018130,GO:0019202,GO:0019752,GO:0043436,GO:0044237,GO:0044238,GO:0044249,GO:0044281,GO:…	2.7.2.11	-	-	AA_kinase,PUA	0.724951	K00931	proB; glutamate 5-kinase [EC:2.7.2.11]	00330, 00332, 01100, 01230, 01110	Arginine and proline metabolism, Carbapenem biosynthesis, Metabolic pathways, Biosynthesis of amino acids, Biosynthesis of secondary metabolites	ko01000	Enzymes	M00015	Proline biosynthesis, glutamate => proline	ko+pathway_available	100	360	4830188	4829109	0
UP000001414$tr|Q8A443|Q8A443_BACTN	Bt	Corrinoid adenosyltransferase (EC 2.5.1.17) (Cob(II)alamin adenosyltransferase) (Cob(II)yrinic acid a,c-diamide adenosyltransferase) (Cobinamide/cobalamin adenosyltransferase)	BT_2760		BT_2760	COG2096@1|root,COG2096@2|Bacteria,4NFHQ@976|Bacteroidetes,2FQJ0@200643|Bacteroidia,4AKJ5@815|Bacteroidaceae	yvqK	S	Conserved protein	-	2.5.1.17	-	-	Cob_adeno_trans	0.49057	K00798	MMAB, pduO; cob(I)alamin adenosyltransferase [EC:2.5.1.17]	01100, 01240, 00860	Metabolic pathways, Biosynthesis of cofactors, Porphyrin metabolism	ko01000	Enzymes	M00122	Cobalamin biosynthesis, cobyrinate a,c-diamide => cobalamin	ko+pathway_available	100	187	3421461	3420901	2.22e-125
UP000001414$tr|Q8A3N0|Q8A3N0_BACTN	Bt	Acetyl-CoA synthetase	BT_2924		BT_2924	COG0045@1|root,COG1042@1|root,COG0045@2|Bacteria,COG1042@2|Bacteria,4NFTI@976|Bacteroidetes,2FNSJ@200643|Bacteroidia,4ANVS@815|Bacteroidaceae	-	C	CoA binding domain protein	-	-	-	-	ATP-grasp_5,CoA_binding_2,Succ_CoA_lig	0.650295									no_ko	100	686	3675420	3673363	0
UP000001414$tr|Q89ZW7|Q89ZW7_BACTN	Bt	TPR domain protein	BT_4254		BT_4254	COG0457@1|root,COG0457@2|Bacteria,4PKF6@976|Bacteroidetes,2FNWT@200643|Bacteroidia,4ANQH@815|Bacteroidaceae	-	S	Tetratricopeptide repeat protein	-	-	-	-	TPR_12,TPR_16,TPR_21,TPR_6,TPR_7,TPR_8	0.844401									no_ko	100	227	5606103	5605423	5.59e-136
UP000001414$tr|Q8A1F2|Q8A1F2_BACTN	Bt	Phospholipid/glycerol acyltransferase	BT_3714		BT_3714	COG0204@1|root,COG0204@2|Bacteria,4NGR9@976|Bacteroidetes,2FM79@200643|Bacteroidia,4ANNR@815|Bacteroidaceae	-	I	Psort location Cytoplasmic, score 8.96	-	-	-	-	Acyltransferase	0.866994									no_ko	100	382	4824304	4825449	0
UP000001414$tr|Q89ZN8|Q89ZN8_BACTN	Bt	Glutamine synthetase	BT_4339		BT_4339	COG3968@1|root,COG3968@2|Bacteria,4NG2B@976|Bacteroidetes,2FMC9@200643|Bacteroidia,4AKCY@815|Bacteroidaceae	glnA	S	Glutamate--ammonia ligase, catalytic domain protein	-	6.3.1.2	-	-	GSIII_N,Gln-synt_C	0.189587	K01915	glnA, GLUL; glutamine synthetase [EC:6.3.1.2]	02020, 01230, 00910, 00630, 00220, 04217, 01120, 01100, 00250	Two-component system, Biosynthesis of amino acids, Nitrogen metabolism, Glyoxylate and dicarboxylate metabolism, Arginine biosynthesis, Necroptosis, Microbial metabolism in diverse environments, Metabolic pathways, Alanine, aspartate and glutamate metabolism	ko01000, ko04147	Enzymes, Exosome			ko+pathway_available	100	729	5716890	5714704	0
UP000001414$sp|Q8A528|RIBBA_BACTN	Bt	Riboflavin biosynthesis protein RibBA [Includes: 3,4-dihydroxy-2-butanone 4-phosphate synthase (DHBP synthase) (EC 4.1.99.12); GTP cyclohydrolase-2 (EC 3.5.4.25) (GTP cyclohydrolase II)]	ribBA BT_2416		BT_2416	COG0108@1|root,COG0108@2|Bacteria,4NF6I@976|Bacteroidetes,2FNS0@200643|Bacteroidia,4AN9P@815|Bacteroidaceae	ribBA	H	Catalyzes the conversion of D-ribulose 5-phosphate to formate and 3,4-dihydroxy-2-butanone 4-phosphate	-	3.5.4.25,4.1.99.12	-	-	DHBP_synthase,GTP_cyclohydro2	0.745776	K14652	ribBA; 3,4-dihydroxy 2-butanone 4-phosphate synthase / GTP cyclohydrolase II [EC:4.1.99.12 3.5.4.25]	00790, 01240, 01110, 01100, 00740	Folate biosynthesis, Biosynthesis of cofactors, Biosynthesis of secondary metabolites, Metabolic pathways, Riboflavin metabolism	ko01000	Enzymes	M00125, M00840	Riboflavin biosynthesis, plants and bacteria, GTP => riboflavin/FMN/FAD, Tetrahydrofolate biosynthesis, mediated by ribA and trpF, GTP => THF	ko+pathway_available	100	404	3018116	3016905	0
UP000001414$tr|Q8A4P4|Q8A4P4_BACTN	Bt	AAA-ATPase-like domain-containing protein	BT_2553		BT_2553	COG1429@1|root,COG1429@2|Bacteria,4P0BG@976|Bacteroidetes,2FMJ7@200643|Bacteroidia,4AN00@815|Bacteroidaceae	-	H	COG NOG08812 non supervised orthologous group	-	-	-	-	AAA-ATPase_like,PDDEXK_9	0.290177									no_ko	100	583	3187825	3186077	0
UP000001414$tr|Q8A0Y2|Q8A0Y2_BACTN	Bt	Subtilisin-like serine protease	BT_3889		BT_3889	COG1404@1|root,COG1404@2|Bacteria,4NEIJ@976|Bacteroidetes,2FNT5@200643|Bacteroidia,4ANBM@815|Bacteroidaceae	aprN	M	Belongs to the peptidase S8 family	-	-	-	-	Peptidase_S8	0.637132									no_ko	100	451	5059924	5061276	0
UP000001414$tr|Q8A1L3|Q8A1L3_BACTN	Bt	Modulator of DNA gyrase	BT_3648		BT_3648	COG0312@1|root,COG0312@2|Bacteria,4NG2Y@976|Bacteroidetes,2FN09@200643|Bacteroidia,4ANHU@815|Bacteroidaceae	tldD1	S	and their inactivated homologs	-	-	-	-	PmbA_TldD	0.440864	K03568	tldD; TldD protein			ko01002	Peptidases and inhibitors			ko_available	100	513	4726266	4727804	0
UP000001414$tr|Q8A6S1|Q8A6S1_BACTN	Bt	Electron transfer flavoprotein alpha-subunit	BT_1805		BT_1805	COG2025@1|root,COG2025@2|Bacteria,4NFSE@976|Bacteroidetes,2FMEK@200643|Bacteroidia,4AKN9@815|Bacteroidaceae	etfA	C	Psort location Cytoplasmic, score 8.96	-	-	-	-	ETF,ETF_alpha	0.609627	K03522	fixB, etfA; electron transfer flavoprotein alpha subunit			ko04147	Exosome			ko_available	100	339	2262711	2263727	0
UP000001414$sp|Q8A861|AEEP_BACTN	Bt	L-Ala-D/L-Glu epimerase (AE epimerase) (AEE) (EC 5.1.1.20)	BT_1313		BT_1313	COG4948@1|root,COG4948@2|Bacteria,4NG8N@976|Bacteroidetes,2FNCM@200643|Bacteroidia,4ANXW@815|Bacteroidaceae	ykfB	M	Belongs to the mandelate racemase muconate lactonizing enzyme family	GO:0000287,GO:0003674,GO:0003824,GO:0005488,GO:0006518,GO:0006807,GO:0008150,GO:0008152,GO:0009987,GO:0016853,GO:0016854,GO:0034641,GO:0043167,GO:0043169,GO:0043603,GO:0044237,GO:0046872,GO:0071704,GO:1901564	5.1.1.20,5.1.1.3	-	-	MR_MLE_C,MR_MLE_N	0.600786	K19802	ycjG, ykfB, dgcA; L-Ala-D/L-Glu epimerase / N-acetyl-D-glutamate racemase [EC:5.1.1.20 5.1.1.25]	470	D-Amino acid metabolism	ko01000	Enzymes			ko+pathway_available	100	383	1638899	1637751	0
UP000001414$tr|Q8A3W9|Q8A3W9_BACTN	Bt	Multifunctional fusion protein [Includes: Protein translocase subunit SecD; Protein-export membrane protein SecF]	secD secF BT_2835		BT_2835	COG0341@1|root,COG0342@1|root,COG0341@2|Bacteria,COG0342@2|Bacteria,4NE1X@976|Bacteroidetes,2FMPX@200643|Bacteroidia,4AMC3@815|Bacteroidaceae	secD	U	Part of the Sec protein translocase complex. Interacts with the SecYEG preprotein conducting channel. SecDF uses the proton motive force (PMF) to complete protein translocation after the ATP-dependent function of SecA	-	-	-	-	SecD_SecF,Sec_GG	0.778978	K12257	secDF; SecD/SecF fusion protein	03060, 03070, 02024	Protein export, Bacterial secretion system, Quorum sensing	ko02044	Secretion system			ko+pathway_available	100	1010	3534369	3537398	0
UP000001414$tr|Q8A862|Q8A862_BACTN	Bt	Serine protease	BT_1312		BT_1312	COG0265@1|root,COG0265@2|Bacteria,4NFCS@976|Bacteroidetes,2FMUA@200643|Bacteroidia,4ANIK@815|Bacteroidaceae	htrA	O	Psort location Periplasmic, score	-	-	-	-	PDZ_1,PDZ_2,Trypsin_2	0.85501	K04771	degP, htrA; serine protease Do [EC:3.4.21.107]	2020	Two-component system	ko01000, ko03110, ko01002	Enzymes, Chaperones and folding catalysts, Peptidases and inhibitors			ko+pathway_available	100	511	1637528	1635996	0
UP000001414$tr|Q8A2C9|Q8A2C9_BACTN	Bt	Nucleotide sugar transaminase	BT_3376		BT_3376	COG0399@1|root,COG0399@2|Bacteria,4NGI4@976|Bacteroidetes,2FP2I@200643|Bacteroidia,4AM3H@815|Bacteroidaceae	vioA	E	Belongs to the DegT DnrJ EryC1 family	-	2.6.1.33	-	-	DegT_DnrJ_EryC1	0.665422									no_ko	100	369	4353783	4352677	0
UP000001414$sp|Q8A8L4|SERC_BACTN	Bt	Phosphoserine aminotransferase (EC 2.6.1.52) (Phosphohydroxythreonine aminotransferase) (PSAT)	serC BT_1153		BT_1153	COG1932@1|root,COG1932@2|Bacteria,4NE06@976|Bacteroidetes,2FMET@200643|Bacteroidia,4AKSS@815|Bacteroidaceae	serC	E	Catalyzes the reversible conversion of 3- phosphohydroxypyruvate to phosphoserine and of 3-hydroxy-2-oxo-4- phosphonooxybutanoate to phosphohydroxythreonine	GO:0003674,GO:0003824,GO:0004648,GO:0005575,GO:0005622,GO:0005623,GO:0005737,GO:0006082,GO:0006520,GO:0006563,GO:0006564,GO:0006807,GO:0008150,GO:0008152,GO:0008483,GO:0008652,GO:0009058,GO:0009069,GO:0009070,GO:0009987,GO:0016053,GO:0016740,GO:0016769,GO:0019752,GO:0043436,GO:0044237,GO:0044238,GO:0044249,GO:0044281,GO:0044283,GO:0044424,GO:0044464,GO:0046394,GO:0071704,GO:1901564,GO:1901566,GO:…	2.6.1.52	-	-	Aminotran_5	0.655992	K00831	serC, PSAT1; phosphoserine aminotransferase [EC:2.6.1.52]	01230, 00260, 00750, 00680, 01200, 01100, 01120, 01110, 01240, 00270	Biosynthesis of amino acids, Glycine, serine and threonine metabolism, Vitamin B6 metabolism, Methane metabolism, Carbon metabolism, Metabolic pathways, Microbial metabolism in diverse environments, Biosynthesis of secondary metabolites, Biosynthesis of cofactors, Cysteine and methionine metabolism	ko01000, ko01007	Enzymes, Amino acid related enzymes	M00124, M00020	Pyridoxal-P biosynthesis, erythrose-4P => pyridoxal-P, Serine biosynthesis, glycerate-3P => serine	ko+pathway_available	100	355	1439113	1438049	0
UP000001414$sp|Q8A8M0|GCSP_BACTN	Bt	Glycine dehydrogenase (decarboxylating) (EC 1.4.4.2) (Glycine cleavage system P-protein) (Glycine decarboxylase) (Glycine dehydrogenase (aminomethyl-transferring))	gcvP BT_1147		BT_1147	COG0403@1|root,COG1003@1|root,COG0403@2|Bacteria,COG1003@2|Bacteria,4NEDE@976|Bacteroidetes,2FKZJ@200643|Bacteroidia,4AN4D@815|Bacteroidaceae	gcvP	E	The glycine cleavage system catalyzes the degradation of glycine. The P protein binds the alpha-amino group of glycine through its pyridoxal phosphate cofactor	-	1.4.4.2	-	-	Aminotran_5,GDC-P	0.611198	K00281	GLDC, gcvP; glycine cleavage system P protein (glycine dehydrogenase) [EC:1.4.4.2]	01100, 00785, 00630, 01200, 00260, 01110	Metabolic pathways, Lipoic acid metabolism, Glyoxylate and dicarboxylate metabolism, Carbon metabolism, Glycine, serine and threonine metabolism, Biosynthesis of secondary metabolites	ko01000	Enzymes	M00621, M00532	Glycine cleavage system, Photorespiration	ko+pathway_available	100	949	1429971	1432817	0
UP000001414$tr|Q8AAT3|Q8AAT3_BACTN	Bt	UDP-glucose 4-epimerase (EC 5.1.3.2) (Galactowaldenase) (UDP-galactose 4-epimerase)	BT_0381		BT_0381	COG1086@1|root,COG1086@2|Bacteria,4NGN2@976|Bacteroidetes,2FMXJ@200643|Bacteroidia,4AMB4@815|Bacteroidaceae	fnlA	M	Polysaccharide biosynthesis protein	-	5.1.3.2	-	-	Polysacc_syn_2C,Polysacc_synt_2	0.553831	K15894	pseB, wbjB; UDP-N-acetylglucosamine 4,6-dehydratase/5-epimerase [EC:4.2.1.115 5.1.3.-]	00541, 01100, 01250, 00520	O-Antigen nucleotide sugar biosynthesis, Metabolic pathways, Biosynthesis of nucleotide sugars, Amino sugar and nucleotide sugar metabolism	ko01000	Enzymes	M00923	UDP-L-FucNAm biosynthesis	ko+pathway_available	100	349	468796	469842	0
UP000001414$sp|Q8A287|GPMI_BACTN	Bt	2,3-bisphosphoglycerate-independent phosphoglycerate mutase (BPG-independent PGAM) (Phosphoglyceromutase) (iPGM) (EC 5.4.2.12)	gpmI BT_3419		BT_3419	COG0696@1|root,COG0696@2|Bacteria,4NEQT@976|Bacteroidetes,2FMVJ@200643|Bacteroidia,4AMBF@815|Bacteroidaceae	gpmI	G	Catalyzes the interconversion of 2-phosphoglycerate and 3-phosphoglycerate	-	5.4.2.12	-	-	Metalloenzyme,Phosphodiest,iPGM_N	0.483301	K15633	gpmI; 2,3-bisphosphoglycerate-independent phosphoglycerate mutase [EC:5.4.2.12]	00260, 00680, 01100, 01120, 01110, 01200, 00010, 01230	Glycine, serine and threonine metabolism, Methane metabolism, Metabolic pathways, Microbial metabolism in diverse environments, Biosynthesis of secondary metabolites, Carbon metabolism, Glycolysis / Gluconeogenesis, Biosynthesis of amino acids	ko01000	Enzymes	M00001, M00003, M00002	Glycolysis (Embden-Meyerhof pathway), glucose => pyruvate, Gluconeogenesis, oxaloacetate => fructose-6P, Glycolysis, core module involving three-carbon compounds	ko+pathway_available	100	504	4404279	4405790	0
UP000001414$tr|Q8A2F0|Q8A2F0_BACTN	Bt	Auxin-regulated protein	BT_3355		BT_3355	COG1541@1|root,COG1541@2|Bacteria,4NFRI@976|Bacteroidetes,2FMJX@200643|Bacteroidia,4AKHJ@815|Bacteroidaceae	-	H	GH3 auxin-responsive promoter	-	-	-	-	GH3	0.450884									no_ko	100	503	4330693	4329185	0
UP000001414$tr|Q8A4S5|Q8A4S5_BACTN	Bt	Xaa-Pro aminopeptidase (EC 3.4.11.9)	BT_2522		BT_2522	COG0006@1|root,COG0006@2|Bacteria,4NG40@976|Bacteroidetes,2FMSQ@200643|Bacteroidia,4AKGR@815|Bacteroidaceae	pepP	E	Psort location Cytoplasmic, score	-	3.4.11.9	-	-	AMP_N,Peptidase_M24	0.867387	K01262	pepP; Xaa-Pro aminopeptidase [EC:3.4.11.9]			ko01002, ko01000	Peptidases and inhibitors, Enzymes			ko_available	100	457	3146542	3147912	0
UP000001414$tr|Q8A399|Q8A399_BACTN	Bt	Succinate dehydrogenase iron-sulfur protein	BT_3055		BT_3055	COG0479@1|root,COG0479@2|Bacteria,4NFR3@976|Bacteroidetes,2FP6Q@200643|Bacteroidia,4AM02@815|Bacteroidaceae	frdB	C	COG0479 Succinate dehydrogenase fumarate reductase Fe-S protein subunit	-	1.3.5.1,1.3.5.4	-	-	Fer2_3,Fer4_7,Fer4_8	0.704519	K00240	sdhB, frdB; succinate dehydrogenase iron-sulfur subunit [EC:1.3.5.1]	00020, 00190, 01120, 01200, 00720, 01110, 01100, 00650	Citrate cycle (TCA cycle), Oxidative phosphorylation, Microbial metabolism in diverse environments, Carbon metabolism, Carbon fixation pathways in prokaryotes, Biosynthesis of secondary metabolites, Metabolic pathways, Butanoate metabolism	ko01000	Enzymes	M00009, M00149, M00011, M00376, M00173, M00374	Citrate cycle (TCA cycle, Krebs cycle), Succinate dehydrogenase, prokaryotes, Citrate cycle, second carbon oxidation, 2-oxoglutarate => oxaloacetate, 3-Hydroxypropionate bi-cycle, Reductive citrate cycle (Arnon-Buchanan cycle), Dicarboxylate-hydroxybutyrate cycle	ko+pathway_available	100	251	3875925	3876677	3.28e-172
UP000001414$tr|Q8A9M6|Q8A9M6_BACTN	Bt	Malonyl CoA-acyl carrier protein transacylase (EC 2.3.1.39)	BT_0789		BT_0789	COG0331@1|root,COG0331@2|Bacteria,4NE1D@976|Bacteroidetes,2FM9P@200643|Bacteroidia,4AK7G@815|Bacteroidaceae	fabD	I	malonyl CoA-acyl carrier protein transacylase	-	2.3.1.39	-	-	Acyl_transf_1	0.829273	K00645	fabD, MCAT, MCT1; [acyl-carrier-protein] S-malonyltransferase [EC:2.3.1.39]	01100, 01110, 00333, 00061, 01212	Metabolic pathways, Biosynthesis of secondary metabolites, Prodigiosin biosynthesis, Fatty acid biosynthesis, Fatty acid metabolism	ko01000, ko01004	Enzymes, Lipid biosynthesis proteins	M00082, M00873, M00874	Fatty acid biosynthesis, initiation, Fatty acid biosynthesis in mitochondria, animals, Fatty acid biosynthesis in mitochondria, fungi	ko+pathway_available	100	295	979444	978560	0
UP000001414$tr|Q8A9B4|Q8A9B4_BACTN	Bt	Universal stress protein UspA	BT_0901		BT_0901	COG0589@1|root,COG0589@2|Bacteria,4NHBB@976|Bacteroidetes,2FPV4@200643|Bacteroidia,4AM8G@815|Bacteroidaceae	uspA	T	COG0589 Universal stress protein UspA and related nucleotide-binding	-	-	-	-	DUF2007,Usp	0.760118									no_ko	100	373	1112948	1111830	0
UP000001414$tr|Q89ZS3|Q89ZS3_BACTN	Bt	Glycogen debranching enzyme-related protein (4-alpha-glucanotransferase)	BT_4303		BT_4303	COG3408@1|root,COG3408@2|Bacteria,4NF09@976|Bacteroidetes,2FMEX@200643|Bacteroidia,4ANWK@815|Bacteroidaceae	-	G	glycogen debranching enzyme, archaeal type	-	-	-	-	GDE_C,GDE_N	0.355403									no_ko	100	645	5670389	5672323	0
UP000001414$tr|Q8A680|Q8A680_BACTN	Bt	DUF4290 domain-containing protein	BT_2006		BT_2006	28H5J@1|root,2Z7I5@2|Bacteria,4NHK6@976|Bacteroidetes,2FM8F@200643|Bacteroidia,4AKBH@815|Bacteroidaceae	-	S	COG NOG11645 non supervised orthologous group	-	-	-	-	DUF4290	0.0785855									no_ko	100	182	2523312	2522767	2.37e-123
UP000001414$tr|Q8A636|Q8A636_BACTN	Bt	Lipoprotein	BT_2050		BT_2050	COG2304@1|root,COG2304@2|Bacteria,4NFNQ@976|Bacteroidetes,2FMMK@200643|Bacteroidia,4ANGC@815|Bacteroidaceae	-	S	IgA Peptidase M64	-	-	-	-	M64_N,Peptidase_M64	0.672692									no_ko	100	425	2570863	2572137	0
UP000001414$tr|Q8AAT1|Q8AAT1_BACTN	Bt	UDP-N-acetylglucosamine 2-epimerase	BT_0383		BT_0383	COG0381@1|root,COG0381@2|Bacteria,4NGBD@976|Bacteroidetes,2FN2I@200643|Bacteroidia,4AKUU@815|Bacteroidaceae	-	G	UDP-N-acetylglucosamine 2-epimerase	-	5.1.3.14	-	-	Epimerase_2	0.516699	K24258	wbjD; UDP-N-acetyl-L-fucosamine synthase [EC:5.1.3.28]	01250, 01100, 00541	Biosynthesis of nucleotide sugars, Metabolic pathways, O-Antigen nucleotide sugar biosynthesis	ko01000	Enzymes	M00923	UDP-L-FucNAm biosynthesis	ko+pathway_available	100	397	471061	472251	0
UP000001414$sp|Q8A5W2|G6PI_BACTN	Bt	Glucose-6-phosphate isomerase (GPI) (EC 5.3.1.9) (Phosphoglucose isomerase) (PGI) (Phosphohexose isomerase) (PHI)	pgi BT_2124		BT_2124	COG0166@1|root,COG0166@2|Bacteria,4NDV0@976|Bacteroidetes,2FP20@200643|Bacteroidia,4AKGG@815|Bacteroidaceae	pgi	G	Belongs to the GPI family	-	5.3.1.9	-	-	PGI	0.842633	K01810	GPI, pgi; glucose-6-phosphate isomerase [EC:5.3.1.9]	00520, 00030, 01100, 00010, 01250, 01110, 01120, 00500, 01200	Amino sugar and nucleotide sugar metabolism, Pentose phosphate pathway, Metabolic pathways, Glycolysis / Gluconeogenesis, Biosynthesis of nucleotide sugars, Biosynthesis of secondary metabolites, Microbial metabolism in diverse environments, Starch and sucrose metabolism, Carbon metabolism	ko01000, ko04147	Enzymes, Exosome	M00001, M00892, M00909, M00004	Glycolysis (Embden-Meyerhof pathway), glucose => pyruvate, UDP-N-acetyl-D-glucosamine biosynthesis, eukaryotes, glucose => UDP-GlcNAc, UDP-N-acetyl-D-glucosamine biosynthesis, prokaryotes, glucose => UDP-GlcNAc, Pentose phosphate pathway (Pentose phosphate cycle)	ko+pathway_available	100	445	2674035	2675369	0
UP000001414$sp|Q8A525|GUAA2_BACTN	Bt	Putative GMP synthase [glutamine-hydrolyzing] 2 (EC 6.3.5.2) (GMP synthetase 2) (Glutamine amidotransferase 2)	guaA2 BT_2419		BT_2419	COG0519@1|root,COG0519@2|Bacteria,4NZSX@976|Bacteroidetes,2FNJE@200643|Bacteroidia,4AMZI@815|Bacteroidaceae	-	F	Psort location Cytoplasmic, score	GO:0003674,GO:0003824,GO:0003921,GO:0003922,GO:0006139,GO:0006163,GO:0006164,GO:0006177,GO:0006725,GO:0006753,GO:0006793,GO:0006796,GO:0006807,GO:0008150,GO:0008152,GO:0009058,GO:0009116,GO:0009117,GO:0009119,GO:0009123,GO:0009124,GO:0009126,GO:0009127,GO:0009150,GO:0009152,GO:0009156,GO:0009161,GO:0009163,GO:0009165,GO:0009167,GO:0009168,GO:0009259,GO:0009260,GO:0009987,GO:0016874,GO:0016879,GO:…	6.3.5.2	-	-	GATase,GMP_synt_C,NAD_synthase	0.848527	K01951	guaA, GMPS; GMP synthase (glutamine-hydrolysing) [EC:6.3.5.2]	00983, 01232, 01100, 00230	Drug metabolism - other enzymes, Nucleotide metabolism, Metabolic pathways, Purine metabolism	ko01000, ko01002	Enzymes, Peptidases and inhibitors	M00050	Guanine ribonucleotide biosynthesis, IMP => GDP,GTP	ko+pathway_available	100	435	3022255	3020951	0
UP000001414$tr|Q8A448|Q8A448_BACTN	Bt	Aspartate ammonia-lyase	BT_2755		BT_2755	COG1027@1|root,COG1027@2|Bacteria,4P1PR@976|Bacteroidetes,2FNWI@200643|Bacteroidia,4AP1B@815|Bacteroidaceae	aspA	E	Psort location Cytoplasmic, score 9.97	-	4.3.1.1	-	-	FumaraseC_C,Lyase_1	0.345383	K01744	aspA; aspartate ammonia-lyase [EC:4.3.1.1]	00250, 01100	Alanine, aspartate and glutamate metabolism, Metabolic pathways	ko01000	Enzymes			ko+pathway_available	100	486	3416795	3415338	0
UP000001414$tr|Q8A8K9|Q8A8K9_BACTN	Bt	Na(+)-translocating NADH-quinone reductase subunit C (Na(+)-NQR subunit C) (Na(+)-translocating NQR subunit C) (EC 7.2.1.1) (NQR complex subunit C) (NQR-1 subunit C)	nqrC BT_1158		BT_1158	COG2869@1|root,COG2869@2|Bacteria,4NF7A@976|Bacteroidetes,2FMQM@200643|Bacteroidia,4AK7S@815|Bacteroidaceae	nqrC	C	NQR complex catalyzes the reduction of ubiquinone-1 to ubiquinol by two successive reactions, coupled with the transport of Na( ) ions from the cytoplasm to the periplasm. NqrA to NqrE are probably involved in the second step, the conversion of ubisemiquinone to ubiquinol	-	1.6.5.8	-	-	FMN_bind	0.156385	K00348	nqrC; Na+-transporting NADH:ubiquinone oxidoreductase subunit C [EC:7.2.1.1]			ko01000	Enzymes			ko_available	100	226	1444523	1443846	9.91e-151
UP000001414$tr|Q8A637|Q8A637_BACTN	Bt	Transcriptional regulator	BT_2049		BT_2049	COG1522@1|root,COG1522@2|Bacteria,4NMEN@976|Bacteroidetes,2FPN5@200643|Bacteroidia,4ANNH@815|Bacteroidaceae	asnC	K	transcriptional regulator, AsnC family	-	-	-	-	AsnC_trans_reg,HTH_24,HTH_AsnC-type	0.685855	K03718	asnC; Lrp/AsnC family transcriptional regulator, regulator for asnA, asnC and gidA			ko03000	Transcription factors			ko_available	100	159	2570710	2570234	1.31e-105
UP000001414$sp|Q9RQ13|FUCI_BACTN	Bt	L-fucose isomerase (EC 5.3.1.25) (6-deoxy-L-galactose isomerase) (FucIase)	fucI BT_1273		BT_1273	COG2407@1|root,COG2407@2|Bacteria,4NHWI@976|Bacteroidetes,2FNPS@200643|Bacteroidia,4AK5W@815|Bacteroidaceae	fucI	G	Converts the aldose L-fucose into the corresponding ketose L-fuculose	-	5.3.1.25,5.3.1.3	-	-	Fucose_iso_C,Fucose_iso_N1,Fucose_iso_N2	0.153242	K01818	fucI; L-fucose/D-arabinose isomerase [EC:5.3.1.25 5.3.1.3]	01120, 01100, 00051, 00040	Microbial metabolism in diverse environments, Metabolic pathways, Fructose and mannose metabolism, Pentose and glucuronate interconversions	ko01000	Enzymes			ko+pathway_available	100	591	1582840	1584612	0
UP000001414$tr|Q8AA48|Q8AA48_BACTN	Bt	Ion-translocating oxidoreductase complex subunit B (EC 7.-.-.-) (Rnf electron transport complex subunit B)	rnfB BT_0617		BT_0617	COG2878@1|root,COG2878@2|Bacteria,4NFEB@976|Bacteroidetes,2FMPN@200643|Bacteroidia,4AMY0@815|Bacteroidaceae	rnfB	C	electron transport complex, RnfABCDGE type, B subunit	-	-	-	-	FeS,Fer4	0.318664	K03616	rnfB; H+/Na+-translocating ferredoxin:NAD+ oxidoreductase subunit B [EC:7.1.1.11 7.2.1.2]			ko01000	Enzymes			ko_available	100	268	762264	763067	1.24e-168
UP000001414$tr|Q8A6Z6|Q8A6Z6_BACTN	Bt	Peptide chain release factor 3 (RF-3)	prfC BT_1729		BT_1729	COG4108@1|root,COG4108@2|Bacteria,4NFEZ@976|Bacteroidetes,2FN0A@200643|Bacteroidia,4AMTN@815|Bacteroidaceae	prfC	J	Increases the formation of ribosomal termination complexes and stimulates activities of RF-1 and RF-2. It binds guanine nucleotides and has strong preference for UGA stop codons. It may interact directly with the ribosome. The stimulation of RF- 1 and RF-2 is significantly reduced by GTP and GDP, but not by GMP	-	-	-	-	GTP_EFTU,RF3_C	0.635756	K02837	prfC; peptide chain release factor 3			ko03012	Translation factors			ko_available	100	532	2129213	2127618	0
UP000001414$tr|Q8A2N6|Q8A2N6_BACTN	Bt	RNA polymerase ECF-type sigma factor	BT_3269		BT_3269	COG1595@1|root,COG1595@2|Bacteria,4NR1W@976|Bacteroidetes,2FNBR@200643|Bacteroidia,4ANPD@815|Bacteroidaceae	-	K	RNA polymerase sigma-70 factor, ECF subfamily	-	-	-	-	Sigma70_r2,Sigma70_r4_2	0.786248									no_ko	100	190	4174538	4175107	9.94e-126
UP000001414$sp|Q8AA39|SYFB_BACTN	Bt	Phenylalanine--tRNA ligase beta subunit (EC 6.1.1.20) (Phenylalanyl-tRNA synthetase beta subunit) (PheRS)	pheT BT_0626		BT_0626	COG0072@1|root,COG0073@1|root,COG0072@2|Bacteria,COG0073@2|Bacteria,4NF5B@976|Bacteroidetes,2FNBF@200643|Bacteroidia,4AM0P@815|Bacteroidaceae	pheT	J	Psort location Cytoplasmic, score	GO:0005575,GO:0005622,GO:0005623,GO:0005737,GO:0006082,GO:0006139,GO:0006399,GO:0006412,GO:0006418,GO:0006432,GO:0006518,GO:0006520,GO:0006725,GO:0006807,GO:0008150,GO:0008152,GO:0009058,GO:0009059,GO:0009328,GO:0009987,GO:0010467,GO:0016070,GO:0019538,GO:0019752,GO:0032991,GO:0034641,GO:0034645,GO:0034660,GO:0043038,GO:0043039,GO:0043043,GO:0043170,GO:0043436,GO:0043603,GO:0043604,GO:0044237,GO:…	6.1.1.20	-	-	B3_4,B5,FDX-ACB,tRNA_bind	0.872299	K01890	FARSB, pheT; phenylalanyl-tRNA synthetase beta chain [EC:6.1.1.20]	970	Aminoacyl-tRNA biosynthesis	ko01007, ko01000, ko03016	Amino acid related enzymes, Enzymes, Transfer RNA biogenesis			ko+pathway_available	100	820	771763	774222	0
UP000001414$sp|Q8A608|ILVD_BACTN	Bt	Dihydroxy-acid dehydratase (DAD) (EC 4.2.1.9)	ilvD BT_2078		BT_2078	COG0129@1|root,COG0129@2|Bacteria,4NFHP@976|Bacteroidetes,2FMCC@200643|Bacteroidia,4AKF6@815|Bacteroidaceae	ilvD	H	Belongs to the IlvD Edd family	-	4.2.1.9	-	-	ILVD_EDD	0.735953	K01687	ilvD; dihydroxy-acid dehydratase [EC:4.2.1.9]	00770, 01210, 00290, 01100, 01110, 01230	Pantothenate and CoA biosynthesis, 2-Oxocarboxylic acid metabolism, Valine, leucine and isoleucine biosynthesis, Metabolic pathways, Biosynthesis of secondary metabolites, Biosynthesis of amino acids	ko01000	Enzymes	M00570, M00019	Isoleucine biosynthesis, threonine => 2-oxobutanoate => isoleucine, Valine/isoleucine biosynthesis, pyruvate => valine / 2-oxobutanoate => isoleucine	ko+pathway_available	100	600	2605061	2603262	0
UP000001414$tr|Q8A308|Q8A308_BACTN	Bt	Fimbrillin family protein	BT_3147		BT_3147	2FERW@1|root,346QX@2|Bacteria,4P5Q3@976|Bacteroidetes,2FYXS@200643|Bacteroidia	-	-	-	-	-	-	-	-	0.000392927									no_ko	100	388	4012414	4011251	0
UP000001414$tr|Q8A4D2|Q8A4D2_BACTN	Bt	Biopolymer transporter ExbD	BT_2667		BT_2667	COG0848@1|root,COG0848@2|Bacteria,4NMT4@976|Bacteroidetes,2FQHV@200643|Bacteroidia,4AK7Z@815|Bacteroidaceae	exbD1	U	Biopolymer transport protein ExbD/TolR	-	-	-	-	ExbD	0.489784									no_ko	100	201	3323471	3322869	4.05e-121
UP000001414$sp|Q8A2S4|KDUI1_BACTN	Bt	4-deoxy-L-threo-5-hexosulose-uronate ketol-isomerase 1 (EC 5.3.1.17) (5-keto-4-deoxyuronate isomerase 1) (DKI isomerase 1)	kduI1 BT_3231		BT_3231	COG3717@1|root,COG3717@2|Bacteria,4NDUV@976|Bacteroidetes,2FMP5@200643|Bacteroidia,4AM3B@815|Bacteroidaceae	kduI	G	Catalyzes the isomerization of 5-dehydro-4-deoxy-D- glucuronate to 3-deoxy-D-glycero-2,5-hexodiulosonate	-	5.3.1.17	-	-	KduI	0.161886	K01815	kduI; 4-deoxy-L-threo-5-hexosulose-uronate ketol-isomerase [EC:5.3.1.17]	00040, 01100	Pentose and glucuronate interconversions, Metabolic pathways	ko01000	Enzymes			ko+pathway_available	100	280	4121092	4121931	0
UP000001414$sp|Q8A9E3|SYD_BACTN	Bt	Aspartate--tRNA ligase (EC 6.1.1.12) (Aspartyl-tRNA synthetase) (AspRS)	aspS BT_0872		BT_0872	COG0173@1|root,COG0173@2|Bacteria,4NECY@976|Bacteroidetes,2FMCA@200643|Bacteroidia,4AMA8@815|Bacteroidaceae	aspS	J	Catalyzes the attachment of L-aspartate to tRNA(Asp) in a two-step reaction L-aspartate is first activated by ATP to form Asp-AMP and then transferred to the acceptor end of tRNA(Asp)	-	6.1.1.12	-	-	GAD,tRNA-synt_2,tRNA_anti-codon	0.863261	K01876	DARS2, aspS; aspartyl-tRNA synthetase [EC:6.1.1.12]	970	Aminoacyl-tRNA biosynthesis	ko01000, ko03029, ko01007, ko03016	Enzymes, Mitochondrial biogenesis, Amino acid related enzymes, Transfer RNA biogenesis			ko+pathway_available	100	587	1072422	1074182	0
UP000001414$tr|Q8A3Y8|Q8A3Y8_BACTN	Bt	TPR domain-containing protein	BT_2816		BT_2816	COG0457@1|root,COG1729@1|root,COG4105@1|root,COG0457@2|Bacteria,COG1729@2|Bacteria,COG4105@2|Bacteria,4NE4W@976|Bacteroidetes,2FM3C@200643|Bacteroidia,4AM5H@815|Bacteroidaceae	-	S	Tetratricopeptide repeat protein	-	-	-	-	TPR_16,TPR_2,TPR_21,TPR_6,TPR_8	0.855599									no_ko	100	1003	3497612	3500620	0
UP000001414$tr|Q8A5U2|Q8A5U2_BACTN	Bt	4-alpha-glucanotransferase (EC 2.4.1.25) (Amylomaltase) (Disproportionating enzyme)	BT_2146		BT_2146	COG1640@1|root,COG1640@2|Bacteria,4NF7Z@976|Bacteroidetes,2FMBZ@200643|Bacteroidia,4AMJZ@815|Bacteroidaceae	malQ	G	Psort location Cytoplasmic, score 9.26	-	2.4.1.25	GH77	-	CBM_20,Glyco_hydro_77	0.469155	K00705	malQ; 4-alpha-glucanotransferase [EC:2.4.1.25]	01110, 00500, 01100	Biosynthesis of secondary metabolites, Starch and sucrose metabolism, Metabolic pathways	ko01000	Enzymes	M00855	Glycogen degradation, glycogen => glucose-6P	ko+pathway_available	100	893	2702646	2705324	0
UP000001414$sp|Q8A626|KCY_BACTN	Bt	Cytidylate kinase (CK) (EC 2.7.4.25) (Cytidine monophosphate kinase) (CMP kinase)	cmk BT_2060		BT_2060	COG0283@1|root,COG0283@2|Bacteria,4NEMB@976|Bacteroidetes,2FM71@200643|Bacteroidia,4AKFU@815|Bacteroidaceae	cmk	F	Belongs to the cytidylate kinase family. Type 1 subfamily	GO:0003674,GO:0003824,GO:0004127,GO:0004592,GO:0005575,GO:0005622,GO:0005623,GO:0005737,GO:0005829,GO:0006082,GO:0006139,GO:0006520,GO:0006573,GO:0006575,GO:0006725,GO:0006732,GO:0006753,GO:0006766,GO:0006767,GO:0006793,GO:0006796,GO:0006807,GO:0008150,GO:0008152,GO:0009058,GO:0009081,GO:0009108,GO:0009110,GO:0009117,GO:0009123,GO:0009165,GO:0009987,GO:0015939,GO:0015940,GO:0016053,GO:0016301,GO:…	2.7.4.25	-	-	Cytidylate_kin	0.846955	K00945	cmk; CMP/dCMP kinase [EC:2.7.4.25]	01232, 00240, 01100	Nucleotide metabolism, Pyrimidine metabolism, Metabolic pathways	ko01000	Enzymes			ko+pathway_available	100	229	2579173	2579859	9.67e-143
UP000001414$tr|Q8A5H1|Q8A5H1_BACTN	Bt	SusC homolog	BT_2268		BT_2268	COG1629@1|root,COG1629@2|Bacteria,COG4771@2|Bacteria,4NDXS@976|Bacteroidetes,2FM37@200643|Bacteroidia,4AKK0@815|Bacteroidaceae	-	P	TonB-linked outer membrane protein, SusC RagA family	-	-	-	-	CarbopepD_reg_2,Plug,TonB_dep_Rec	0.423969									no_ko	100	1026	2847074	2850151	0
UP000001414$tr|Q8A2Q1|Q8A2Q1_BACTN	Bt	Dipeptidyl peptidase IV	BT_3254		BT_3254	COG1506@1|root,COG1506@2|Bacteria,4NF7I@976|Bacteroidetes,2FMJD@200643|Bacteroidia,4ANDK@815|Bacteroidaceae	pepX2	E	Peptidase, S9A B C family, catalytic domain protein	-	3.4.14.5	-	-	DPPIV_N,Peptidase_S9	0.506483	K01278	DPP4, CD26; dipeptidyl-peptidase 4 [EC:3.4.14.5]			ko04090, ko01002, ko01000, ko04147	CD molecules, Peptidases and inhibitors, Enzymes, Exosome			ko_available	100	732	4155712	4153517	0
UP000001414$sp|Q89ZJ0|KAD_BACTN	Bt	Adenylate kinase (AK) (EC 2.7.4.3) (ATP-AMP transphosphorylase) (ATP:AMP phosphotransferase) (Adenylate monophosphate kinase)	adk BT_4387		BT_4387	COG0563@1|root,COG0563@2|Bacteria,4NG7J@976|Bacteroidetes,2FM8T@200643|Bacteroidia,4ANI0@815|Bacteroidaceae	adk	F	Catalyzes the reversible transfer of the terminal phosphate group between ATP and AMP. Plays an important role in cellular energy homeostasis and in adenine nucleotide metabolism	-	2.7.4.3	-	-	ADK,Pribosyltran	0.872495	K00939	adk, AK; adenylate kinase [EC:2.7.4.3]	01232, 00230, 01240, 01110, 01100, 00730	Nucleotide metabolism, Purine metabolism, Biosynthesis of cofactors, Biosynthesis of secondary metabolites, Metabolic pathways, Thiamine metabolism	ko01000, ko04147	Enzymes, Exosome	M00049	Adenine ribonucleotide biosynthesis, IMP => ADP,ATP	ko+pathway_available	100	189	5780445	5781011	2.3e-125
UP000001414$tr|Q8A7N6|Q8A7N6_BACTN	Bt	Cell surface protein	BT_1488		BT_1488	COG3291@1|root,COG3291@2|Bacteria,4NF2V@976|Bacteroidetes,2FWP1@200643|Bacteroidia,4AT20@815|Bacteroidaceae	-	S	Cell surface protein	-	-	-	-	PKD_3	0.414145									no_ko	100	273	1835413	1836231	0
UP000001414$tr|Q8A5V9|Q8A5V9_BACTN	Bt	Beta-phosphoglucomutase	BT_2127		BT_2127	COG0637@1|root,COG0637@2|Bacteria,4NJS1@976|Bacteroidetes,2FN13@200643|Bacteroidia,4AK6M@815|Bacteroidaceae	yfbT	S	HAD hydrolase, family IA, variant 3	-	-	-	-	HAD_2	0.730648									no_ko	100	224	2677005	2677676	8.95e-152
UP000001414$sp|Q8A1G3|SUSG_BACTN	Bt	Alpha-amylase SusG (EC 3.2.1.1) (Starch-utilization system protein G)	susG BT_3698		BT_3698	COG0366@1|root,COG0366@2|Bacteria,4NEXF@976|Bacteroidetes,2G31F@200643|Bacteroidia,4AW80@815|Bacteroidaceae	-	M	Alpha-amylase domain	GO:0000272,GO:0000287,GO:0001871,GO:0003674,GO:0003824,GO:0004553,GO:0004556,GO:0005488,GO:0005509,GO:0005575,GO:0005975,GO:0005976,GO:0005982,GO:0005983,GO:0006073,GO:0008150,GO:0008152,GO:0009056,GO:0009057,GO:0009251,GO:0009987,GO:0016020,GO:0016052,GO:0016160,GO:0016787,GO:0016798,GO:0019867,GO:0030246,GO:0030247,GO:0043167,GO:0043169,GO:0043170,GO:0044042,GO:0044237,GO:0044238,GO:0044247,GO:…	3.2.1.1,3.2.1.133,3.2.1.135,3.2.1.54	GH13	-	Alpha-amylase,BACON,DUF3459,Malt_amylase_C	0.678585	K01176	AMY, amyA, malS; alpha-amylase [EC:3.2.1.1]	01110, 00500, 01100	Biosynthesis of secondary metabolites, Starch and sucrose metabolism, Metabolic pathways	ko01000	Enzymes			ko+pathway_available	100	692	4802951	4800876	0
UP000001414$sp|Q8A2T6|METK_BACTN	Bt	S-adenosylmethionine synthase (AdoMet synthase) (EC 2.5.1.6) (MAT) (Methionine adenosyltransferase)	metK BT_3219		BT_3219	COG0192@1|root,COG0192@2|Bacteria,4NG7Y@976|Bacteroidetes,2FNW8@200643|Bacteroidia,4AP79@815|Bacteroidaceae	metK	H	Catalyzes the formation of S-adenosylmethionine (AdoMet) from methionine and ATP. The overall synthetic reaction is composed of two sequential steps, AdoMet formation and the subsequent tripolyphosphate hydrolysis which occurs prior to release of AdoMet from the enzyme	GO:0003674,GO:0003824,GO:0004478,GO:0005575,GO:0005622,GO:0005623,GO:0005737,GO:0005829,GO:0016740,GO:0016765,GO:0044424,GO:0044444,GO:0044464	2.5.1.6	-	-	S-AdoMet_synt_C,S-AdoMet_synt_M,S-AdoMet_synt_N	0.862868	K00789	metK, MAT; S-adenosylmethionine synthetase [EC:2.5.1.6]	01110, 00999, 01230, 01240, 00270, 01100	Biosynthesis of secondary metabolites, Biosynthesis of various plant secondary metabolites; Including: Crocin biosynthesis, Ginsenoside biosynthesis, Saponin adjuvant biosynthesis, Cannabidiol biosynthesis, Mugineic acid biosynthesis, Pentagalloylglucose biosynthesis, Benzoxazinoid biosynthesis, Gramine biosynthesis, Coumarin biosynthesis, Furanocoumarin biosynthesis, Hordatine biosynthesis, Podo…	ko01000	Enzymes	M00035, M00953, M00609, M00034, M00368	Methionine degradation, Mugineic acid biosynthesis, methionine => 3-epihydroxymugineic acid, Cysteine biosynthesis, methionine => cysteine, Methionine salvage pathway, Ethylene biosynthesis, methionine => ethylene	ko+pathway_available	100	430	4109131	4110420	0
UP000001414$tr|Q8A8M1|Q8A8M1_BACTN	Bt	Metallo-beta-lactamase	BT_1146		BT_1146	COG0491@1|root,COG0491@2|Bacteria,4NE2Y@976|Bacteroidetes,2FSQ1@200643|Bacteroidia,4AMGW@815|Bacteroidaceae	-	P	Psort location Cytoplasmic, score	-	-	-	-	Lactamase_B	0.819253	K01069	gloB, gloC, HAGH; hydroxyacylglutathione hydrolase [EC:3.1.2.6]	00620, 01100	Pyruvate metabolism, Metabolic pathways	ko01000	Enzymes			ko+pathway_available	100	203	1429237	1429845	1.45e-137
UP000001414$tr|Q8AB50|Q8AB50_BACTN	Bt	Uncharacterized protein	BT_0261		BT_0261	2CJP4@1|root,33FB6@2|Bacteria,4NWNA@976|Bacteroidetes,2FUPW@200643|Bacteroidia,4AREZ@815|Bacteroidaceae	-	S	COG NOG23371 non supervised orthologous group	-	-	-	-	-	0.0206287									no_ko	100	89	292210	291944	3.02e-56
UP000001414$tr|Q8A3W8|Q8A3W8_BACTN	Bt	2-oxoglutarate synthase subunit korA	BT_2836		BT_2836	COG0674@1|root,COG1014@1|root,COG0674@2|Bacteria,COG1014@2|Bacteria,4NEP3@976|Bacteroidetes,2FN08@200643|Bacteroidia,4AM9Z@815|Bacteroidaceae	porA	C	2-oxoacid acceptor oxidoreductase, alpha subunit	-	1.2.7.11,1.2.7.3	-	-	PFOR_II,POR,POR_N	0.52279	K00174	korA, oorA, oforA; 2-oxoglutarate/2-oxoacid ferredoxin oxidoreductase subunit alpha [EC:1.2.7.3 1.2.7.11]	01210, 00620, 01120, 00020, 00010, 01110, 01100, 01200, 00650, 00720	2-Oxocarboxylic acid metabolism, Pyruvate metabolism, Microbial metabolism in diverse environments, Citrate cycle (TCA cycle), Glycolysis / Gluconeogenesis, Biosynthesis of secondary metabolites, Metabolic pathways, Carbon metabolism, Butanoate metabolism, Carbon fixation pathways in prokaryotes	ko01000	Enzymes	M00011, M00173, M00009, M00620	Citrate cycle, second carbon oxidation, 2-oxoglutarate => oxaloacetate, Reductive citrate cycle (Arnon-Buchanan cycle), Citrate cycle (TCA cycle, Krebs cycle), Incomplete reductive citrate cycle, acetyl-CoA => oxoglutarate	ko+pathway_available	100	616	3537850	3539697	0
UP000001414$sp|Q89ZI2|OGA_BACTN	Bt	O-GlcNAcase BT_4395 (EC 3.2.1.169) (Beta-N-acetylglucosaminidase) (Beta-N-acetylhexosaminidase) (Beta-hexosaminidase) (Hexosaminidase B) (N-acetyl-beta-glucosaminidase)	BT_4395		BT_4395	COG3525@1|root,COG3525@2|Bacteria,4NHNU@976|Bacteroidetes,2FMM8@200643|Bacteroidia,4AMRN@815|Bacteroidaceae	-	G	beta-N-acetylglucosaminidase	GO:0003674,GO:0003824,GO:0004553,GO:0004563,GO:0005488,GO:0005515,GO:0005975,GO:0006464,GO:0006517,GO:0006807,GO:0008150,GO:0008152,GO:0009100,GO:0009987,GO:0015929,GO:0016231,GO:0016787,GO:0016798,GO:0019538,GO:0036211,GO:0042802,GO:0043170,GO:0043412,GO:0044237,GO:0044238,GO:0044260,GO:0044267,GO:0071704,GO:1901135,GO:1901564	3.2.1.35	-	-	Glyco_hydro_20b,NAGidase	0.295088	K01197	hya; hyaluronoglucosaminidase [EC:3.2.1.35]	01100, 00531, 04142	Metabolic pathways, Glycosaminoglycan degradation, Lysosome	ko00536, ko01000, ko02042, ko00537	Glycosaminoglycan binding proteins, Enzymes, Bacterial toxins, Glycosylphosphatidylinositol (GPI)-anchored proteins	M00076, M00077	Dermatan sulfate degradation, Chondroitin sulfate degradation	ko+pathway_available	100	737	5787985	5790195	0
UP000001414$tr|Q8AA35|Q8AA35_BACTN	Bt	Exodeoxyribonuclease	BT_0630		BT_0630	COG0708@1|root,COG0708@2|Bacteria,4NEY3@976|Bacteroidetes,2FNRH@200643|Bacteroidia,4AMWA@815|Bacteroidaceae	xth	L	Psort location Cytoplasmic, score 9.97	-	3.1.11.2	-	-	Exo_endo_phos	0.782515	K01142	E3.1.11.2, xthA; exodeoxyribonuclease III [EC:3.1.11.2]	3410	Base excision repair	ko01000, ko03400	Enzymes, DNA repair and recombination proteins			ko+pathway_available	100	253	776706	777464	1.16e-175
UP000001414$tr|Q8AAT2|Q8AAT2_BACTN	Bt	Capsular polysaccharide biosynthesis protein Cps4K	BT_0382		BT_0382	COG0451@1|root,COG1898@1|root,COG0451@2|Bacteria,COG1898@2|Bacteria,4NIHA@976|Bacteroidetes,2FM8I@200643|Bacteroidia,4AMHB@815|Bacteroidaceae	-	G,M	NAD dependent epimerase dehydratase family	-	1.1.1.367	-	-	Epimerase	0.816306	K19068	wbjC; UDP-2-acetamido-2,6-beta-L-arabino-hexul-4-ose reductase [EC:1.1.1.367]	01250, 00541, 01100	Biosynthesis of nucleotide sugars, O-Antigen nucleotide sugar biosynthesis, Metabolic pathways	ko01000	Enzymes	M00923	UDP-L-FucNAm biosynthesis	ko+pathway_available	100	401	469853	471055	0
UP000001414$tr|Q8A829|Q8A829_BACTN	Bt	Glycosyltransferase	BT_1345		BT_1345	COG3307@1|root,COG3307@2|Bacteria,4NF1G@976|Bacteroidetes,2FMHQ@200643|Bacteroidia,4AWET@815|Bacteroidaceae	-	M	TupA-like ATPgrasp	-	-	-	-	ATPgrasp_TupA	0.625344									no_ko	100	297	1671713	1670823	0
UP000001414$tr|Q8A2G4|Q8A2G4_BACTN	Bt	SbsA Ig-like domain-containing protein	BT_3341		BT_3341	COG4704@1|root,COG4704@2|Bacteria,4NGPF@976|Bacteroidetes,2FNAC@200643|Bacteroidia,4AK9X@815|Bacteroidaceae	-	S	COG NOG07965 non supervised orthologous group	-	-	-	-	Big_5,fn3_3	0.148134									no_ko	100	609	4304569	4306395	0
UP000001414$sp|Q8A7T2|BIOAB_BACTN	Bt	Biotin biosynthesis bifunctional protein BioAB [Includes: Biotin synthase BioB (EC 2.8.1.6); Adenosylmethionine-8-amino-7-oxononanoate aminotransferase BioA (EC 2.6.1.62) (7,8-diamino-pelargonic acid aminotransferase) (DAPA AT) (DAPA aminotransferase) (7,8-diaminononanoate synthase) (DANS) (Diaminopelargonic acid synthase)]	bioB BT_1442		BT_1442	COG0161@1|root,COG0502@1|root,COG0161@2|Bacteria,COG0502@2|Bacteria,4NEJN@976|Bacteroidetes,2FNNH@200643|Bacteroidia,4AN3D@815|Bacteroidaceae	bioA	H	the conversion of dethiobiotin (DTB) to biotin by the insertion of a sulfur atom into dethiobiotin via a	-	2.6.1.62	-	-	Aminotran_3,BATS,Radical_SAM	0.690766	K00833	bioA; adenosylmethionine---8-amino-7-oxononanoate aminotransferase [EC:2.6.1.62]	01100, 01240, 00780	Metabolic pathways, Biosynthesis of cofactors, Biotin metabolism	ko01000, ko01007	Enzymes, Amino acid related enzymes	M00123, M00577	Biotin biosynthesis, pimeloyl-ACP/CoA => biotin, Biotin biosynthesis, BioW pathway, pimelate => pimeloyl-CoA => biotin	ko+pathway_available	100	741	1775625	1777847	0
UP000001414$tr|Q8A5T5|Q8A5T5_BACTN	Bt	Fe-S oxidoreductase	BT_2153		BT_2153	COG0621@1|root,COG0621@2|Bacteria,4NE0R@976|Bacteroidetes,2FM1T@200643|Bacteroidia,4AMMQ@815|Bacteroidaceae	yqeV	J	Psort location Cytoplasmic, score 8.96	-	2.8.4.5	-	-	Radical_SAM,UPF0004	0.791749	K18707	mtaB; threonylcarbamoyladenosine tRNA methylthiotransferase MtaB [EC:2.8.4.5]			ko01000, ko03016	Enzymes, Transfer RNA biogenesis			ko_available	100	443	2712235	2710907	0
UP000001414$sp|Q8A482|RS3_BACTN	Bt	Small ribosomal subunit protein uS3 (30S ribosomal protein S3)	rpsC BT_2721		BT_2721	COG0092@1|root,COG0092@2|Bacteria,4NE9F@976|Bacteroidetes,2FMYX@200643|Bacteroidia,4AKAZ@815|Bacteroidaceae	rpsC	J	Binds the lower part of the 30S subunit head. Binds mRNA in the 70S ribosome, positioning it for translation	GO:0002181,GO:0003674,GO:0003735,GO:0005198,GO:0005575,GO:0005622,GO:0005623,GO:0005737,GO:0005829,GO:0005840,GO:0006412,GO:0006518,GO:0006807,GO:0008150,GO:0008152,GO:0009058,GO:0009059,GO:0009987,GO:0010467,GO:0015935,GO:0019538,GO:0022626,GO:0022627,GO:0032991,GO:0034641,GO:0034645,GO:0043043,GO:0043170,GO:0043226,GO:0043228,GO:0043229,GO:0043232,GO:0043603,GO:0043604,GO:0044237,GO:0044238,GO:…	-	-	-	KH_2,Ribosomal_S3_C	0.872888	K02982	RP-S3, rpsC; small subunit ribosomal protein S3	3010	Ribosome	ko03011	Ribosome			ko+pathway_available	100	222	3375237	3374572	9.18e-135
UP000001414$sp|Q8A5V6|UNG_BACTN	Bt	Uracil-DNA glycosylase (UDG) (EC 3.2.2.27)	ung BT_2130		BT_2130	COG0692@1|root,COG0692@2|Bacteria,4NE2B@976|Bacteroidetes,2FM57@200643|Bacteroidia,4AMXR@815|Bacteroidaceae	ung	L	Excises uracil residues from the DNA which can arise as a result of misincorporation of dUMP residues by DNA polymerase or due to deamination of cytosine	GO:0003674,GO:0003824,GO:0004844,GO:0006139,GO:0006259,GO:0006281,GO:0006284,GO:0006285,GO:0006725,GO:0006807,GO:0006950,GO:0006974,GO:0008150,GO:0008152,GO:0009987,GO:0016787,GO:0016798,GO:0016799,GO:0019104,GO:0033554,GO:0034641,GO:0043170,GO:0044237,GO:0044238,GO:0044260,GO:0046483,GO:0050896,GO:0051716,GO:0071704,GO:0090304,GO:0097506,GO:0097510,GO:0140097,GO:1901360	3.2.2.27	-	-	UDG	0.659528	K03648	UNG, UDG; uracil-DNA glycosylase [EC:3.2.2.27]	3410	Base excision repair	ko01000, ko03400	Enzymes, DNA repair and recombination proteins			ko+pathway_available	100	220	2681952	2682611	1.29e-150
UP000001414$tr|Q8A9N0|Q8A9N0_BACTN	Bt	Glutamine synthetase I	BT_0785		BT_0785	COG0174@1|root,COG0174@2|Bacteria,4NHET@976|Bacteroidetes,2FNAX@200643|Bacteroidia,4AP3X@815|Bacteroidaceae	glnA	E	Glutamate--ammonia ligase, catalytic domain protein	-	6.3.1.2	-	-	Gln-synt_C,Gln-synt_N	0.768959	K01915	glnA, GLUL; glutamine synthetase [EC:6.3.1.2]	02020, 01230, 00910, 00630, 00220, 04217, 01120, 01100, 00250	Two-component system, Biosynthesis of amino acids, Nitrogen metabolism, Glyoxylate and dicarboxylate metabolism, Arginine biosynthesis, Necroptosis, Microbial metabolism in diverse environments, Metabolic pathways, Alanine, aspartate and glutamate metabolism	ko01000, ko04147	Enzymes, Exosome			ko+pathway_available	100	500	973619	975118	0
UP000001414$tr|Q8A8E2|Q8A8E2_BACTN	Bt	GDP-L-fucose synthase (EC 1.1.1.271) (GDP-4-keto-6-deoxy-D-mannose-3,5-epimerase-4-reductase)	fcl BT_1225		BT_1225	COG0451@1|root,COG0451@2|Bacteria,4NDV4@976|Bacteroidetes,2FNA5@200643|Bacteroidia,4ANIQ@815|Bacteroidaceae	fcl	G,M	Catalyzes the two-step NADP-dependent conversion of GDP- 4-dehydro-6-deoxy-D-mannose to GDP-fucose, involving an epimerase and a reductase reaction	-	1.1.1.271	-	-	Epimerase	0.788409	K02377	TSTA3, fcl; GDP-L-fucose synthase [EC:1.1.1.271]	01250, 00520, 00051, 01100, 00541	Biosynthesis of nucleotide sugars, Amino sugar and nucleotide sugar metabolism, Fructose and mannose metabolism, Metabolic pathways, O-Antigen nucleotide sugar biosynthesis	ko01000	Enzymes			ko+pathway_available	100	356	1524058	1525125	0
UP000001414$tr|Q8A148|Q8A148_BACTN	Bt	PSP1 C-terminal domain-containing protein	BT_3819		BT_3819	COG1774@1|root,COG1774@2|Bacteria,4NENX@976|Bacteroidetes,2FNYP@200643|Bacteroidia,4AMQW@815|Bacteroidaceae	yaaT	S	PSP1 C-terminal domain protein	-	-	-	-	PSP1	0.318468									no_ko	100	531	4972189	4970597	0
UP000001414$tr|Q8AAU4|Q8AAU4_BACTN	Bt	Galactokinase (EC 2.7.1.6)	BT_0370		BT_0370	COG0153@1|root,COG0153@2|Bacteria,4NE0C@976|Bacteroidetes,2FNGC@200643|Bacteroidia,4AKIZ@815|Bacteroidaceae	galK	H	Belongs to the GHMP kinase family. GalK subfamily	-	2.7.1.6	-	-	GHMP_kinases_C,GHMP_kinases_N,GalKase_gal_bdg	0.422004	K00849	galK; galactokinase [EC:2.7.1.6]	00052, 00520, 01100, 01250	Galactose metabolism, Amino sugar and nucleotide sugar metabolism, Metabolic pathways, Biosynthesis of nucleotide sugars	ko04147, ko01000	Exosome, Enzymes	M00554, M00632	Nucleotide sugar biosynthesis, galactose => UDP-galactose, Galactose degradation, Leloir pathway, galactose => alpha-D-glucose-1P	ko+pathway_available	100	384	456595	455444	0
UP000001414$tr|Q8A3K9|Q8A3K9_BACTN	Bt	UDP-N-acetyl-D-mannosamine dehydrogenase	BT_2945		BT_2945	COG0677@1|root,COG0677@2|Bacteria,4NDTW@976|Bacteroidetes,2FMSD@200643|Bacteroidia,4AKVA@815|Bacteroidaceae	-	M	Belongs to the UDP-glucose GDP-mannose dehydrogenase family	-	1.1.1.336	-	-	UDPG_MGDP_dh,UDPG_MGDP_dh_C,UDPG_MGDP_dh_N	0.462672	K02472	wecC; UDP-N-acetyl-D-mannosaminuronic acid dehydrogenase [EC:1.1.1.336]	02020, 00520, 01100, 05111, 00541, 01250	Two-component system, Amino sugar and nucleotide sugar metabolism, Metabolic pathways, Biofilm formation - Vibrio cholerae, O-Antigen nucleotide sugar biosynthesis, Biosynthesis of nucleotide sugars	ko01000	Enzymes			ko+pathway_available	100	400	3708454	3707255	0
UP000001414$tr|Q8A7M5|Q8A7M5_BACTN	Bt	DNA-binding protein HU	BT_1499		BT_1499	COG0776@1|root,COG0776@2|Bacteria,4NT0D@976|Bacteroidetes,2FTUV@200643|Bacteroidia,4AR9I@815|Bacteroidaceae	hupA	L	Belongs to the bacterial histone-like protein family	-	-	-	-	Bac_DNA_binding	0.846758	K03530	hupB; DNA-binding protein HU-beta			ko03032, ko03036, ko03400	DNA replication proteins, Chromosome and associated proteins, DNA repair and recombination proteins			ko_available	100	91	1848053	1848325	1.96e-55
UP000001414$tr|Q8A971|Q8A971_BACTN	Bt	Uncharacterized protein	BT_0946		BT_0946	2DMTR@1|root,32TMQ@2|Bacteria,4NX5C@976|Bacteroidetes,2FZPJ@200643|Bacteroidia	-	-	-	-	-	-	-	-	0.00275049									no_ko	100	248	1155235	1155978	9.33e-169
UP000001414$tr|Q8AAZ9|Q8AAZ9_BACTN	Bt	Flavodoxin	BT_0313		BT_0313	COG0716@1|root,COG0716@2|Bacteria,4NP3J@976|Bacteroidetes,2FT0W@200643|Bacteroidia,4AMNX@815|Bacteroidaceae	isiB	C	Low-potential electron donor to a number of redox enzymes	-	-	-	-	Flavodoxin_1	0.472888	K03839	fldA, nifF, isiB; flavodoxin I							ko_available	100	171	377091	377603	9.15e-113
UP000001414$sp|Q8A9J0|UXAB_BACTN	Bt	Altronate oxidoreductase (EC 1.1.1.58) (Tagaturonate dehydrogenase) (Tagaturonate reductase)	uxaB BT_0825		BT_0825	COG0246@1|root,COG0246@2|Bacteria,4NEMT@976|Bacteroidetes,2FNTW@200643|Bacteroidia,4ANJ9@815|Bacteroidaceae	uxaB	C	Belongs to the mannitol dehydrogenase family. UxaB subfamily	GO:0000166,GO:0003674,GO:0003824,GO:0005488,GO:0005575,GO:0005622,GO:0005623,GO:0005737,GO:0005829,GO:0005975,GO:0005996,GO:0006063,GO:0006082,GO:0008150,GO:0008152,GO:0009026,GO:0009056,GO:0009987,GO:0016052,GO:0016054,GO:0016491,GO:0016614,GO:0016616,GO:0019586,GO:0019698,GO:0019752,GO:0032787,GO:0036094,GO:0043436,GO:0044237,GO:0044238,GO:0044248,GO:0044281,GO:0044282,GO:0044424,GO:0044444,GO:…	1.1.1.17,1.1.1.58	-	-	Mannitol_dh,Mannitol_dh_C	0.381925	K00041	uxaB; tagaturonate reductase [EC:1.1.1.58]	00040, 01100	Pentose and glucuronate interconversions, Metabolic pathways	ko01000	Enzymes	M00631	D-Galacturonate degradation (bacteria), D-galacturonate => pyruvate + D-glyceraldehyde 3P	ko+pathway_available	100	479	1019696	1021132	0
UP000001414$tr|Q8A1H2|Q8A1H2_BACTN	Bt	Phosphatidylglycerol lysyltransferase C-terminal domain-containing protein	BT_3689		BT_3689	COG4866@1|root,COG4866@2|Bacteria,4NGJE@976|Bacteroidetes,2FNB2@200643|Bacteroidia,4AK9E@815|Bacteroidaceae	-	S	Conserved protein	-	-	-	-	Acetyltransf_9,DUF2156	0.111002	K01163	K01163; uncharacterized protein							uncharacterized	100	305	4793971	4793057	0
UP000001414$sp|Q89ZG0|RNY_BACTN	Bt	Ribonuclease Y (RNase Y) (EC 3.1.-.-)	rny BT_4417		BT_4417	COG1418@1|root,COG1418@2|Bacteria,4NE3V@976|Bacteroidetes,2FKZ6@200643|Bacteroidia,4AKD2@815|Bacteroidaceae	rny	S	Endoribonuclease that initiates mRNA decay	-	-	-	-	DUF3552,HD,KH_1	0.570727	K18682	rny; ribonucrease Y [EC:3.1.-.-]	3018	RNA degradation	ko03019	Messenger RNA biogenesis			ko+pathway_available	100	511	5822016	5820484	0
UP000001414$tr|Q89ZP5|Q89ZP5_BACTN	Bt	Methyltransferase	BT_4331		BT_4331	COG1092@1|root,COG1092@2|Bacteria,4NG9S@976|Bacteroidetes,2FN8H@200643|Bacteroidia,4ANKX@815|Bacteroidaceae	rlmI	J	SAM-dependent	-	2.1.1.191	-	-	Methyltrans_SAM	0.548723	K06969	rlmI; 23S rRNA (cytosine1962-C5)-methyltransferase [EC:2.1.1.191]			ko03009, ko01000	Ribosome biogenesis, Enzymes			ko_available	100	392	5705512	5704337	0
UP000001414$sp|Q89Z26|MNME_BACTN	Bt	tRNA modification GTPase MnmE (EC 3.6.-.-)	mnmE trmE BT_4551		BT_4551	COG0486@1|root,COG0486@2|Bacteria,4NECT@976|Bacteroidetes,2FMER@200643|Bacteroidia,4AKQ7@815|Bacteroidaceae	mnmE	S	Exhibits a very high intrinsic GTPase hydrolysis rate. Involved in the addition of a carboxymethylaminomethyl (cmnm) group at the wobble position (U34) of certain tRNAs, forming tRNA- cmnm(5)s(2)U34	-	-	-	-	MMR_HSR1,MnmE_helical,TrmE_N	0.718075	K03650	mnmE, trmE, MSS1; tRNA modification GTPase [EC:3.6.-.-]			ko03016	Transfer RNA biogenesis			ko_available	100	465	5973379	5971985	0
UP000001414$sp|Q8A468|RL7_BACTN	Bt	Large ribosomal subunit protein bL12 (50S ribosomal protein L7/L12)	rplL BT_2735		BT_2735	COG0222@1|root,COG0222@2|Bacteria,4NQAQ@976|Bacteroidetes,2FSJH@200643|Bacteroidia,4AQYQ@815|Bacteroidaceae	rplL	J	Forms part of the ribosomal stalk which helps the ribosome interact with GTP-bound translation factors. Is thus essential for accurate translation	-	-	-	-	Ribosomal_L12,Ribosomal_L12_N	0.869941	K02935	RP-L7, MRPL12, rplL; large subunit ribosomal protein L7/L12	3010	Ribosome	ko03011	Ribosome			ko+pathway_available	100	124	3391228	3390857	2.87e-57
UP000001414$sp|Q8A4N6|PNP_BACTN	Bt	Polyribonucleotide nucleotidyltransferase (EC 2.7.7.8) (Polynucleotide phosphorylase) (PNPase)	pnp BT_2563		BT_2563	COG1185@1|root,COG1185@2|Bacteria,4NE4Q@976|Bacteroidetes,2FN5H@200643|Bacteroidia,4ANQE@815|Bacteroidaceae	pnp	J	Involved in mRNA degradation. Catalyzes the phosphorolysis of single-stranded polyribonucleotides processively in the 3'- to 5'-direction	-	2.7.7.8	-	-	KH_1,PNPase,RNase_PH,RNase_PH_C,S1	0.840864	K00962	pnp, PNPT1; polyribonucleotide nucleotidyltransferase [EC:2.7.7.8]	3018	RNA degradation	ko03019, ko03016, ko01000	Messenger RNA biogenesis, Transfer RNA biogenesis, Enzymes			ko+pathway_available	100	708	3201836	3199713	0
UP000001414$tr|Q8A192|Q8A192_BACTN	Bt	Alpha-mannosidase	BT_3774		BT_3774	COG0383@1|root,COG0383@2|Bacteria,4NJ12@976|Bacteroidetes,2FNHX@200643|Bacteroidia,4AMY9@815|Bacteroidaceae	-	G	Glycosyl hydrolase family 38 C-terminal domain protein	-	3.2.1.24	GH38	-	Alpha-mann_mid,F5_F8_type_C,Glyco_hydro_38,Glyco_hydro_38C	0.194695	K01191	MAN2C1; alpha-mannosidase [EC:3.2.1.24]	511	Other glycan degradation	ko04131, ko01000	Membrane trafficking, Enzymes			ko+pathway_available	100	1198	4899537	4895944	0
UP000001414$tr|Q8A839|Q8A839_BACTN	Bt	Dihydrofolate synthase/folylpolyglutamate synthase (EC 6.3.2.12) (EC 6.3.2.17) (Folylpoly-gamma-glutamate synthetase-dihydrofolate synthetase) (Folylpolyglutamate synthetase) (Tetrahydrofolylpolyglutamate synthase)	BT_1335		BT_1335	COG0285@1|root,COG0285@2|Bacteria,4NES8@976|Bacteroidetes,2FNFB@200643|Bacteroidia,4AKKB@815|Bacteroidaceae	folC	H	Folylpolyglutamate synthase	-	6.3.2.12,6.3.2.17	-	-	Mur_ligase_M	0.849509	K11754	folC; dihydrofolate synthase / folylpolyglutamate synthase [EC:6.3.2.12 6.3.2.17]	01100, 01240, 00790	Metabolic pathways, Biosynthesis of cofactors, Folate biosynthesis	ko01000	Enzymes	M00126, M00841	Tetrahydrofolate biosynthesis, GTP => THF, Tetrahydrofolate biosynthesis, mediated by PTPS, GTP => THF	ko+pathway_available	100	491	1660329	1661801	0
UP000001414$sp|Q8A9C3|PYRDB_BACTN	Bt	Dihydroorotate dehydrogenase B (NAD(+)), catalytic subunit (DHOD B) (DHODase B) (DHOdehase B) (EC 1.3.1.14) (Dihydroorotate oxidase B) (Orotate reductase (NADH))	pyrD BT_0892		BT_0892	COG0167@1|root,COG0167@2|Bacteria,4NDVB@976|Bacteroidetes,2FPMW@200643|Bacteroidia,4AKT8@815|Bacteroidaceae	pyrD	F	Belongs to the dihydroorotate dehydrogenase family. Type 1 subfamily	GO:0003674,GO:0003824,GO:0004152,GO:0005575,GO:0005622,GO:0005623,GO:0005737,GO:0006139,GO:0006206,GO:0006207,GO:0006725,GO:0006807,GO:0008150,GO:0008152,GO:0009058,GO:0009112,GO:0009987,GO:0016491,GO:0016627,GO:0016635,GO:0018130,GO:0019856,GO:0034641,GO:0044237,GO:0044238,GO:0044249,GO:0044271,GO:0044281,GO:0044424,GO:0044464,GO:0046112,GO:0046483,GO:0055086,GO:0055114,GO:0071704,GO:0072527,GO:…	1.3.1.14,1.3.98.1	-	-	DHO_dh	0.838114	K17828	pyrDI; dihydroorotate dehydrogenase (NAD+) catalytic subunit [EC:1.3.1.14]	01100, 01240, 00240	Metabolic pathways, Biosynthesis of cofactors, Pyrimidine metabolism	ko01000	Enzymes	M00051	De novo pyrimidine biosynthesis, glutamine (+ PRPP) => UMP	ko+pathway_available	100	303	1094466	1095374	0
UP000001414$tr|Q8A6W3|Q8A6W3_BACTN	Bt	SusC homolog	BT_1763		BT_1763	COG1629@1|root,COG1629@2|Bacteria,4NDXS@976|Bacteroidetes,2FKYX@200643|Bacteroidia,4AK5Y@815|Bacteroidaceae	-	P	TonB-linked outer membrane protein, SusC RagA family	-	-	-	-	CarbopepD_reg_2,Plug,TonB_dep_Rec	0.228094									no_ko	100	1041	2182827	2179705	0
UP000001414$tr|Q8A9P6|Q8A9P6_BACTN	Bt	TIGR02453 family protein	BT_0769		BT_0769	COG5587@1|root,COG5587@2|Bacteria,4NNS3@976|Bacteroidetes,2FPZZ@200643|Bacteroidia,4AKXV@815|Bacteroidaceae	-	S	TIGR02453 family	-	-	-	-	DUF2461	0.179175									no_ko	100	223	959290	959958	8.42e-152
UP000001414$tr|Q8A609|Q8A609_BACTN	Bt	Acetolactate synthase (EC 2.2.1.6)	BT_2077		BT_2077	COG0028@1|root,COG0028@2|Bacteria,4NENG@976|Bacteroidetes,2FMMH@200643|Bacteroidia,4AKHX@815|Bacteroidaceae	ilvB	H	Acetolactate synthase, large subunit	-	2.2.1.6	-	-	TPP_enzyme_C,TPP_enzyme_M,TPP_enzyme_N	0.774656	K01652	E2.2.1.6L, ilvB, ilvG, ilvI; acetolactate synthase I/II/III large subunit [EC:2.2.1.6]	00650, 01210, 00660, 00290, 01110, 00770, 01230, 01100	Butanoate metabolism, 2-Oxocarboxylic acid metabolism, C5-Branched dibasic acid metabolism, Valine, leucine and isoleucine biosynthesis, Biosynthesis of secondary metabolites, Pantothenate and CoA biosynthesis, Biosynthesis of amino acids, Metabolic pathways	ko01000	Enzymes	M00019, M00570	Valine/isoleucine biosynthesis, pyruvate => valine / 2-oxobutanoate => isoleucine, Isoleucine biosynthesis, threonine => 2-oxobutanoate => isoleucine	ko+pathway_available	100	565	2603211	2601517	0
UP000001414$tr|Q8A543|Q8A543_BACTN	Bt	Threonine synthase (EC 4.2.3.1)	BT_2401		BT_2401	COG0498@1|root,COG0498@2|Bacteria,4NEAA@976|Bacteroidetes,2FMPH@200643|Bacteroidia,4AKDS@815|Bacteroidaceae	thrC	E	Threonine synthase	-	4.2.3.1	-	-	PALP,Thr_synth_N	0.778782	K01733	thrC; threonine synthase [EC:4.2.3.1]	00260, 00750, 01110, 01230, 01100, 01120	Glycine, serine and threonine metabolism, Vitamin B6 metabolism, Biosynthesis of secondary metabolites, Biosynthesis of amino acids, Metabolic pathways, Microbial metabolism in diverse environments	ko01000	Enzymes	M00018	Threonine biosynthesis, aspartate => homoserine => threonine	ko+pathway_available	100	433	2997812	2996514	0
UP000001414$sp|Q8A7U2|UXUA_BACTN	Bt	Mannonate dehydratase (EC 4.2.1.8) (D-mannonate hydro-lyase)	uxuA BT_1432		BT_1432	COG1312@1|root,COG1312@2|Bacteria,4NFA5@976|Bacteroidetes,2FM15@200643|Bacteroidia,4AM58@815|Bacteroidaceae	uxuA	H	Catalyzes the dehydration of D-mannonate	GO:0003674,GO:0003824,GO:0005488,GO:0005506,GO:0005975,GO:0005996,GO:0006063,GO:0006064,GO:0006082,GO:0008150,GO:0008152,GO:0008198,GO:0008927,GO:0009056,GO:0009987,GO:0016052,GO:0016054,GO:0016829,GO:0016835,GO:0016836,GO:0019585,GO:0019752,GO:0030145,GO:0032787,GO:0042839,GO:0042840,GO:0043167,GO:0043169,GO:0043436,GO:0044237,GO:0044238,GO:0044248,GO:0044281,GO:0044282,GO:0046365,GO:0046395,GO:…	4.2.1.8	-	-	UxuA	0.20943	K01686	uxuA; mannonate dehydratase [EC:4.2.1.8]	01100, 00040	Metabolic pathways, Pentose and glucuronate interconversions	ko01000	Enzymes	M00061	D-Glucuronate degradation, D-glucuronate => pyruvate + D-glyceraldehyde 3P	ko+pathway_available	100	389	1763847	1762681	0
UP000001414$tr|Q8A218|Q8A218_BACTN	Bt	ATPase	BT_3490		BT_3490	COG1672@1|root,COG1672@2|Bacteria,4NJ2E@976|Bacteroidetes,2FPC6@200643|Bacteroidia,4AMU7@815|Bacteroidaceae	-	S	ATPase (AAA superfamily)	-	-	-	-	ATPase_2,DUF234	0.345383	K06921	K06921; uncharacterized protein							uncharacterized	100	449	4502531	4501185	0
UP000001414$tr|Q8A7B2|Q8A7B2_BACTN	Bt	Outer membrane chaperone Skp (OmpH)	BT_1613		BT_1613	COG2825@1|root,COG2825@2|Bacteria,4NQGG@976|Bacteroidetes,2FPTR@200643|Bacteroidia,4AMZ6@815|Bacteroidaceae	-	M	membrane	-	-	-	-	OmpH	0.404322	K06142	hlpA, ompH; outer membrane protein							ko_available	100	193	1984457	1983879	2.19e-126
UP000001414$sp|Q8A011|RF1_BACTN	Bt	Peptide chain release factor 1 (RF-1)	prfA BT_4210		BT_4210	COG0216@1|root,COG0216@2|Bacteria,4NF72@976|Bacteroidetes,2FNKW@200643|Bacteroidia,4ANQ9@815|Bacteroidaceae	prfA	J	Peptide chain release factor 1 directs the termination of translation in response to the peptide chain termination codons UAG and UAA	-	-	-	-	PCRF,RF-1	0.871709	K02835	prfA, MTRF1, MRF1; peptide chain release factor 1			ko03012	Translation factors			ko_available	100	370	5547965	5546856	0
UP000001414$tr|Q8A758|Q8A758_BACTN	Bt	Uncharacterized protein	BT_1667		BT_1667	2A75N@1|root,30W1H@2|Bacteria,4P9ES@976|Bacteroidetes,2FUJ9@200643|Bacteroidia,4ASBQ@815|Bacteroidaceae	-	S	Psort location Cytoplasmic, score 8.96	-	-	-	-	-	0.00373281									no_ko	100	70	2059988	2059779	1.66e-41
UP000001414$tr|Q8A8E1|Q8A8E1_BACTN	Bt	Long-chain-fatty-acid--CoA ligase	BT_1226		BT_1226	COG1022@1|root,COG1022@2|Bacteria,4NGFQ@976|Bacteroidetes,2FN1X@200643|Bacteroidia,4AKUM@815|Bacteroidaceae	-	I	Psort location CytoplasmicMembrane, score	-	6.2.1.3	-	-	AMP-binding	0.49391	K01897	ACSL, fadD; long-chain acyl-CoA synthetase [EC:6.2.1.3]	00061, 02024, 01100, 01212, 04216, 04146, 00071	Fatty acid biosynthesis, Quorum sensing, Metabolic pathways, Fatty acid metabolism, Ferroptosis, Peroxisome, Fatty acid degradation	ko01004, ko01000, ko04147	Lipid biosynthesis proteins, Enzymes, Exosome	M00086	beta-Oxidation, acyl-CoA synthesis	ko+pathway_available	100	552	1525735	1527390	0
UP000001414$tr|Q8A902|Q8A902_BACTN	Bt	Oxidoreductase	BT_1015		BT_1015	COG1028@1|root,COG1028@2|Bacteria,4NKYV@976|Bacteroidetes,2FNI3@200643|Bacteroidia,4AKV6@815|Bacteroidaceae	-	I,Q	Oxidoreductase, short chain dehydrogenase reductase family protein	-	-	-	-	adh_short_C2	0.856189									no_ko	100	295	1268256	1269140	0
UP000001414$tr|Q8A614|Q8A614_BACTN	Bt	Aconitate hydratase A (EC 4.2.1.3) (Citrate hydro-lyase) (Iron-responsive protein-like) (RNA-binding protein)	BT_2072		BT_2072	COG1048@1|root,COG1048@2|Bacteria,4NDZT@976|Bacteroidetes,2FMDQ@200643|Bacteroidia,4AM3U@815|Bacteroidaceae	acnA	C	Psort location Cytoplasmic, score	-	4.2.1.3	-	-	Aconitase,Aconitase_C	0.666012	K01681	ACO, acnA; aconitate hydratase [EC:4.2.1.3]	00630, 01210, 01100, 01230, 01110, 00720, 00020, 01120, 01200	Glyoxylate and dicarboxylate metabolism, 2-Oxocarboxylic acid metabolism, Metabolic pathways, Biosynthesis of amino acids, Biosynthesis of secondary metabolites, Carbon fixation pathways in prokaryotes, Citrate cycle (TCA cycle), Microbial metabolism in diverse environments, Carbon metabolism	ko01000	Enzymes	M00740, M00009, M00012, M00173, M00010	Methylaspartate cycle, Citrate cycle (TCA cycle, Krebs cycle), Glyoxylate cycle, Reductive citrate cycle (Arnon-Buchanan cycle), Citrate cycle, first carbon oxidation, oxaloacetate => 2-oxoglutarate	ko+pathway_available	100	747	2596535	2594295	0
UP000001414$tr|Q8A2I6|Q8A2I6_BACTN	Bt	Signal peptidase I (EC 3.4.21.89)	BT_3319		BT_3319	COG0681@1|root,COG0681@2|Bacteria,4NFTP@976|Bacteroidetes,2FNMS@200643|Bacteroidia,4AM6Y@815|Bacteroidaceae	lepB	U	signal peptidase i	-	3.4.21.89	-	-	Peptidase_S24,Peptidase_S26	0.863261	K03100	lepB; signal peptidase I [EC:3.4.21.89]	3060	Protein export	ko01000, ko01002	Enzymes, Peptidases and inhibitors			ko+pathway_available	100	493	4263548	4262070	0
UP000001414$tr|Q89Z38|Q89Z38_BACTN	Bt	Cell filamentation protein Fic	BT_4539		BT_4539	COG3943@1|root,COG3943@2|Bacteria,4NEGN@976|Bacteroidetes,2FM81@200643|Bacteroidia,4AP0J@815|Bacteroidaceae	-	S	COG3943 Virulence protein	-	-	-	-	Virulence_RhuM	0.179568									no_ko	100	462	5959656	5961041	0
UP000001414$tr|Q8A5Y3|Q8A5Y3_BACTN	Bt	Transcriptional regulator	BT_2103		BT_2103	COG2188@1|root,COG2188@2|Bacteria,4NFVY@976|Bacteroidetes,2FMWE@200643|Bacteroidia,4AN17@815|Bacteroidaceae	yvoA	K	UbiC transcription regulator-associated domain protein	-	-	-	-	GntR,UTRA	0.59057	K03710	K03710; GntR family transcriptional regulator			ko03000	Transcription factors			ko_available	100	244	2637903	2637172	2.24e-165
UP000001414$sp|Q8A014|LPXD_BACTN	Bt	UDP-3-O-acylglucosamine N-acyltransferase (EC 2.3.1.191)	lpxD BT_4207		BT_4207	COG1044@1|root,COG1044@2|Bacteria,4NE5G@976|Bacteroidetes,2FMZE@200643|Bacteroidia,4AMH9@815|Bacteroidaceae	lpxD	M	Catalyzes the N-acylation of UDP-3-O-acylglucosamine using 3-hydroxyacyl-ACP as the acyl donor. Is involved in the biosynthesis of lipid A, a phosphorylated glycolipid that anchors the lipopolysaccharide to the outer membrane of the cell	-	2.3.1.191	-	-	Hexapep,Hexapep_2,LpxD	0.518664	K02536	lpxD; UDP-3-O-[3-hydroxymyristoyl] glucosamine N-acyltransferase [EC:2.3.1.191]	00540, 01100	Lipopolysaccharide biosynthesis, Metabolic pathways	ko01005, ko01000	Lipopolysaccharide biosynthesis proteins, Enzymes	M00060, M00866	KDO2-lipid A biosynthesis, Raetz pathway, LpxL-LpxM type, KDO2-lipid A biosynthesis, Raetz pathway, non-LpxL-LpxM type	ko+pathway_available	100	346	5544691	5543654	0
UP000001414$tr|Q8A2C2|Q8A2C2_BACTN	Bt	Homeodomain-like protein	BT_3383		BT_3383	28I6K@1|root,2Z89I@2|Bacteria,4NDVP@976|Bacteroidetes	-	-	-	-	-	-	-	-	0.0159136									no_ko	100	141	4361466	4361888	1.22e-93
UP000001414$tr|Q8A8E9|Q8A8E9_BACTN	Bt	Abasic site processing protein (EC 3.4.-.-)	BT_1218		BT_1218	COG2135@1|root,COG2135@2|Bacteria,4NI3T@976|Bacteroidetes,2FQ1G@200643|Bacteroidia,4APWP@815|Bacteroidaceae	yoqW	E	SOS response associated peptidase (SRAP)	-	-	-	-	SRAP	0.448919									no_ko	100	232	1515380	1516075	5.99e-159
UP000001414$tr|Q8A750|Q8A750_BACTN	Bt	Conserved protein, with a conserved TPR domain	BT_1675		BT_1675	COG0457@1|root,COG0457@2|Bacteria,4NFFS@976|Bacteroidetes,2FMYG@200643|Bacteroidia,4AMSH@815|Bacteroidaceae	-	S	Tetratricopeptide repeat protein	-	-	-	-	TPR_12,TPR_16,TPR_19,TPR_6,TPR_7,TPR_8	0.844401									no_ko	100	734	2067782	2069983	0
UP000001414$tr|Q8A0S1|Q8A0S1_BACTN	Bt	Phosphoglucomutase/phosphomannomutase	BT_3950		BT_3950	COG1109@1|root,COG1109@2|Bacteria,4NG3H@976|Bacteroidetes,2FM6E@200643|Bacteroidia,4ANM1@815|Bacteroidaceae	glmM	G	Psort location Cytoplasmic, score 8.96	-	5.4.2.8	-	-	PGM_PMM_I,PGM_PMM_II,PGM_PMM_III,PGM_PMM_IV	0.866994	K01840	manB; phosphomannomutase [EC:5.4.2.8]	00051, 01250, 01110, 00520, 01100, 00541	Fructose and mannose metabolism, Biosynthesis of nucleotide sugars, Biosynthesis of secondary metabolites, Amino sugar and nucleotide sugar metabolism, Metabolic pathways, O-Antigen nucleotide sugar biosynthesis	ko01000	Enzymes			ko+pathway_available	100	441	5126658	5127980	0
UP000001414$sp|Q8A469|RPOB_BACTN	Bt	DNA-directed RNA polymerase subunit beta (RNAP subunit beta) (EC 2.7.7.6) (RNA polymerase subunit beta) (Transcriptase subunit beta)	rpoB BT_2734		BT_2734	COG0085@1|root,COG0085@2|Bacteria,4NF8D@976|Bacteroidetes,2FMDI@200643|Bacteroidia,4AKI0@815|Bacteroidaceae	rpoB	K	DNA-dependent RNA polymerase catalyzes the transcription of DNA into RNA using the four ribonucleoside triphosphates as substrates	GO:0000428,GO:0005575,GO:0005622,GO:0005623,GO:0030880,GO:0032991,GO:0044424,GO:0044464,GO:0061695,GO:1902494,GO:1990234	2.7.7.6	-	-	RNA_pol_Rpb2_1,RNA_pol_Rpb2_2,RNA_pol_Rpb2_3,RNA_pol_Rpb2_45,RNA_pol_Rpb2_6,RNA_pol_Rpb2_7	0.871709	K03043	rpoB; DNA-directed RNA polymerase subunit beta [EC:2.7.7.6]	3020	RNA polymerase	ko01000, ko03021, ko03400	Enzymes, Transcription machinery, DNA repair and recombination proteins			ko+pathway_available	100	1270	3390749	3386940	0
UP000001414$tr|Q8A731|Q8A731_BACTN	Bt	Transporter, AcrB/D/F family	BT_1694		BT_1694	COG0841@1|root,COG0841@2|Bacteria,4NDZG@976|Bacteroidetes,2FMG1@200643|Bacteroidia,4AKP8@815|Bacteroidaceae	-	V	Belongs to the resistance-nodulation-cell division (RND) (TC 2.A.6) family	-	-	-	-	ACR_tran	0.64499									no_ko	100	1012	2089985	2093020	0
UP000001414$tr|Q8A338|Q8A338_BACTN	Bt	2-dehydropantoate 2-reductase (EC 1.1.1.169) (Ketopantoate reductase)	BT_3117		BT_3117	COG1893@1|root,COG1893@2|Bacteria,4NMFF@976|Bacteroidetes,2FNZU@200643|Bacteroidia,4AMK6@815|Bacteroidaceae	panE	H	Catalyzes the NADPH-dependent reduction of ketopantoate into pantoic acid	-	1.1.1.169	-	-	ApbA,ApbA_C	0.498035	K00077	panE, apbA; 2-dehydropantoate 2-reductase [EC:1.1.1.169]	01240, 01110, 01100, 00770	Biosynthesis of cofactors, Biosynthesis of secondary metabolites, Metabolic pathways, Pantothenate and CoA biosynthesis	ko01000	Enzymes	M00119, M00913, M00914	Pantothenate biosynthesis, valine/L-aspartate => pantothenate, Pantothenate biosynthesis, 2-oxoisovalerate/spermine => pantothenate, Coenzyme A biosynthesis, archaea, 2-oxoisovalerate => 4-phosphopantoate => CoA	ko+pathway_available	100	303	3972329	3973237	0
UP000001414$tr|Q8A509|Q8A509_BACTN	Bt	Outer membrane protein beta-barrel domain-containing protein	BT_2438		BT_2438	COG3047@1|root,COG3047@2|Bacteria,4NP9X@976|Bacteroidetes,2FMHB@200643|Bacteroidia,4AKNK@815|Bacteroidaceae	-	M	COG NOG27406 non supervised orthologous group	-	-	-	-	OMP_b-brl	0.256974									no_ko	100	181	3052787	3053329	2.66e-121
UP000001414$tr|Q8A1P8|Q8A1P8_BACTN	Bt	Glycine--tRNA ligase (EC 6.1.1.14) (Glycyl-tRNA synthetase) (GlyRS)	glyQS BT_3611		BT_3611	COG0423@1|root,COG0423@2|Bacteria,4NE1C@976|Bacteroidetes,2FMM2@200643|Bacteroidia,4AM39@815|Bacteroidaceae	glyQS	J	Catalyzes the attachment of glycine to tRNA(Gly)	-	6.1.1.14	-	-	HGTP_anticodon,tRNA-synt_2b	0.351277	K01880	GARS, glyS1; glycyl-tRNA synthetase [EC:6.1.1.14]	970	Aminoacyl-tRNA biosynthesis	ko01000, ko03029, ko01007, ko03016	Enzymes, Mitochondrial biogenesis, Amino acid related enzymes, Transfer RNA biogenesis			ko+pathway_available	100	513	4679697	4681235	0
UP000001414$tr|Q8A4B4|Q8A4B4_BACTN	Bt	TetR transcriptional regulator	BT_2689		BT_2689	COG1309@1|root,COG1309@2|Bacteria,4NQ99@976|Bacteroidetes,2FMT3@200643|Bacteroidia,4ANF8@815|Bacteroidaceae	-	K	transcriptional regulator, TetR family	-	-	-	-	TetR_N	0.814735									no_ko	100	215	3352102	3351458	8.99e-143
UP000001414$tr|Q8A297|Q8A297_BACTN	Bt	Fe-S cluster assembly protein SufD	BT_3408		BT_3408	COG0719@1|root,COG0719@2|Bacteria,4NFPG@976|Bacteroidetes,2FNCN@200643|Bacteroidia,4ANUU@815|Bacteroidaceae	sufD	O	COG0719 ABC-type transport system involved in Fe-S cluster assembly permease component	-	-	-	-	UPF0051	0.676031	K09015	sufD; Fe-S cluster assembly protein SufD							ko_available	100	447	4389224	4390564	0
UP000001414$tr|Q8A144|Q8A144_BACTN	Bt	Bacterioferritin-related protein	BT_3823		BT_3823	COG2406@1|root,COG2406@2|Bacteria,4NMDH@976|Bacteroidetes,2FPCS@200643|Bacteroidia,4ANB5@815|Bacteroidaceae	-	S	Ferritin-like domain	-	1.16.3.1	-	-	Ferritin	0.0210216	K03594	bfr; bacterioferritin [EC:1.16.3.1]	860	Porphyrin metabolism	ko01000	Enzymes			ko+pathway_available	100	170	4975735	4975226	5.91e-103
UP000001414$tr|Q89Z24|Q89Z24_BACTN	Bt	NAD-dependent epimerase/dehydratase	BT_4553		BT_4553	COG2910@1|root,COG2910@2|Bacteria,4NHMF@976|Bacteroidetes,2G39X@200643|Bacteroidia,4AMHT@815|Bacteroidaceae	-	S	NmrA-like family	-	-	-	-	NAD_binding_10	0.243222	K07118	K07118; uncharacterized protein							uncharacterized	100	219	5975501	5976157	6.41e-146
UP000001414$tr|Q89ZJ4|Q89ZJ4_BACTN	Bt	Bifunctional NAD(P)H-hydrate repair enzyme (Nicotinamide nucleotide repair protein) [Includes: ADP-dependent (S)-NAD(P)H-hydrate dehydratase (EC 4.2.1.136) (ADP-dependent NAD(P)HX dehydratase); NAD(P)H-hydrate epimerase (EC 5.1.99.6)]	nnrD nnrE BT_4383		BT_4383	COG0062@1|root,COG0063@1|root,COG0062@2|Bacteria,COG0063@2|Bacteria,4NG2F@976|Bacteroidetes,2FQ4K@200643|Bacteroidia,4AKKA@815|Bacteroidaceae	nnrD	H	Bifunctional enzyme that catalyzes the epimerization of the S- and R-forms of NAD(P)HX and the dehydration of the S-form of NAD(P)HX at the expense of ADP, which is converted to AMP. This allows the repair of both epimers of NAD(P)HX, a damaged form of NAD(P)H that is a result of enzymatic or heat-dependent hydration	-	4.2.1.136,5.1.99.6	-	-	Carb_kinase,YjeF_N	0.772102	K23997	nnr; ADP-dependent NAD(P)H-hydrate dehydratase / NAD(P)H-hydrate epimerase [EC:4.2.1.136 5.1.99.6]			ko01000	Enzymes			ko_available	100	503	5777209	5775701	0
UP000001414$tr|Q8A127|Q8A127_BACTN	Bt	DNA helicase RecQ (EC 5.6.2.4)	BT_3844		BT_3844	COG0514@1|root,COG0514@2|Bacteria,4NEB4@976|Bacteroidetes,2FMBR@200643|Bacteroidia,4AN8T@815|Bacteroidaceae	recQ	L	ATP-dependent DNA helicase RecQ	-	3.6.4.12	-	-	DEAD,HRDC,Helicase_C,RQC,RecQ_Zn_bind	0.67446	K03654	recQ; ATP-dependent DNA helicase RecQ [EC:5.6.2.4]	3018	RNA degradation	ko03400, ko01000, ko03019	DNA repair and recombination proteins, Enzymes, Messenger RNA biogenesis			ko+pathway_available	100	726	4999740	5001917	0
UP000001414$tr|Q8A3X0|Q8A3X0_BACTN	Bt	Peptidyl-dipeptidase	BT_2834		BT_2834	COG0339@1|root,COG0339@2|Bacteria,4NFYA@976|Bacteroidetes,2FNQV@200643|Bacteroidia,4ANN5@815|Bacteroidaceae	dcp	E	Peptidase family M3	-	3.4.15.5	-	-	Peptidase_M3	0.444794	K01284	dcp; peptidyl-dipeptidase Dcp [EC:3.4.15.5]			ko01002, ko01000	Peptidases and inhibitors, Enzymes			ko_available	100	694	3532119	3534200	0
UP000001414$tr|Q8A8X4|Q8A8X4_BACTN	Bt	SusD homolog	BT_1043		BT_1043	COG4198@1|root,COG4198@2|Bacteria,4P1S9@976|Bacteroidetes,2FNNS@200643|Bacteroidia,4ANTV@815|Bacteroidaceae	-	S	Susd and RagB outer membrane lipoprotein	-	-	-	-	SusD-like	0.241454									no_ko	100	546	1320919	1322556	0
UP000001414$sp|Q8A6N4|PURA_BACTN	Bt	Adenylosuccinate synthetase (AMPSase) (AdSS) (EC 6.3.4.4) (IMP--aspartate ligase)	purA BT_1843		BT_1843	COG0104@1|root,COG0104@2|Bacteria,4NGRZ@976|Bacteroidetes,2FM8A@200643|Bacteroidia,4AMZZ@815|Bacteroidaceae	purA	F	Plays an important role in the de novo pathway of purine nucleotide biosynthesis. Catalyzes the first committed step in the biosynthesis of AMP from IMP	GO:0003674,GO:0003824,GO:0004019,GO:0005575,GO:0005622,GO:0005623,GO:0005737,GO:0006139,GO:0006163,GO:0006164,GO:0006167,GO:0006725,GO:0006753,GO:0006793,GO:0006796,GO:0006807,GO:0008150,GO:0008152,GO:0009058,GO:0009117,GO:0009123,GO:0009124,GO:0009126,GO:0009127,GO:0009150,GO:0009152,GO:0009156,GO:0009161,GO:0009165,GO:0009167,GO:0009168,GO:0009259,GO:0009260,GO:0009987,GO:0016874,GO:0016879,GO:…	6.3.4.4	-	-	Adenylsucc_synt	0.840079	K01939	purA, ADSS; adenylosuccinate synthase [EC:6.3.4.4]	00230, 00250, 01100, 01232, 01240	Purine metabolism, Alanine, aspartate and glutamate metabolism, Metabolic pathways, Nucleotide metabolism, Biosynthesis of cofactors	ko01000	Enzymes	M00049	Adenine ribonucleotide biosynthesis, IMP => ADP,ATP	ko+pathway_available	100	423	2316053	2314785	0
UP000001414$sp|Q89YW6|DNAK_BACTN	Bt	Chaperone protein DnaK (HSP70) (Heat shock 70 kDa protein) (Heat shock protein 70)	dnaK BT_4615		BT_4615	COG0443@1|root,COG0443@2|Bacteria,4NERF@976|Bacteroidetes,2FMNH@200643|Bacteroidia,4ANVI@815|Bacteroidaceae	dnaK	O	Heat shock 70 kDa protein	-	-	-	-	HSP70	0.871709	K04043	dnaK, HSPA9; molecular chaperone DnaK	3018	RNA degradation	ko03029, ko03110, ko04147, ko03019	Mitochondrial biogenesis, Chaperones and folding catalysts, Exosome, Messenger RNA biogenesis			ko+pathway_available	100	638	6041039	6042952	0
UP000001414$tr|Q89ZM7|Q89ZM7_BACTN	Bt	Nucleoside triphosphate pyrophosphohydrolase (EC 3.6.1.8)	BT_4350		BT_4350	COG1694@1|root,COG3956@2|Bacteria,4NEA3@976|Bacteroidetes,2FKYP@200643|Bacteroidia,4AMDU@815|Bacteroidaceae	mazG	S	Psort location Cytoplasmic, score 8.96	-	3.6.1.66	-	-	MazG	0.647348									no_ko	100	262	5732533	5731748	5.34e-177
UP000001414$tr|Q8A2J4|Q8A2J4_BACTN	Bt	SusD homolog	BT_3311		BT_3311	COG0446@1|root,COG0446@2|Bacteria,4PKWU@976|Bacteroidetes,2G06U@200643|Bacteroidia,4AV2C@815|Bacteroidaceae	-	S	SusD family	-	-	-	-	SusD-like_3,SusD_RagB	0.745776	K21572	susD; starch-binding outer membrane protein, SusD/RagB family			ko02000	Transporters			ko_available	100	506	4251580	4253097	0
UP000001414$tr|Q8A0I0|Q8A0I0_BACTN	Bt	DUF349 domain-containing protein	BT_4041		BT_4041	COG5107@1|root,COG5107@2|Bacteria,4NEPG@976|Bacteroidetes,2FNHC@200643|Bacteroidia,4AKEY@815|Bacteroidaceae	-	A	Psort location Cytoplasmic, score 8.96	-	-	-	-	DUF349	0.0343811									no_ko	100	624	5257923	5256052	0
UP000001414$tr|Q8A7G9|Q8A7G9_BACTN	Bt	2-nitropropane dioxygenase-like dioxygenase	BT_1555		BT_1555	COG2070@1|root,COG2070@2|Bacteria,4NF8Z@976|Bacteroidetes,2FMYA@200643|Bacteroidia,4AM6U@815|Bacteroidaceae	fabK	C	related to 2-nitropropane dioxygenase	-	1.3.1.9	-	-	NMO	0.639686	K02371	fabK; enoyl-[acyl-carrier protein] reductase II [EC:1.3.1.9]	01100, 01212, 00061	Metabolic pathways, Fatty acid metabolism, Fatty acid biosynthesis	ko01000, ko01004	Enzymes, Lipid biosynthesis proteins	M00083	Fatty acid biosynthesis, elongation	ko+pathway_available	100	311	1923694	1922762	4.58e-171
UP000001414$tr|Q8A405|Q8A405_BACTN	Bt	PfkB family carbohydrate kinase	BT_2799		BT_2799	COG0524@1|root,COG0524@2|Bacteria,4NIHI@976|Bacteroidetes,2FPRJ@200643|Bacteroidia,4AKX3@815|Bacteroidaceae	-	G	Kinase, PfkB family	-	-	-	-	PfkB	0.771316									no_ko	100	329	3474615	3473629	0
UP000001414$tr|Q89YR7|Q89YR7_BACTN	Bt	tryptophan synthase (EC 4.2.1.20)	BT_4664		BT_4664	COG1350@1|root,COG1350@2|Bacteria,4PKSY@976|Bacteroidetes,2FMFD@200643|Bacteroidia,4AN0W@815|Bacteroidaceae	trpB	E	The beta subunit is responsible for the synthesis of L- tryptophan from indole and L-serine	-	4.2.1.20	-	-	PALP	0.120629	K06001	trpB; tryptophan synthase beta chain [EC:4.2.1.20]	00400, 01100, 01110, 00260, 01230	Phenylalanine, tyrosine and tryptophan biosynthesis, Metabolic pathways, Biosynthesis of secondary metabolites, Glycine, serine and threonine metabolism, Biosynthesis of amino acids	ko01000	Enzymes	M00023	Tryptophan biosynthesis, chorismate => tryptophan	ko+pathway_available	100	426	6112921	6111644	0
UP000001414$tr|Q8A7N1|Q8A7N1_BACTN	Bt	N-acetyltransferase domain-containing protein	BT_1493		BT_1493	COG2388@1|root,COG2388@2|Bacteria,4NST0@976|Bacteroidetes,2FT5E@200643|Bacteroidia,4ARDW@815|Bacteroidaceae	-	S	GCN5-related N-acetyl-transferase	-	-	-	-	Acetyltransf_CG	0.404322	K06975	K06975; uncharacterized protein							uncharacterized	100	100	1843375	1843674	5.47e-55
UP000001414$tr|Q8A819|Q8A819_BACTN	Bt	Chain-length determining protein	BT_1355		BT_1355	COG3206@1|root,COG3206@2|Bacteria,4NJJY@976|Bacteroidetes,2FKZI@200643|Bacteroidia,4AWEW@815|Bacteroidaceae	-	M	Chain length determinant protein	-	-	-	-	GNVR,Wzz	0.542043									no_ko	100	379	1681770	1680634	0
UP000001414$sp|Q8A8M2|RSMG_BACTN	Bt	Ribosomal RNA small subunit methyltransferase G (EC 2.1.1.-) (16S rRNA 7-methylguanosine methyltransferase) (16S rRNA m7G methyltransferase)	rsmG BT_1145		BT_1145	COG0357@1|root,COG0357@2|Bacteria,4NEJG@976|Bacteroidetes,2FMRQ@200643|Bacteroidia,4ANR5@815|Bacteroidaceae	rsmG	J	Specifically methylates the N7 position of a guanine in 16S rRNA	GO:0000154,GO:0001510,GO:0003674,GO:0003824,GO:0005575,GO:0005622,GO:0005623,GO:0005737,GO:0005829,GO:0006139,GO:0006364,GO:0006396,GO:0006725,GO:0006807,GO:0008150,GO:0008152,GO:0008168,GO:0008170,GO:0008173,GO:0008649,GO:0008757,GO:0009451,GO:0009987,GO:0010467,GO:0016070,GO:0016072,GO:0016435,GO:0016740,GO:0016741,GO:0022613,GO:0031167,GO:0032259,GO:0034470,GO:0034641,GO:0034660,GO:0036265,GO:…	2.1.1.170	-	-	GidB	0.833792	K03501	gidB, rsmG; 16S rRNA (guanine527-N7)-methyltransferase [EC:2.1.1.170]			ko03009, ko01000, ko03036	Ribosome biogenesis, Enzymes, Chromosome and associated proteins			ko_available	99.515	206	1428568	1429185	1.14e-129
UP000001414$tr|Q89ZW2|Q89ZW2_BACTN	Bt	Carboxy-terminal processing protease	BT_4259		BT_4259	COG0793@1|root,COG0793@2|Bacteria,4NEGV@976|Bacteroidetes,2FP0Y@200643|Bacteroidia,4AN9S@815|Bacteroidaceae	ctp	M	Belongs to the peptidase S41A family	-	3.4.21.102	-	-	PDZ_2,Peptidase_S41	0.731631	K03797	E3.4.21.102, prc, ctpA; carboxyl-terminal processing protease [EC:3.4.21.102]			ko01000, ko01002	Enzymes, Peptidases and inhibitors			ko_available	100	582	5610631	5608886	0
UP000001414$tr|Q8A9P1|Q8A9P1_BACTN	Bt	Conserved protein with a conserved patatin-like phospholipase domain	BT_0774		BT_0774	COG1752@1|root,COG1752@2|Bacteria,4NERH@976|Bacteroidetes,2FNX7@200643|Bacteroidia,4AMCP@815|Bacteroidaceae	-	S	esterase of the alpha-beta hydrolase superfamily	-	-	-	-	Patatin	0.588998	K07001	K07001; NTE family protein							ko_available	100	268	965767	964964	0
UP000001414$tr|Q8A9A5|Q8A9A5_BACTN	Bt	Magnesium chelatase, subunit I	BT_0910		BT_0910	COG0714@1|root,COG0714@2|Bacteria,4NDVZ@976|Bacteroidetes,2FMGP@200643|Bacteroidia,4AMGY@815|Bacteroidaceae	moxR	S	ATPase family associated with various cellular activities (AAA)	-	-	-	-	AAA_3	0.73222	K03924	moxR; MoxR-like ATPase [EC:3.6.3.-]							ko_available	100	331	1122032	1121040	0
UP000001414$tr|Q89ZI7|Q89ZI7_BACTN	Bt	B3/B4 tRNA-binding domain-containing protein	BT_4390		BT_4390	COG3382@1|root,COG3382@2|Bacteria,4NMUG@976|Bacteroidetes,2FNY7@200643|Bacteroidia,4ANAQ@815|Bacteroidaceae	-	S	B3 4 domain protein	-	-	-	-	B3_4	0.158546									no_ko	100	221	5783086	5783748	6.39e-149
UP000001414$tr|Q8A0L4|Q8A0L4_BACTN	Bt	ATP-dependent zinc metalloprotease FtsH (EC 3.4.24.-)	ftsH BT_4007		BT_4007	COG0465@1|root,COG0465@2|Bacteria,4NF0E@976|Bacteroidetes,2FNEA@200643|Bacteroidia,4AKUK@815|Bacteroidaceae	ftsH	O	Acts as a processive, ATP-dependent zinc metallopeptidase for both cytoplasmic and membrane proteins. Plays a role in the quality control of integral membrane proteins	-	-	-	-	AAA,FtsH_ext,Peptidase_M41	0.867976	K03798	ftsH, hflB; cell division protease FtsH [EC:3.4.24.-]			ko01002, ko03110	Peptidases and inhibitors, Chaperones and folding catalysts			ko_available	100	696	5221916	5219829	0
UP000001414$tr|Q8ABF3|Q8ABF3_BACTN	Bt	DUF4251 domain-containing protein	BT_0157		BT_0157	2924H@1|root,2ZPPH@2|Bacteria,4NNST@976|Bacteroidetes,2FR7C@200643|Bacteroidia,4AMVX@815|Bacteroidaceae	-	S	COG NOG27363 non supervised orthologous group	-	-	-	-	DUF4251	0.00943026									no_ko	100	193	163075	162497	4.91e-90
UP000001414$tr|Q8AB01|Q8AB01_BACTN	Bt	Dihydrolipoamide acetyltransferase component of pyruvate dehydrogenase complex (EC 2.3.1.-)	BT_0311		BT_0311	COG0508@1|root,COG0508@2|Bacteria,4NED0@976|Bacteroidetes,2FNQF@200643|Bacteroidia,4AKY5@815|Bacteroidaceae	bfmBB	C	Psort location Cytoplasmic, score 9.26	-	2.3.1.61	-	-	2-oxoacid_dh,Biotin_lipoyl,E3_binding	0.705894	K00658	DLST, sucB; 2-oxoglutarate dehydrogenase E2 component (dihydrolipoamide succinyltransferase) [EC:2.3.1.61]	01110, 00020, 01200, 01210, 00380, 01120, 01100, 00785, 00310	Biosynthesis of secondary metabolites, Citrate cycle (TCA cycle), Carbon metabolism, 2-Oxocarboxylic acid metabolism, Tryptophan metabolism, Microbial metabolism in diverse environments, Metabolic pathways, Lipoic acid metabolism, Lysine degradation	ko01000	Enzymes	M00009, M00011	Citrate cycle (TCA cycle, Krebs cycle), Citrate cycle, second carbon oxidation, 2-oxoglutarate => oxaloacetate	ko+pathway_available	100	456	373622	374989	0
UP000001414$tr|Q8AA92|Q8AA92_BACTN	Bt	Lipoprotein protein, putative	BT_0573		BT_0573	COG4105@1|root,COG4105@2|Bacteria,4NIE4@976|Bacteroidetes,2G374@200643|Bacteroidia,4ANE6@815|Bacteroidaceae	yfiO	S	outer membrane assembly lipoprotein YfiO	-	-	-	-	YfiO	0.452652	K05807	bamD; outer membrane protein assembly factor BamD			ko02000	Transporters			ko_available	100	267	709894	710694	4.24e-167
UP000001414$tr|Q8A7E5|Q8A7E5_BACTN	Bt	DUF4468 domain-containing protein	BT_1579		BT_1579	2EAXQ@1|root,334YS@2|Bacteria,4NI39@976|Bacteroidetes,2FNTF@200643|Bacteroidia,4AWF4@815|Bacteroidaceae	-	S	Domain of unknown function (DUF4468) with TBP-like fold	-	-	-	-	DUF4468	0.0127701									no_ko	100	377	1942827	1943957	0
UP000001414$tr|Q89Z41|Q89Z41_BACTN	Bt	DUF5655 domain-containing protein	BT_4536		BT_4536	COG3586@1|root,COG3586@2|Bacteria,4NERW@976|Bacteroidetes,2FQH1@200643|Bacteroidia,4AMXA@815|Bacteroidaceae	-	L	endonuclease activity	-	-	-	-	-	0.0489194									no_ko	100	307	5955409	5956329	0
UP000001414$sp|Q8A5W4|SYK_BACTN	Bt	Lysine--tRNA ligase (EC 6.1.1.6) (Lysyl-tRNA synthetase) (LysRS)	lysS BT_2122		BT_2122	COG1190@1|root,COG1190@2|Bacteria,4NDZN@976|Bacteroidetes,2FMXC@200643|Bacteroidia,4ANTX@815|Bacteroidaceae	lysS	J	Belongs to the class-II aminoacyl-tRNA synthetase family	-	6.1.1.6	-	-	DUF4332,tRNA-synt_2,tRNA_anti-codon	0.739686	K04567	KARS, lysS; lysyl-tRNA synthetase, class II [EC:6.1.1.6]	970	Aminoacyl-tRNA biosynthesis	ko01000, ko01007, ko03016	Enzymes, Amino acid related enzymes, Transfer RNA biogenesis			ko+pathway_available	100	576	2671083	2672810	0
UP000001414$tr|Q8A8U4|Q8A8U4_BACTN	Bt	DUF4136 domain-containing protein	BT_1073		BT_1073	28N4A@1|root,31QIR@2|Bacteria,4PJJF@976|Bacteroidetes,2FNK7@200643|Bacteroidia,4AQV4@815|Bacteroidaceae	-	S	Domain of unknown function (DUF4136)	-	-	-	-	DUF4136	0.000589391									no_ko	100	211	1360381	1361013	3.24e-114
UP000001414$sp|Q8A997|TSAD_BACTN	Bt	tRNA N6-adenosine threonylcarbamoyltransferase (EC 2.3.1.234) (N6-L-threonylcarbamoyladenine synthase) (t(6)A synthase) (t(6)A37 threonylcarbamoyladenosine biosynthesis protein TsaD) (tRNA threonylcarbamoyladenosine biosynthesis protein TsaD)	tsaD gcp BT_0920		BT_0920	COG0533@1|root,COG0533@2|Bacteria,4NE8E@976|Bacteroidetes,2FKZ9@200643|Bacteroidia,4AKDW@815|Bacteroidaceae	tsaD	O	Required for the formation of a threonylcarbamoyl group on adenosine at position 37 (t(6)A37) in tRNAs that read codons beginning with adenine. Is involved in the transfer of the threonylcarbamoyl moiety of threonylcarbamoyl-AMP (TC-AMP) to the N6 group of A37, together with TsaE and TsaB. TsaD likely plays a direct catalytic role in this reaction	GO:0000408,GO:0002949,GO:0005575,GO:0005622,GO:0005623,GO:0006139,GO:0006396,GO:0006399,GO:0006400,GO:0006725,GO:0006807,GO:0008033,GO:0008150,GO:0008152,GO:0009451,GO:0009987,GO:0010467,GO:0016070,GO:0032991,GO:0034470,GO:0034641,GO:0034660,GO:0043170,GO:0043412,GO:0044237,GO:0044238,GO:0044424,GO:0044464,GO:0046483,GO:0070525,GO:0071704,GO:0090304,GO:1901360	2.3.1.234	-	-	Peptidase_M22	0.872495	K25706	tsaD; tRNA N6-adenosine threonylcarbamoyltransferase [EC:2.3.1.234]			ko01000, ko03016	Enzymes, Transfer RNA biogenesis			ko_available	100	339	1131471	1130455	0
UP000001414$tr|Q8A6B5|Q8A6B5_BACTN	Bt	NADP-dependent malate dehydrogenase	BT_1969		BT_1969	COG0280@1|root,COG0281@1|root,COG0280@2|Bacteria,COG0281@2|Bacteria,4NFUJ@976|Bacteroidetes,2FM2T@200643|Bacteroidia,4AKYC@815|Bacteroidaceae	maeB	C	Psort location Cytoplasmic, score	-	1.1.1.38,1.1.1.40	-	-	Malic_M,PTA_PTB,malic	0.835167	K00029	maeB; malate dehydrogenase (oxaloacetate-decarboxylating)(NADP+) [EC:1.1.1.40]	00620, 01120, 01100, 00710, 01200	Pyruvate metabolism, Microbial metabolism in diverse environments, Metabolic pathways, Carbon fixation in photosynthetic organisms, Carbon metabolism	ko01000	Enzymes	M00169, M00172	CAM (Crassulacean acid metabolism), light, C4-dicarboxylic acid cycle, NADP - malic enzyme type	ko+pathway_available	100	740	2472243	2474462	0
UP000001414$sp|Q8ABA9|HISX_BACTN	Bt	Histidinol dehydrogenase (HDH) (EC 1.1.1.23)	hisD BT_0201		BT_0201	COG0141@1|root,COG0141@2|Bacteria,4NFPZ@976|Bacteroidetes,2FMY9@200643|Bacteroidia,4AM1G@815|Bacteroidaceae	hisD	E	Catalyzes the sequential NAD-dependent oxidations of L- histidinol to L-histidinaldehyde and then to L-histidine	GO:0000105,GO:0003674,GO:0003824,GO:0004399,GO:0005575,GO:0005622,GO:0005623,GO:0005737,GO:0005829,GO:0006082,GO:0006520,GO:0006547,GO:0006725,GO:0006807,GO:0008150,GO:0008152,GO:0008652,GO:0009058,GO:0009987,GO:0016053,GO:0016491,GO:0016614,GO:0016616,GO:0018130,GO:0019438,GO:0019752,GO:0034641,GO:0043436,GO:0044237,GO:0044238,GO:0044249,GO:0044281,GO:0044283,GO:0044424,GO:0044444,GO:0044464,GO:…	1.1.1.23	-	-	Histidinol_dh	0.7222	K00013	hisD; histidinol dehydrogenase [EC:1.1.1.23]	00340, 01110, 01230, 01100	Histidine metabolism, Biosynthesis of secondary metabolites, Biosynthesis of amino acids, Metabolic pathways	ko01000	Enzymes	M00026	Histidine biosynthesis, PRPP => histidine	ko+pathway_available	100	428	215955	217238	0
UP000001414$tr|Q8A7U1|Q8A7U1_BACTN	Bt	Oxidoreductase	BT_1433		BT_1433	COG1028@1|root,COG1028@2|Bacteria,4NG8R@976|Bacteroidetes,2FMB9@200643|Bacteroidia,4AM6Q@815|Bacteroidaceae	uxuB	I,Q	Oxidoreductase, short chain dehydrogenase reductase family protein	-	-	-	-	adh_short,adh_short_C2	0.856189									no_ko	100	269	1764709	1763903	1.67e-157
UP000001414$tr|Q8A815|Q8A815_BACTN	Bt	Tetratricopeptide repeat family protein	BT_1359		BT_1359	COG0457@1|root,COG0457@2|Bacteria,4NJVP@976|Bacteroidetes,2FMV8@200643|Bacteroidia,4AP60@815|Bacteroidaceae	-	O	COG COG0457 FOG TPR repeat	-	-	-	-	TPR_11,TPR_16,TPR_8,Trypsin_2	0.844401									no_ko	100	568	1687457	1685754	0
UP000001414$tr|Q8A1L7|Q8A1L7_BACTN	Bt	UDP-N-acetylmuramoyl-tripeptide--D-alanyl-D-alanine ligase (EC 6.3.2.10) (D-alanyl-D-alanine-adding enzyme)	murF BT_3644		BT_3644	COG0770@1|root,COG0770@2|Bacteria,4NDWD@976|Bacteroidetes,2FN92@200643|Bacteroidia,4AKF1@815|Bacteroidaceae	murF	M	Involved in cell wall formation. Catalyzes the final step in the synthesis of UDP-N-acetylmuramoyl-pentapeptide, the precursor of murein	-	6.3.2.10	-	-	Mur_ligase,Mur_ligase_C,Mur_ligase_M	0.851473	K01929	murF; UDP-N-acetylmuramoyl-tripeptide--D-alanyl-D-alanine ligase [EC:6.3.2.10]	00300, 01100, 00550	Lysine biosynthesis, Metabolic pathways, Peptidoglycan biosynthesis	ko01000	Enzymes			ko+pathway_available	100	432	4722327	4721032	0
UP000001414$tr|Q8A0Q8|Q8A0Q8_BACTN	Bt	Glycoside hydrolase family 92	BT_3963		BT_3963	COG3537@1|root,COG3537@2|Bacteria,4NDYB@976|Bacteroidetes,2FMQ9@200643|Bacteroidia,4APH4@815|Bacteroidaceae	-	G	Glycosyl hydrolase family 92	-	-	-	-	Glyco_hydro_92	0.175639									no_ko	100	779	5157236	5159572	0
UP000001414$sp|Q8AA75|PYRG_BACTN	Bt	CTP synthase (EC 6.3.4.2) (Cytidine 5'-triphosphate synthase) (Cytidine triphosphate synthetase) (CTP synthetase) (CTPS) (UTP--ammonia ligase)	pyrG BT_0590		BT_0590	COG0504@1|root,COG0504@2|Bacteria,4NEWT@976|Bacteroidetes,2FMC4@200643|Bacteroidia,4AMIN@815|Bacteroidaceae	pyrG	F	Catalyzes the ATP-dependent amination of UTP to CTP with either L-glutamine or ammonia as the source of nitrogen. Regulates intracellular CTP levels through interactions with the four ribonucleotide triphosphates	-	6.3.4.2	-	-	CTP_synth_N,GATase	0.832613	K01937	pyrG, CTPS; CTP synthase [EC:6.3.4.2]	01232, 01240, 00240, 01100	Nucleotide metabolism, Biosynthesis of cofactors, Pyrimidine metabolism, Metabolic pathways	ko01000	Enzymes	M00052	Pyrimidine ribonucleotide biosynthesis, UMP => UDP/UTP,CDP/CTP	ko+pathway_available	99.814	537	731246	729636	0
UP000001414$sp|Q8A455|SYE_BACTN	Bt	Glutamate--tRNA ligase (EC 6.1.1.17) (Glutamyl-tRNA synthetase) (GluRS)	gltX BT_2748		BT_2748	COG0008@1|root,COG0008@2|Bacteria,4NEED@976|Bacteroidetes,2FN2D@200643|Bacteroidia,4AKMG@815|Bacteroidaceae	gltX	J	Catalyzes the attachment of glutamate to tRNA(Glu) in a two-step reaction glutamate is first activated by ATP to form Glu-AMP and then transferred to the acceptor end of tRNA(Glu)	-	6.1.1.17	-	-	tRNA-synt_1c	0.872102	K01885	EARS, gltX; glutamyl-tRNA synthetase [EC:6.1.1.17]	01100, 00970, 01240, 01110, 00860, 01120	Metabolic pathways, Aminoacyl-tRNA biosynthesis, Biosynthesis of cofactors, Biosynthesis of secondary metabolites, Porphyrin metabolism, Microbial metabolism in diverse environments	ko02048, ko01007, ko03016, ko01000	Prokaryotic defense system, Amino acid related enzymes, Transfer RNA biogenesis, Enzymes	M00121	Heme biosynthesis, plants and bacteria, glutamate => heme	ko+pathway_available	100	504	3406313	3404802	0
UP000001414$sp|Q45791|RECA_BACTN	Bt	Protein RecA (Recombinase A)	recA BT_4610		BT_4610	COG0468@1|root,COG0468@2|Bacteria,4NEXT@976|Bacteroidetes,2FN5D@200643|Bacteroidia,4AKG4@815|Bacteroidaceae	recA	L	Can catalyze the hydrolysis of ATP in the presence of single-stranded DNA, the ATP-dependent uptake of single-stranded DNA by duplex DNA, and the ATP-dependent hybridization of homologous single-stranded DNAs. It interacts with LexA causing its activation and leading to its autocatalytic cleavage	GO:0005575,GO:0005622,GO:0005623,GO:0005737,GO:0005829,GO:0044424,GO:0044444,GO:0044464	-	-	-	RecA	0.86778	K03553	recA; recombination protein RecA	3440	Homologous recombination	ko03400	DNA repair and recombination proteins			ko+pathway_available	100	330	6036649	6035660	0
UP000001414$tr|Q8A9B6|Q8A9B6_BACTN	Bt	DNA gyrase subunit A (EC 5.6.2.2)	gyrA BT_0899		BT_0899	COG0188@1|root,COG0188@2|Bacteria,4NDWQ@976|Bacteroidetes,2FMCP@200643|Bacteroidia,4AN7M@815|Bacteroidaceae	gyrA	L	A type II topoisomerase that negatively supercoils closed circular double-stranded (ds) DNA in an ATP-dependent manner to modulate DNA topology and maintain chromosomes in an underwound state. Negative supercoiling favors strand separation, and DNA replication, transcription, recombination and repair, all of which involve strand separation. Also able to catalyze the interconversion of other topol…	-	5.99.1.3	-	-	DNA_gyraseA_C,DNA_topoisoIV	0.872495	K02469	gyrA; DNA gyrase subunit A [EC:5.6.2.2]			ko01000, ko03032, ko03400	Enzymes, DNA replication proteins, DNA repair and recombination proteins			ko_available	100	858	1107775	1110348	0
UP000001414$tr|Q8A0C3|Q8A0C3_BACTN	Bt	Trk system potassium uptake protein TrkA	BT_4098		BT_4098	COG0569@1|root,COG0569@2|Bacteria,4NE31@976|Bacteroidetes,2FP1F@200643|Bacteroidia,4AKRA@815|Bacteroidaceae	trkA	C	COG0569 K transport systems NAD-binding component	-	-	-	-	TrkA_C,TrkA_N	0.744204	K03499	trkA, ktrA, ktrC; trk/ktr system potassium uptake protein			ko02000	Transporters			ko_available	100	446	5356031	5354694	0
UP000001414$tr|Q8AAE0|Q8AAE0_BACTN	Bt	Outer membrane protein	BT_0525		BT_0525	COG3391@1|root,COG3391@2|Bacteria,4NMAV@976|Bacteroidetes,2FNY4@200643|Bacteroidia,4AMUS@815|Bacteroidaceae	-	S	COG NOG06028 non supervised orthologous group	-	-	-	-	DUF4842	0.619843									no_ko	100	802	649436	647031	0
UP000001414$tr|Q8A6W1|Q8A6W1_BACTN	Bt	Levanase (2,6-beta-D-fructofuranosidase)	BT_1765		BT_1765	COG1621@1|root,COG1621@2|Bacteria,4NEYI@976|Bacteroidetes,2FM1Y@200643|Bacteroidia,4AMJ5@815|Bacteroidaceae	sacC	G	Belongs to the glycosyl hydrolase 32 family	-	3.2.1.80	-	-	DUF4980,Glyco_hydro_32C,Glyco_hydro_32N	0.379568	K03332	fruA; fructan beta-fructosidase [EC:3.2.1.80]	51	Fructose and mannose metabolism	ko01000	Enzymes			ko+pathway_available	100	627	2186087	2184207	0
UP000001414$tr|Q89ZT3|Q89ZT3_BACTN	Bt	AAA-ATPase-like domain-containing protein	BT_4293		BT_4293	COG1429@1|root,COG1429@2|Bacteria,4P0BG@976|Bacteroidetes,2FMJ7@200643|Bacteroidia,4AN00@815|Bacteroidaceae	-	H	COG NOG08812 non supervised orthologous group	-	-	-	-	AAA-ATPase_like,PDDEXK_9	0.290177									no_ko	100	581	5656796	5655054	0
UP000001414$tr|Q89ZP8|Q89ZP8_BACTN	Bt	Ribosomal RNA small subunit methyltransferase E (EC 2.1.1.193)	BT_4328		BT_4328	COG1385@1|root,COG1385@2|Bacteria,4NE2S@976|Bacteroidetes,2FKZG@200643|Bacteroidia,4AMW9@815|Bacteroidaceae	rsmE	J	Specifically methylates the N3 position of the uracil ring of uridine 1498 (m3U1498) in 16S rRNA. Acts on the fully assembled 30S ribosomal subunit	-	2.1.1.193	-	-	Methyltrans_RNA	0.830845	K09761	rsmE; 16S rRNA (uracil1498-N3)-methyltransferase [EC:2.1.1.193]			ko03009, ko01000	Ribosome biogenesis, Enzymes			ko_available	100	232	5702090	5701395	1.25e-157
UP000001414$sp|Q8A0Z4|RS2_BACTN	Bt	Small ribosomal subunit protein uS2 (30S ribosomal protein S2)	rpsB BT_3877		BT_3877	COG0052@1|root,COG0052@2|Bacteria,4NER0@976|Bacteroidetes,2FM4T@200643|Bacteroidia,4AN49@815|Bacteroidaceae	rpsB	J	Belongs to the universal ribosomal protein uS2 family	GO:0003674,GO:0003735,GO:0005198,GO:0005575,GO:0005622,GO:0005623,GO:0005737,GO:0005829,GO:0005840,GO:0006412,GO:0006518,GO:0006807,GO:0008150,GO:0008152,GO:0009058,GO:0009059,GO:0009987,GO:0010467,GO:0015935,GO:0019538,GO:0022626,GO:0022627,GO:0032991,GO:0034641,GO:0034645,GO:0043043,GO:0043170,GO:0043226,GO:0043228,GO:0043229,GO:0043232,GO:0043603,GO:0043604,GO:0044237,GO:0044238,GO:0044249,GO:…	-	-	-	Ribosomal_S2	0.871906	K02967	RP-S2, MRPS2, rpsB; small subunit ribosomal protein S2	3010	Ribosome	ko03011	Ribosome			ko+pathway_available	100	258	5049972	5050745	1.6e-160
UP000001414$tr|Q8A7H6|Q8A7H6_BACTN	Bt	Phosphoglucomutase phosphomannomutase	BT_1548		BT_1548	COG1109@1|root,COG1109@2|Bacteria,4NFU7@976|Bacteroidetes,2FM0A@200643|Bacteroidia,4AMJH@815|Bacteroidaceae	pgcA	G	Phosphoglucomutase phosphomannomutase, alpha beta alpha domain II	-	5.4.2.2	-	-	PGM_PMM_I,PGM_PMM_II,PGM_PMM_III,PGM_PMM_IV	0.866994	K01835	pgm; phosphoglucomutase [EC:5.4.2.2]	01120, 00052, 00520, 00010, 00030, 00521, 01100, 01110, 00500, 01250, 00230	Microbial metabolism in diverse environments, Galactose metabolism, Amino sugar and nucleotide sugar metabolism, Glycolysis / Gluconeogenesis, Pentose phosphate pathway, Streptomycin biosynthesis, Metabolic pathways, Biosynthesis of secondary metabolites, Starch and sucrose metabolism, Biosynthesis of nucleotide sugars, Purine metabolism	ko01000	Enzymes	M00549, M00855	Nucleotide sugar biosynthesis, glucose => UDP-glucose, Glycogen degradation, glycogen => glucose-6P	ko+pathway_available	100	581	1910468	1908726	0
UP000001414$tr|Q8A037|Q8A037_BACTN	Bt	phosphoglycolate phosphatase (EC 3.1.3.18)	BT_4184		BT_4184	COG0546@1|root,COG0546@2|Bacteria,4NIJ1@976|Bacteroidetes,2G32Q@200643|Bacteroidia,4AMQY@815|Bacteroidaceae	-	S	HAD hydrolase, family IA, variant	-	3.1.3.18	-	-	HAD_2	0.781729	K01091	gph; phosphoglycolate phosphatase [EC:3.1.3.18]	01110, 00630, 01100	Biosynthesis of secondary metabolites, Glyoxylate and dicarboxylate metabolism, Metabolic pathways	ko01000	Enzymes			ko+pathway_available	100	216	5518100	5517453	1.2e-145
UP000001414$tr|Q8ABD0|Q8ABD0_BACTN	Bt	Methionine synthase (EC 2.1.1.13) (5-methyltetrahydrofolate--homocysteine methyltransferase)	BT_0180		BT_0180	COG0646@1|root,COG1410@1|root,COG0646@2|Bacteria,COG1410@2|Bacteria,4NFRF@976|Bacteroidetes,2FMI7@200643|Bacteroidia,4AM8F@815|Bacteroidaceae	metH	E	Psort location Cytoplasmic, score	-	2.1.1.13	-	-	B12-binding,B12-binding_2,Met_synt_B12,Pterin_bind,S-methyl_trans	0.653831	K00548	metH, MTR; 5-methyltetrahydrofolate--homocysteine methyltransferase [EC:2.1.1.13]	01110, 01230, 00670, 01100, 00450, 00270	Biosynthesis of secondary metabolites, Biosynthesis of amino acids, One carbon pool by folate, Metabolic pathways, Selenocompound metabolism, Cysteine and methionine metabolism	ko01000	Enzymes	M00017	Methionine biosynthesis, aspartate => homoserine => methionine	ko+pathway_available	100	915	187553	190297	0
UP000001414$sp|Q8A7G0|QUEF_BACTN	Bt	NADPH-dependent 7-cyano-7-deazaguanine reductase (EC 1.7.1.13) (7-cyano-7-carbaguanine reductase) (NADPH-dependent nitrile oxidoreductase) (PreQ(0) reductase)	queF BT_1564		BT_1564	COG0780@1|root,COG0780@2|Bacteria,4NMSC@976|Bacteroidetes,2FP7K@200643|Bacteroidia,4AK83@815|Bacteroidaceae	queF	H	Catalyzes the NADPH-dependent reduction of 7-cyano-7- deazaguanine (preQ0) to 7-aminomethyl-7-deazaguanine (preQ1)	-	1.7.1.13	-	-	QueF	0.473084	K09457	queF; 7-cyano-7-deazaguanine reductase [EC:1.7.1.13]	01100, 00790	Metabolic pathways, Folate biosynthesis	ko03016, ko01000	Transfer RNA biogenesis, Enzymes			ko+pathway_available	100	151	1929976	1929524	3.01e-102
UP000001414$tr|Q8A848|Q8A848_BACTN	Bt	TPR domain-containing protein	BT_1326		BT_1326	COG0457@1|root,COG0457@2|Bacteria,4NG1I@976|Bacteroidetes,2FQPG@200643|Bacteroidia,4AMEZ@815|Bacteroidaceae	-	S	Psort location Cytoplasmic, score 8.96	-	-	-	-	TPR_1,TPR_16,TPR_19,TPR_2,TPR_6,TPR_7,TPR_8	0.844401									no_ko	100	478	1652085	1653518	0
UP000001414$tr|Q8A4A6|Q8A4A6_BACTN	Bt	DNA mismatch repair protein mutS	BT_2697		BT_2697	COG0249@1|root,COG0249@2|Bacteria,4NE6X@976|Bacteroidetes,2FM62@200643|Bacteroidia,4AKJC@815|Bacteroidaceae	mutS_2	L	DNA mismatch repair protein MutS	-	-	-	-	MutS_III,MutS_V	0.702358									no_ko	100	604	3360681	3362492	0
UP000001414$sp|Q8A6M0|LEU3_BACTN	Bt	3-isopropylmalate dehydrogenase (EC 1.1.1.85) (3-IPM-DH) (Beta-IPM dehydrogenase) (IMDH)	leuB BT_1857		BT_1857	COG0473@1|root,COG0473@2|Bacteria,4NEBE@976|Bacteroidetes,2FNJ0@200643|Bacteroidia,4AKBR@815|Bacteroidaceae	leuB	C,E	Catalyzes the oxidation of 3-carboxy-2-hydroxy-4- methylpentanoate (3-isopropylmalate) to 3-carboxy-4-methyl-2- oxopentanoate. The product decarboxylates to 4-methyl-2 oxopentanoate	GO:0003674,GO:0003824,GO:0003862,GO:0005575,GO:0005622,GO:0005623,GO:0005737,GO:0005829,GO:0006082,GO:0006520,GO:0006551,GO:0006807,GO:0008150,GO:0008152,GO:0008652,GO:0009058,GO:0009081,GO:0009082,GO:0009098,GO:0009987,GO:0016053,GO:0016491,GO:0016614,GO:0016616,GO:0019752,GO:0043436,GO:0044237,GO:0044238,GO:0044249,GO:0044281,GO:0044283,GO:0044424,GO:0044444,GO:0044464,GO:0046394,GO:0055114,GO:…	1.1.1.85	-	-	Iso_dh	0.752063	K00052	leuB, IMDH; 3-isopropylmalate dehydrogenase [EC:1.1.1.85]	00660, 01110, 01230, 01210, 00290, 01100	C5-Branched dibasic acid metabolism, Biosynthesis of secondary metabolites, Biosynthesis of amino acids, 2-Oxocarboxylic acid metabolism, Valine, leucine and isoleucine biosynthesis, Metabolic pathways	ko01000	Enzymes	M00535, M00432	Isoleucine biosynthesis, pyruvate => 2-oxobutanoate, Leucine biosynthesis, 2-oxoisovalerate => 2-oxoisocaproate	ko+pathway_available	100	353	2330990	2329932	0
UP000001414$tr|Q8A8E5|Q8A8E5_BACTN	Bt	6-phosphogluconate dehydrogenase, decarboxylating (EC 1.1.1.44)	BT_1222		BT_1222	COG0362@1|root,COG0362@2|Bacteria,4NG05@976|Bacteroidetes,2FMFW@200643|Bacteroidia,4AKZG@815|Bacteroidaceae	gnd	H	Catalyzes the oxidative decarboxylation of 6- phosphogluconate to ribulose 5-phosphate and CO(2), with concomitant reduction of NADP to NADPH	-	1.1.1.343,1.1.1.44	-	-	6PGD,NAD_binding_2	0.423772	K00033	PGD, gnd, gntZ; 6-phosphogluconate dehydrogenase [EC:1.1.1.44 1.1.1.343]	00480, 01110, 00030, 01120, 01200, 01100	Glutathione metabolism, Biosynthesis of secondary metabolites, Pentose phosphate pathway, Microbial metabolism in diverse environments, Carbon metabolism, Metabolic pathways	ko01000	Enzymes	M00004, M00006	Pentose phosphate pathway (Pentose phosphate cycle), Pentose phosphate pathway, oxidative phase, glucose 6P => ribulose 5P	ko+pathway_available	100	491	1521528	1520056	0
UP000001414$sp|Q8A2S5|SYY_BACTN	Bt	Tyrosine--tRNA ligase (EC 6.1.1.1) (Tyrosyl-tRNA synthetase) (TyrRS)	tyrS BT_3230		BT_3230	COG0162@1|root,COG0162@2|Bacteria,4NF19@976|Bacteroidetes,2FN0B@200643|Bacteroidia,4AMZF@815|Bacteroidaceae	tyrS	J	Catalyzes the attachment of tyrosine to tRNA(Tyr) in a two-step reaction tyrosine is first activated by ATP to form Tyr- AMP and then transferred to the acceptor end of tRNA(Tyr)	GO:0003674,GO:0003824,GO:0004812,GO:0004831,GO:0005575,GO:0005622,GO:0005623,GO:0005737,GO:0005829,GO:0006082,GO:0006139,GO:0006399,GO:0006520,GO:0006725,GO:0006807,GO:0008150,GO:0008152,GO:0009987,GO:0016070,GO:0016874,GO:0016875,GO:0019752,GO:0034641,GO:0034660,GO:0043038,GO:0043039,GO:0043170,GO:0043436,GO:0044237,GO:0044238,GO:0044281,GO:0044424,GO:0044444,GO:0044464,GO:0046483,GO:0071704,GO:…	6.1.1.1	-	-	S4,tRNA-synt_1b	0.869548	K01866	YARS, tyrS; tyrosyl-tRNA synthetase [EC:6.1.1.1]	970	Aminoacyl-tRNA biosynthesis	ko03016, ko01007, ko01000, ko03029	Transfer RNA biogenesis, Amino acid related enzymes, Enzymes, Mitochondrial biogenesis			ko+pathway_available	100	430	4119353	4120642	0
UP000001414$sp|Q8A004|PUR7_BACTN	Bt	Phosphoribosylaminoimidazole-succinocarboxamide synthase (EC 6.3.2.6) (SAICAR synthetase)	purC BT_4217		BT_4217	COG0152@1|root,COG0152@2|Bacteria,4NF1Z@976|Bacteroidetes,2FPKZ@200643|Bacteroidia,4ANDS@815|Bacteroidaceae	purC	F	Belongs to the SAICAR synthetase family	GO:0003674,GO:0003824,GO:0004639,GO:0005575,GO:0005622,GO:0005623,GO:0005737,GO:0006139,GO:0006163,GO:0006164,GO:0006188,GO:0006189,GO:0006725,GO:0006753,GO:0006793,GO:0006796,GO:0006807,GO:0008150,GO:0008152,GO:0009058,GO:0009117,GO:0009123,GO:0009124,GO:0009126,GO:0009127,GO:0009150,GO:0009152,GO:0009156,GO:0009161,GO:0009165,GO:0009167,GO:0009168,GO:0009259,GO:0009260,GO:0009987,GO:0016874,GO:…	6.3.2.6	-	-	SAICAR_synt	0.827898	K01923	purC; phosphoribosylaminoimidazole-succinocarboxamide synthase [EC:6.3.2.6]	01100, 01110, 00230	Metabolic pathways, Biosynthesis of secondary metabolites, Purine metabolism	ko01000	Enzymes	M00048	De novo purine biosynthesis, PRPP + glutamine => IMP	ko+pathway_available	100	314	5554562	5553621	0
UP000001414$sp|Q8A2B1|SPEA_BACTN	Bt	Biosynthetic arginine decarboxylase (ADC) (EC 4.1.1.19)	speA BT_3394		BT_3394	COG1166@1|root,COG1166@2|Bacteria,4PKX0@976|Bacteroidetes,2FMN2@200643|Bacteroidia,4AN1Q@815|Bacteroidaceae	speA	H	Catalyzes the biosynthesis of agmatine from arginine	-	4.1.1.19	-	-	Orn_Arg_deC_N	0.215324	K01585	speA; arginine decarboxylase [EC:4.1.1.19]	01110, 01100, 00330	Biosynthesis of secondary metabolites, Metabolic pathways, Arginine and proline metabolism	ko01000	Enzymes	M00133	Polyamine biosynthesis, arginine => agmatine => putrescine => spermidine	ko+pathway_available	100	630	4373902	4375791	0
UP000001414$tr|Q8A126|Q8A126_BACTN	Bt	Inosine-5'-monophosphate dehydrogenase (IMP dehydrogenase) (IMPD) (IMPDH) (EC 1.1.1.205)	guaB BT_3845		BT_3845	COG0516@1|root,COG0517@1|root,COG0516@2|Bacteria,COG0517@2|Bacteria,4NDXQ@976|Bacteroidetes,2FMKX@200643|Bacteroidia,4AMQC@815|Bacteroidaceae	guaB	F	Catalyzes the conversion of inosine 5'-phosphate (IMP) to xanthosine 5'-phosphate (XMP), the first committed and rate- limiting step in the de novo synthesis of guanine nucleotides, and therefore plays an important role in the regulation of cell growth	-	1.1.1.205	-	-	CBS,IMPDH	0.858939	K00088	IMPDH, guaB; IMP dehydrogenase [EC:1.1.1.205]	00983, 01232, 01100, 00230, 01110	Drug metabolism - other enzymes, Nucleotide metabolism, Metabolic pathways, Purine metabolism, Biosynthesis of secondary metabolites	ko01000, ko04147	Enzymes, Exosome	M00050	Guanine ribonucleotide biosynthesis, IMP => GDP,GTP	ko+pathway_available	100	492	5002008	5003483	0
UP000001414$tr|Q8A688|Q8A688_BACTN	Bt	Anaerobic ribonucleoside-triphosphate reductase	BT_1998		BT_1998	COG1328@1|root,COG1328@2|Bacteria,4NGPS@976|Bacteroidetes,2FNK4@200643|Bacteroidia,4AKV3@815|Bacteroidaceae	nrdD	F,K	Psort location Cytoplasmic, score 8.96	-	1.1.98.6	-	-	ATP-cone,NRDD	0.374656	K21636	nrdD; ribonucleoside-triphosphate reductase (formate) [EC:1.1.98.6]	01100, 00240, 00230, 01232	Metabolic pathways, Pyrimidine metabolism, Purine metabolism, Nucleotide metabolism	ko01000	Enzymes			ko+pathway_available	100	797	2511803	2514193	0
UP000001414$sp|Q8A681|MURA_BACTN	Bt	UDP-N-acetylglucosamine 1-carboxyvinyltransferase (EC 2.5.1.7) (Enoylpyruvate transferase) (UDP-N-acetylglucosamine enolpyruvyl transferase) (EPT)	murA BT_2005		BT_2005	COG0766@1|root,COG0766@2|Bacteria,4NDV8@976|Bacteroidetes,2FNYN@200643|Bacteroidia,4AMNS@815|Bacteroidaceae	murA	M	Cell wall formation. Adds enolpyruvyl to UDP-N- acetylglucosamine	-	2.5.1.7	-	-	EPSP_synthase	0.853635	K00790	murA; UDP-N-acetylglucosamine 1-carboxyvinyltransferase [EC:2.5.1.7]	00520, 01250, 00550, 01100	Amino sugar and nucleotide sugar metabolism, Biosynthesis of nucleotide sugars, Peptidoglycan biosynthesis, Metabolic pathways	ko01000, ko01011	Enzymes, Peptidoglycan biosynthesis and degradation proteins			ko+pathway_available	100	434	2522568	2521267	0
UP000001414$tr|Q8A0N6|Q8A0N6_BACTN	Bt	Glycoside hydrolase Family 18, chitinase_18	BT_3985		BT_3985	2F1G0@1|root,33UGM@2|Bacteria,4PKX6@976|Bacteroidetes,2G07H@200643|Bacteroidia,4AV2V@815|Bacteroidaceae	-	S	Putative glycoside hydrolase Family 18, chitinase_18	-	-	-	-	DUF4849	0.00235756									no_ko	100	358	5190666	5191739	0
UP000001414$tr|Q8A5I8|Q8A5I8_BACTN	Bt	Membrane fusion protein	BT_2251		BT_2251	COG0845@1|root,COG0845@2|Bacteria,4NERP@976|Bacteroidetes,2FMFG@200643|Bacteroidia,4AMJR@815|Bacteroidaceae	-	M	Belongs to the membrane fusion protein (MFP) (TC 8.A.1) family	-	-	-	-	HlyD_D23	0.734774	K03585	acrA, mexA, adeI, smeD, mtrC, cmeA; membrane fusion protein, multidrug efflux system			ko01504, ko03036, ko02000	Antimicrobial resistance genes, Chromosome and associated proteins, Transporters	M00718	Multidrug resistance, efflux pump MexAB-OprM	ko_available	100	360	2820491	2821570	0
UP000001414$tr|Q8AAP3|Q8AAP3_BACTN	Bt	Tetratricopeptide repeat (TPR) family protein	BT_0421		BT_0421	COG0457@1|root,COG0457@2|Bacteria,4NGGZ@976|Bacteroidetes,2FMHN@200643|Bacteroidia,4AKNX@815|Bacteroidaceae	-	S	COG COG0457 FOG TPR repeat	-	-	-	-	TPR_1,TPR_11,TPR_16,TPR_17,TPR_2,TPR_6,TPR_8	0.844401									no_ko	100	683	507287	509335	0
UP000001414$sp|Q8AAP2|SYT_BACTN	Bt	Threonine--tRNA ligase (EC 6.1.1.3) (Threonyl-tRNA synthetase) (ThrRS)	thrS BT_0422		BT_0422	COG0441@1|root,COG0441@2|Bacteria,4NEFT@976|Bacteroidetes,2FMAU@200643|Bacteroidia,4AMPD@815|Bacteroidaceae	thrS	J	Catalyzes the attachment of threonine to tRNA(Thr) in a two-step reaction L-threonine is first activated by ATP to form Thr-AMP and then transferred to the acceptor end of tRNA(Thr)	GO:0003674,GO:0003824,GO:0004812,GO:0004829,GO:0005575,GO:0005622,GO:0005623,GO:0005737,GO:0006082,GO:0006139,GO:0006399,GO:0006412,GO:0006418,GO:0006435,GO:0006518,GO:0006520,GO:0006725,GO:0006807,GO:0008150,GO:0008152,GO:0009058,GO:0009059,GO:0009987,GO:0010467,GO:0016070,GO:0016874,GO:0016875,GO:0019538,GO:0019752,GO:0034641,GO:0034645,GO:0034660,GO:0043038,GO:0043039,GO:0043043,GO:0043170,GO:…	6.1.1.3	-	-	HGTP_anticodon,TGS,tRNA-synt_2b,tRNA_SAD	0.871709	K01868	TARS, thrS; threonyl-tRNA synthetase [EC:6.1.1.3]	970	Aminoacyl-tRNA biosynthesis	ko01000, ko01007, ko03016	Enzymes, Amino acid related enzymes, Transfer RNA biogenesis			ko+pathway_available	100	646	509421	511358	0
UP000001414$tr|Q8A5Q5|Q8A5Q5_BACTN	Bt	Winged helix DNA-binding domain-containing protein	BT_2183		BT_2183	COG3214@1|root,COG3214@2|Bacteria,4NGF2@976|Bacteroidetes,2FP5R@200643|Bacteroidia,4AN55@815|Bacteroidaceae	-	S	COG NOG15865 non supervised orthologous group	-	-	-	-	HTH_42	0.269548									no_ko	100	351	2742686	2741634	0
UP000001414$tr|Q8A8U5|Q8A8U5_BACTN	Bt	DUF4251 domain-containing protein	BT_1072		BT_1072	2924H@1|root,2ZPPH@2|Bacteria,4NNST@976|Bacteroidetes,2FR7C@200643|Bacteroidia,4AQNP@815|Bacteroidaceae	-	S	Domain of unknown function (DUF4251)	-	-	-	-	DUF4251	0.00943026									no_ko	100	168	1359772	1360275	4.7e-108
UP000001414$sp|Q89ZI9|OBG_BACTN	Bt	GTPase Obg (EC 3.6.5.-) (GTP-binding protein Obg)	obg BT_4388		BT_4388	COG0536@1|root,COG0536@2|Bacteria,4NEK4@976|Bacteroidetes,2FM6Z@200643|Bacteroidia,4APF8@815|Bacteroidaceae	obg	S	An essential GTPase which binds GTP, GDP and possibly (p)ppGpp with moderate affinity, with high nucleotide exchange rates and a fairly low GTP hydrolysis rate. Plays a role in control of the cell cycle, stress response, ribosome biogenesis and in those bacteria that undergo differentiation, in morphogenesis control	-	-	-	-	GTP1_OBG,MMR_HSR1	0.869745	K03979	obgE, cgtA, MTG2; GTPase [EC:3.6.5.-]			ko03009	Ribosome biogenesis			ko_available	100	356	5781027	5782094	0
UP000001414$sp|Q8A251|RSMH_BACTN	Bt	Ribosomal RNA small subunit methyltransferase H (EC 2.1.1.199) (16S rRNA m(4)C1402 methyltransferase) (rRNA (cytosine-N(4)-)-methyltransferase RsmH)	rsmH mraW BT_3455		BT_3455	COG0275@1|root,COG0275@2|Bacteria,4NFQB@976|Bacteroidetes,2FMPT@200643|Bacteroidia,4AM5W@815|Bacteroidaceae	rsmH	J	Specifically methylates the N4 position of cytidine in position 1402 (C1402) of 16S rRNA	GO:0000154,GO:0001510,GO:0003674,GO:0003824,GO:0005575,GO:0005622,GO:0005623,GO:0005737,GO:0006139,GO:0006364,GO:0006396,GO:0006725,GO:0006807,GO:0008150,GO:0008152,GO:0008168,GO:0008170,GO:0008173,GO:0008649,GO:0008757,GO:0009451,GO:0009987,GO:0010467,GO:0016070,GO:0016072,GO:0016434,GO:0016740,GO:0016741,GO:0022613,GO:0031167,GO:0032259,GO:0034470,GO:0034641,GO:0034660,GO:0042254,GO:0043170,GO:…	2.1.1.199	-	-	Methyltransf_5	0.869941	K03438	mraW, rsmH; 16S rRNA (cytosine1402-N4)-methyltransferase [EC:2.1.1.199]			ko01000, ko03009	Enzymes, Ribosome biogenesis			ko_available	100	304	4452069	4451158	9.31e-179
UP000001414$tr|Q8AAL9|Q8AAL9_BACTN	Bt	Endoglucanase E (EGE)	BT_0445		BT_0445	COG2755@1|root,COG2755@2|Bacteria,4NM15@976|Bacteroidetes,2FRMT@200643|Bacteroidia,4ANJY@815|Bacteroidaceae	-	E	GDSL-like Lipase/Acylhydrolase family	-	-	-	-	Lipase_GDSL_2	0.774067									no_ko	100	366	540038	541135	0
UP000001414$sp|Q8A329|SYL_BACTN	Bt	Leucine--tRNA ligase (EC 6.1.1.4) (Leucyl-tRNA synthetase) (LeuRS)	leuS BT_3126		BT_3126	COG0495@1|root,COG0495@2|Bacteria,4NE5K@976|Bacteroidetes,2FM7V@200643|Bacteroidia,4AMDE@815|Bacteroidaceae	leuS	J	Belongs to the class-I aminoacyl-tRNA synthetase family	GO:0003674,GO:0003824,GO:0004812,GO:0004823,GO:0005575,GO:0005622,GO:0005623,GO:0005737,GO:0005829,GO:0006082,GO:0006139,GO:0006399,GO:0006412,GO:0006418,GO:0006429,GO:0006518,GO:0006520,GO:0006725,GO:0006807,GO:0008150,GO:0008152,GO:0009058,GO:0009059,GO:0009987,GO:0010467,GO:0016070,GO:0016874,GO:0016875,GO:0019538,GO:0019752,GO:0034641,GO:0034645,GO:0034660,GO:0043038,GO:0043039,GO:0043043,GO:…	6.1.1.4	-	-	Anticodon_1,DUF559,tRNA-synt_1,tRNA-synt_1_2	0.872495	K01869	LARS, leuS; leucyl-tRNA synthetase [EC:6.1.1.4]	970	Aminoacyl-tRNA biosynthesis	ko01007, ko03016, ko01000, ko03029	Amino acid related enzymes, Transfer RNA biogenesis, Enzymes, Mitochondrial biogenesis			ko+pathway_available	100	928	3983916	3986699	0
UP000001414$tr|Q8A2C1|Q8A2C1_BACTN	Bt	Histone-like bacterial DNA-binding protein	BT_3384		BT_3384	COG0776@1|root,COG0776@2|Bacteria,4P08G@976|Bacteroidetes,2FQWJ@200643|Bacteroidia,4APCG@815|Bacteroidaceae	-	L	Psort location Cytoplasmic, score 8.96	-	-	-	-	Bac_DNA_binding,HU-DNA_bdg	0.846758									no_ko	100	203	4362732	4362124	8.7e-139
UP000001414$tr|Q8A2A2|Q8A2A2_BACTN	Bt	Transcription termination/antitermination protein NusA	nusA BT_3403		BT_3403	COG0195@1|root,COG0195@2|Bacteria,4NFGA@976|Bacteroidetes,2FNJF@200643|Bacteroidia,4AM4Y@815|Bacteroidaceae	nusA	K	Participates in both transcription termination and antitermination	-	-	-	-	KH_5,NusA_N,S1	0.871709	K02600	nusA; transcription termination/antitermination protein NusA			ko03009, ko03021	Ribosome biogenesis, Transcription machinery			ko_available	100	414	4381917	4383158	0
UP000001414$tr|Q8A9A4|Q8A9A4_BACTN	Bt	Integration host factor IHF alpha subunit	BT_0911		BT_0911	COG0776@1|root,COG1652@1|root,COG0776@2|Bacteria,COG1652@2|Bacteria,4NQVM@976|Bacteroidetes,2G047@200643|Bacteroidia,4AP5R@815|Bacteroidaceae	-	L	Belongs to the bacterial histone-like protein family	-	-	-	-	Bac_DNA_binding,LysM	0.856189									no_ko	100	487	1123735	1122275	0
UP000001414$tr|Q8A3W3|Q8A3W3_BACTN	Bt	Pyruvate kinase (EC 2.7.1.40)	BT_2841		BT_2841	COG0469@1|root,COG0469@2|Bacteria,4NEEU@976|Bacteroidetes,2FNU3@200643|Bacteroidia,4AKUC@815|Bacteroidaceae	pyk	G	Pyruvate kinase	-	2.7.1.40	-	-	PK,PK_C	0.81945	K00873	PK, pyk; pyruvate kinase [EC:2.7.1.40]	00010, 01120, 01110, 01200, 01100, 00620, 01230	Glycolysis / Gluconeogenesis, Microbial metabolism in diverse environments, Biosynthesis of secondary metabolites, Carbon metabolism, Metabolic pathways, Pyruvate metabolism, Biosynthesis of amino acids	ko04147, ko04131, ko01000	Exosome, Membrane trafficking, Enzymes	M00001, M00002	Glycolysis (Embden-Meyerhof pathway), glucose => pyruvate, Glycolysis, core module involving three-carbon compounds	ko+pathway_available	100	485	3544589	3543135	0
UP000001414$tr|Q8A1C4|Q8A1C4_BACTN	Bt	DUF5018 domain-containing protein	BT_3742		BT_3742	28J57@1|root,2ZCF1@2|Bacteria,4NPB4@976|Bacteroidetes,2G07C@200643|Bacteroidia,4AV2R@815|Bacteroidaceae	-	S	Calycin-like beta-barrel domain	-	-	-	-	Calycin_like,DUF5018,PCMD	0.00137525									no_ko	100	505	4858327	4859841	0
UP000001414$sp|Q8A677|KGUA_BACTN	Bt	Guanylate kinase (EC 2.7.4.8) (GMP kinase)	gmk BT_2009		BT_2009	COG0194@1|root,COG0194@2|Bacteria,4NEDG@976|Bacteroidetes,2FNWA@200643|Bacteroidia,4AK80@815|Bacteroidaceae	gmk	F	Essential for recycling GMP and indirectly, cGMP	GO:0003674,GO:0003824,GO:0004385,GO:0005575,GO:0005622,GO:0005623,GO:0005737,GO:0005829,GO:0006139,GO:0006163,GO:0006725,GO:0006753,GO:0006793,GO:0006796,GO:0006807,GO:0008150,GO:0008152,GO:0009058,GO:0009116,GO:0009117,GO:0009119,GO:0009123,GO:0009126,GO:0009132,GO:0009135,GO:0009150,GO:0009161,GO:0009165,GO:0009167,GO:0009179,GO:0009185,GO:0009259,GO:0009987,GO:0016301,GO:0016310,GO:0016740,GO:…	2.7.4.8	-	-	Guanylate_kin	0.848723	K00942	gmk, GUK1; guanylate kinase [EC:2.7.4.8]	01100, 01232, 00230	Metabolic pathways, Nucleotide metabolism, Purine metabolism	ko01000	Enzymes	M00050	Guanine ribonucleotide biosynthesis, IMP => GDP,GTP	ko+pathway_available	100	204	2525126	2525737	7.41e-136
UP000001414$tr|Q8AB69|Q8AB69_BACTN	Bt	Polysaccharide deacetylase	BT_0242		BT_0242	COG1819@1|root,COG1819@2|Bacteria,4PJZP@976|Bacteroidetes,2FTJE@200643|Bacteroidia,4ARAP@815|Bacteroidaceae	-	C,G	glycosyl	-	-	-	-	-	0.300196									no_ko	100	158	266639	267112	2.08e-104
UP000001414$tr|Q8A8R1|Q8A8R1_BACTN	Bt	fructose-bisphosphate aldolase (EC 4.1.2.13)	BT_1106		BT_1106	COG1830@1|root,COG1830@2|Bacteria,4NEUM@976|Bacteroidetes,2FKZ7@200643|Bacteroidia,4APQV@815|Bacteroidaceae	fbaB	G	COG COG1830 DhnA-type fructose-1,6-bisphosphate aldolase and related enzymes	-	4.1.2.13	-	-	DeoC	0.23222	K11645	fbaB; fructose-bisphosphate aldolase, class I [EC:4.1.2.13]	01120, 01200, 00051, 00030, 01230, 00710, 01100, 00010, 01110, 00680	Microbial metabolism in diverse environments, Carbon metabolism, Fructose and mannose metabolism, Pentose phosphate pathway, Biosynthesis of amino acids, Carbon fixation in photosynthetic organisms, Metabolic pathways, Glycolysis / Gluconeogenesis, Biosynthesis of secondary metabolites, Methane metabolism	ko01000	Enzymes	M00001, M00003	Glycolysis (Embden-Meyerhof pathway), glucose => pyruvate, Gluconeogenesis, oxaloacetate => fructose-6P	ko+pathway_available	100	349	1395411	1394365	0
UP000001414$tr|Q89YW9|Q89YW9_BACTN	Bt	Saccharopine dehydrogenase	BT_4612		BT_4612	COG1748@1|root,COG1748@2|Bacteria,4NE0Y@976|Bacteroidetes,2FMKT@200643|Bacteroidia,4AMU8@815|Bacteroidaceae	LYS1	E	COG1748 Saccharopine dehydrogenase and related	-	1.5.1.7	-	-	Sacchrp_dh_C,Sacchrp_dh_NADP	0.419253	K00290	LYS1; saccharopine dehydrogenase (NAD+, L-lysine forming) [EC:1.5.1.7]	00310, 01100, 01230, 00300, 01110	Lysine degradation, Metabolic pathways, Biosynthesis of amino acids, Lysine biosynthesis, Biosynthesis of secondary metabolites	ko01000	Enzymes	M00030	Lysine biosynthesis, AAA pathway, 2-oxoglutarate => 2-aminoadipate => lysine	ko+pathway_available	100	397	6038379	6037189	0
UP000001414$tr|Q8A544|Q8A544_BACTN	Bt	DNA-3-methyladenine glycosylase I	BT_2400		BT_2400	COG2818@1|root,COG2818@2|Bacteria,4NGRC@976|Bacteroidetes,2FN7E@200643|Bacteroidia,4APB3@815|Bacteroidaceae	tag	L	COG COG2818 3-methyladenine DNA glycosylase	-	3.2.2.20	-	-	Adenine_glyco	0.562279	K01246	tag; DNA-3-methyladenine glycosylase I [EC:3.2.2.20]	3410	Base excision repair	ko01000, ko03400	Enzymes, DNA repair and recombination proteins			ko+pathway_available	100	190	2996476	2995907	7e-130
UP000001414$tr|Q89YM9|Q89YM9_BACTN	Bt	1,4-dihydroxy-2-naphthoyl-CoA synthase (DHNA-CoA synthase) (EC 4.1.3.36)	menB BT_4702		BT_4702	COG0447@1|root,COG0447@2|Bacteria,4NDXT@976|Bacteroidetes,2FMME@200643|Bacteroidia,4AMMS@815|Bacteroidaceae	menB	H	Converts o-succinylbenzoyl-CoA (OSB-CoA) to 1,4- dihydroxy-2-naphthoyl-CoA (DHNA-CoA)	-	4.1.3.36	-	-	ECH_1	0.327505	K01661	menB; naphthoate synthase [EC:4.1.3.36]	01100, 01240, 00130, 01110	Metabolic pathways, Biosynthesis of cofactors, Ubiquinone and other terpenoid-quinone biosynthesis, Biosynthesis of secondary metabolites	ko01000	Enzymes	M00932, M00116	Phylloquinone biosynthesis, chorismate (+ phytyl-PP) => phylloquinol, Menaquinone biosynthesis, chorismate (+ polyprenyl-PP) => menaquinol	ko+pathway_available	100	274	6172021	6172842	0
UP000001414$sp|Q8A1A7|ARGC_BACTN	Bt	N-acetyl-gamma-glutamyl-phosphate reductase (AGPR) (EC 1.2.1.38) (N-acetyl-glutamate semialdehyde dehydrogenase) (NAGSA dehydrogenase)	argC BT_3759		BT_3759	COG0002@1|root,COG0002@2|Bacteria,4NEQR@976|Bacteroidetes,2FMWZ@200643|Bacteroidia,4AK8K@815|Bacteroidaceae	argC	E	Catalyzes the NADPH-dependent reduction of N-acetyl-5- glutamyl phosphate to yield N-acetyl-L-glutamate 5-semialdehyde	-	1.2.1.38	-	-	Semialdhyde_dh,Semialdhyde_dhC	0.715324	K00145	argC; N-acetyl-gamma-glutamyl-phosphate reductase [EC:1.2.1.38]	01210, 01110, 01230, 00220, 01100	2-Oxocarboxylic acid metabolism, Biosynthesis of secondary metabolites, Biosynthesis of amino acids, Arginine biosynthesis, Metabolic pathways	ko01000	Enzymes	M00028, M00845	Ornithine biosynthesis, glutamate => ornithine, Arginine biosynthesis, glutamate => acetylcitrulline => arginine	ko+pathway_available	100	307	4880532	4879612	0
UP000001414$sp|Q89ZG1|CUTC_BACTN	Bt	PF03932 family protein CutC	cutC BT_4416		BT_4416	COG3142@1|root,COG3142@2|Bacteria,4NINY@976|Bacteroidetes,2FN71@200643|Bacteroidia,4AKZX@815|Bacteroidaceae	cutC	P	Participates in the control of copper homeostasis	-	-	-	-	CutC	0.316699	K06201	cutC; copper homeostasis protein							ko_available	100	249	5820358	5819612	1.89e-168
UP000001414$sp|Q8A988|SYP_BACTN	Bt	Proline--tRNA ligase (EC 6.1.1.15) (Prolyl-tRNA synthetase) (ProRS)	proS BT_0929		BT_0929	COG0442@1|root,COG0442@2|Bacteria,4NEAF@976|Bacteroidetes,2FMZT@200643|Bacteroidia,4AMHF@815|Bacteroidaceae	proS	J	Catalyzes the attachment of proline to tRNA(Pro) in a two-step reaction proline is first activated by ATP to form Pro- AMP and then transferred to the acceptor end of tRNA(Pro)	GO:0003674,GO:0003824,GO:0004812,GO:0004827,GO:0005575,GO:0005622,GO:0005623,GO:0005737,GO:0006082,GO:0006139,GO:0006399,GO:0006412,GO:0006418,GO:0006433,GO:0006518,GO:0006520,GO:0006725,GO:0006807,GO:0008150,GO:0008152,GO:0009058,GO:0009059,GO:0009987,GO:0010467,GO:0016070,GO:0016874,GO:0016875,GO:0017101,GO:0019538,GO:0019752,GO:0032991,GO:0034641,GO:0034645,GO:0034660,GO:0043038,GO:0043039,GO:…	6.1.1.15	-	-	HGTP_anticodon,ProRS-C_1,tRNA-synt_2b	0.824754	K01881	PARS, proS; prolyl-tRNA synthetase [EC:6.1.1.15]	970	Aminoacyl-tRNA biosynthesis	ko01000, ko03016, ko01007	Enzymes, Transfer RNA biogenesis, Amino acid related enzymes			ko+pathway_available	100	497	1144324	1142834	0
UP000001414$sp|Q8A1E9|SOTC_BACTN	Bt	N-succinylornithine carbamoyltransferase (EC 2.1.3.11) (N-succinyl-L-ornithine transcarbamylase) (SOTCase)	argF' BT_3717		BT_3717	COG0078@1|root,COG0078@2|Bacteria,4NEYX@976|Bacteroidetes,2FNR9@200643|Bacteroidia,4AM23@815|Bacteroidaceae	argF	E	Belongs to the ATCase OTCase family	GO:0000050,GO:0003674,GO:0003824,GO:0004585,GO:0005575,GO:0005622,GO:0005623,GO:0005737,GO:0006082,GO:0006520,GO:0006525,GO:0006526,GO:0006591,GO:0006807,GO:0008150,GO:0008152,GO:0008652,GO:0009058,GO:0009064,GO:0009084,GO:0009987,GO:0016053,GO:0016740,GO:0016741,GO:0016743,GO:0019627,GO:0019752,GO:0034641,GO:0042450,GO:0043436,GO:0043603,GO:0043604,GO:0044237,GO:0044238,GO:0044249,GO:0044271,GO:…	2.1.3.11,2.1.3.9	-	-	OTCace,OTCace_N	0.785069	K13043	argF; N-succinyl-L-ornithine transcarbamylase [EC:2.1.3.11]			ko01000	Enzymes			ko_available	100	318	4827772	4826819	0
UP000001414$tr|Q89ZL6|Q89ZL6_BACTN	Bt	Tetratricopeptide repeat protein	BT_4361		BT_4361	COG0457@1|root,COG0457@2|Bacteria,4NVG7@976|Bacteroidetes,2FM6Q@200643|Bacteroidia,4AN5C@815|Bacteroidaceae	-	S	COG NOG26558 non supervised orthologous group	-	-	-	-	-	0.844401									no_ko	100	369	5751432	5750326	0
UP000001414$tr|Q8A8C9|Q8A8C9_BACTN	Bt	RNA binding protein with S1 RNA-binding domain	BT_1238		BT_1238	COG2183@1|root,COG2183@2|Bacteria,4NETD@976|Bacteroidetes,2FMAZ@200643|Bacteroidia,4AKD7@815|Bacteroidaceae	yhgF	K	Tex-like protein N-terminal domain	-	-	-	-	HHH_3,S1,Tex_N,Tex_YqgF	0.62888	K06959	tex; protein Tex							ko_available	100	724	1540987	1543158	0
UP000001414$tr|Q8AA78|Q8AA78_BACTN	Bt	Dipeptidyl-peptidase 5	BT_0587		BT_0587	COG0823@1|root,COG1506@1|root,COG0823@2|Bacteria,COG1506@2|Bacteria,4NHS5@976|Bacteroidetes,2FN1K@200643|Bacteroidia,4AMUB@815|Bacteroidaceae	pop	E,U	Peptidase, S9A B C family, catalytic domain protein	-	-	-	-	PD40,Peptidase_S9	0.729077									no_ko	100	699	726249	724153	0
UP000001414$tr|Q8A601|Q8A601_BACTN	Bt	Succinyl-diaminopimelate desuccinylase	BT_2085		BT_2085	COG0624@1|root,COG0624@2|Bacteria,4NFGE@976|Bacteroidetes,2FN9J@200643|Bacteroidia,4AMJE@815|Bacteroidaceae	dapE	E	Psort location Cytoplasmic, score 8.96	-	-	-	-	M20_dimer,Peptidase_M20	0.799607									no_ko	100	454	2611543	2612904	0
UP000001414$tr|Q8AB52|Q8AB52_BACTN	Bt	Omega-amidase YafV (EC 3.5.1.3)	BT_0259		BT_0259	COG0388@1|root,COG0388@2|Bacteria,4NE37@976|Bacteroidetes,2FPG4@200643|Bacteroidia,4AM1E@815|Bacteroidaceae	ramA_1	S	hydrolase, carbon-nitrogen family	-	3.5.1.3	-	-	CN_hydrolase	0.783694	K13566	NIT2, yafV; omega-amidase [EC:3.5.1.3]	01100, 00250	Metabolic pathways, Alanine, aspartate and glutamate metabolism	ko01000	Enzymes			ko+pathway_available	100	261	291255	290473	2.17e-180
UP000001414$tr|Q8A199|Q8A199_BACTN	Bt	Lactaldehyde reductase	BT_3767		BT_3767	COG1454@1|root,COG1454@2|Bacteria,4NIU1@976|Bacteroidetes,2FMAN@200643|Bacteroidia,4AKAE@815|Bacteroidaceae	fucO	C	Psort location Cytoplasmic, score	-	1.1.1.77	-	-	Fe-ADH	0.578389	K00048	fucO; lactaldehyde reductase [EC:1.1.1.77]	01100, 00630, 01120, 00640	Metabolic pathways, Glyoxylate and dicarboxylate metabolism, Microbial metabolism in diverse environments, Propanoate metabolism	ko01000	Enzymes			ko+pathway_available	100	384	4887821	4888972	0
UP000001414$tr|Q8A1U0|Q8A1U0_BACTN	Bt	SusD homolog	BT_3568		BT_3568	COG0446@1|root,COG0446@2|Bacteria,4NDYU@976|Bacteroidetes,2FPUR@200643|Bacteroidia,4AMUP@815|Bacteroidaceae	-	S	COG NOG26302 non supervised orthologous group	-	-	-	-	SusD-like_3,SusD_RagB	0.745776	K21572	susD; starch-binding outer membrane protein, SusD/RagB family			ko02000	Transporters			ko_available	100	509	4620535	4619009	0
UP000001414$tr|Q8A803|Q8A803_BACTN	Bt	2-amino-3-ketobutyrate coenzyme A ligase (AKB ligase) (EC 2.3.1.29) (Glycine acetyltransferase)	kbl BT_1371		BT_1371	COG0156@1|root,COG0156@2|Bacteria,4NFBU@976|Bacteroidetes,2FN0E@200643|Bacteroidia,4AN4E@815|Bacteroidaceae	kbl	H	Catalyzes the cleavage of 2-amino-3-ketobutyrate to glycine and acetyl-CoA	-	2.3.1.29	-	-	Aminotran_1_2	0.635363	K00639	kbl, GCAT; glycine C-acetyltransferase [EC:2.3.1.29]	01100, 00260	Metabolic pathways, Glycine, serine and threonine metabolism	ko01000, ko01007	Enzymes, Amino acid related enzymes			ko+pathway_available	100	395	1699796	1700980	0
UP000001414$tr|Q8AB55|Q8AB55_BACTN	Bt	Uncharacterized protein	BT_0256		BT_0256	2CH4B@1|root,331YF@2|Bacteria,4NX73@976|Bacteroidetes,2FSIU@200643|Bacteroidia,4AR9A@815|Bacteroidaceae	-	S	Psort location Cytoplasmic, score 8.96	-	-	-	-	-	0.019057									no_ko	100	105	285073	284759	1.37e-66
UP000001414$tr|Q8A6P1|Q8A6P1_BACTN	Bt	Thiamine biosynthesis protein ThiH	BT_1836		BT_1836	COG0502@1|root,COG0502@2|Bacteria,4NEI7@976|Bacteroidetes,2FM8N@200643|Bacteroidia,4ANWI@815|Bacteroidaceae	hydG	C	Iron-only hydrogenase maturation rSAM protein HydG	-	4.1.99.19	-	-	BATS,Radical_SAM	0.617682	K03150	thiH; 2-iminoacetate synthase [EC:4.1.99.19]	01100, 00730, 01240	Metabolic pathways, Thiamine metabolism, Biosynthesis of cofactors	ko01000	Enzymes	M00127	Thiamine biosynthesis, prokaryotes, AIR (+ DXP/tyrosine) => TMP/TPP	ko+pathway_available	100	472	2303610	2305025	0
UP000001414$tr|Q8AA47|Q8AA47_BACTN	Bt	Ion-translocating oxidoreductase complex subunit C (EC 7.-.-.-) (Rnf electron transport complex subunit C)	rnfC BT_0618		BT_0618	COG4656@1|root,COG4656@2|Bacteria,4NIS7@976|Bacteroidetes,2FMAQ@200643|Bacteroidia,4AM9Y@815|Bacteroidaceae	rnfC	C	Part of a membrane complex involved in electron transport	-	-	-	-	Complex1_51K,Fer4_10,Fer4_7,RnfC_N,SLBB	0.257957	K03615	rnfC; H+/Na+-translocating ferredoxin:NAD+ oxidoreductase subunit C [EC:7.1.1.11 7.2.1.2]			ko01000	Enzymes			ko_available	100	445	763095	764429	0
UP000001414$tr|Q89ZM8|Q89ZM8_BACTN	Bt	Periplasmic heavy metal sensor	BT_4349		BT_4349	2ER5W@1|root,33IRG@2|Bacteria,4NYCS@976|Bacteroidetes,2FS7R@200643|Bacteroidia,4AQ7V@815|Bacteroidaceae	-	S	COG NOG28735 non supervised orthologous group	-	-	-	-	-	0.0198428									no_ko	100	155	5731079	5731543	2.88e-102
UP000001414$tr|Q8A813|Q8A813_BACTN	Bt	DNA repair protein RecN (Recombination protein N)	BT_1361		BT_1361	COG0497@1|root,COG0497@2|Bacteria,4NE3I@976|Bacteroidetes,2FMIG@200643|Bacteroidia,4ANPU@815|Bacteroidaceae	recN	L	May be involved in recombinational repair of damaged DNA	-	-	-	-	SMC_N	0.84165	K03631	recN; DNA repair protein RecN (Recombination protein N)			ko03400	DNA repair and recombination proteins			ko_available	99.82	555	1689903	1688239	0
UP000001414$tr|Q8A5P9|Q8A5P9_BACTN	Bt	Aminopeptidase	BT_2189		BT_2189	COG2234@1|root,COG2234@2|Bacteria,4NFDJ@976|Bacteroidetes,2FQ2M@200643|Bacteroidia,4APCC@815|Bacteroidaceae	-	M	Peptidase, M28 family	-	-	-	-	Peptidase_M28	0.355992									no_ko	100	340	2747645	2746626	0
UP000001414$sp|Q8AA33|LEPA_BACTN	Bt	Elongation factor 4 (EF-4) (EC 3.6.5.n1) (Ribosomal back-translocase LepA)	lepA BT_0632		BT_0632	COG0481@1|root,COG0481@2|Bacteria,4NEJ9@976|Bacteroidetes,2FM9V@200643|Bacteroidia,4AN5J@815|Bacteroidaceae	lepA	M	Required for accurate and efficient protein synthesis under certain stress conditions. May act as a fidelity factor of the translation reaction, by catalyzing a one-codon backward translocation of tRNAs on improperly translocated ribosomes. Back- translocation proceeds from a post-translocation (POST) complex to a pre-translocation (PRE) complex, thus giving elongation factor G a second chance to…	-	-	-	-	EFG_C,GTP_EFTU,GTP_EFTU_D2,LepA_C	0.871316	K03596	lepA; GTP-binding protein LepA							ko_available	100	593	778426	780204	0
UP000001414$sp|Q8AAP9|CYSN_BACTN	Bt	Sulfate adenylyltransferase subunit 1 (EC 2.7.7.4) (ATP-sulfurylase large subunit) (Sulfate adenylate transferase) (SAT)	cysN BT_0415		BT_0415	COG2895@1|root,COG2895@2|Bacteria,4NETI@976|Bacteroidetes,2FP06@200643|Bacteroidia,4AKYU@815|Bacteroidaceae	cysN	H	Belongs to the TRAFAC class translation factor GTPase superfamily. Classic translation factor GTPase family. CysN NodQ subfamily	GO:0006790,GO:0008150,GO:0008152,GO:0009987,GO:0044237	2.7.1.25,2.7.7.4	-	-	APS_kinase,GTP_EFTU	0.42888	K00956	cysN; sulfate adenylyltransferase subunit 1 [EC:2.7.7.4]	01100, 00450, 00261, 00920, 01120, 01110, 00230	Metabolic pathways, Selenocompound metabolism, Monobactam biosynthesis, Sulfur metabolism, Microbial metabolism in diverse environments, Biosynthesis of secondary metabolites, Purine metabolism	ko01000	Enzymes	M00176	Assimilatory sulfate reduction, sulfate => H2S	ko+pathway_available	100	485	501092	502546	0
UP000001414$tr|Q8A3H8|Q8A3H8_BACTN	Bt	Peptidyl-prolyl cis-trans isomerase (EC 5.2.1.8)	BT_2976		BT_2976	COG0545@1|root,COG0545@2|Bacteria,4NDW4@976|Bacteroidetes,2FNCK@200643|Bacteroidia,4AMFU@815|Bacteroidaceae	fklB	G	Peptidyl-prolyl cis-trans isomerase	-	5.2.1.8	-	-	FKBP_C,FKBP_N	0.508841	K03773	fklB; FKBP-type peptidyl-prolyl cis-trans isomerase FklB [EC:5.2.1.8]			ko03110, ko01000	Chaperones and folding catalysts, Enzymes			ko_available	100	183	3754921	3755469	3.18e-121
UP000001414$tr|Q8AA45|Q8AA45_BACTN	Bt	Ion-translocating oxidoreductase complex subunit G (EC 7.-.-.-) (Rnf electron transport complex subunit G)	rnfG BT_0620		BT_0620	COG4659@1|root,COG4659@2|Bacteria,4NP1D@976|Bacteroidetes,2FM22@200643|Bacteroidia,4AN3R@815|Bacteroidaceae	rnfG	C	Part of a membrane complex involved in electron transport	-	-	-	-	FMN_bind	0.254028	K03612	rnfG; H+/Na+-translocating ferredoxin:NAD+ oxidoreductase subunit G							ko_available	100	227	765458	766138	4.79e-139
UP000001414$tr|Q8A158|Q8A158_BACTN	Bt	Probable ATP-binding protein YbiT	BT_3809		BT_3809	COG0488@1|root,COG0488@2|Bacteria,4NG1W@976|Bacteroidetes,2FMY5@200643|Bacteroidia,4AK8B@815|Bacteroidaceae	-	S	ABC transporter, ATP-binding protein	-	-	-	-	ABC_tran,ABC_tran_CTD,ABC_tran_Xtn	0.843615	K06158	ABCF3; ATP-binding cassette, subfamily F, member 3			ko03012	Translation factors			ko_available	99.846	651	4958662	4960614	0
UP000001414$tr|Q8A0X6|Q8A0X6_BACTN	Bt	Iron-sulfur cluster carrier protein	BT_3895		BT_3895	COG0489@1|root,COG0489@2|Bacteria,4NF5I@976|Bacteroidetes,2FKYK@200643|Bacteroidia,4AK6W@815|Bacteroidaceae	mrp	D	Binds and transfers iron-sulfur (Fe-S) clusters to target apoproteins. Can hydrolyze ATP	-	-	-	-	FeS_assembly_P,ParA	0.82279	K03593	mrp, NUBPL; ATP-binding protein involved in chromosome partitioning			ko03029, ko03036	Mitochondrial biogenesis, Chromosome and associated proteins			ko_available	100	365	5065533	5066627	0
UP000001414$tr|Q8A403|Q8A403_BACTN	Bt	Inositol-1-monophosphatase (EC 3.1.3.25)	BT_2801		BT_2801	COG0483@1|root,COG0483@2|Bacteria,4NI6D@976|Bacteroidetes,2FNAK@200643|Bacteroidia,4AN4J@815|Bacteroidaceae	suhB	G	Psort location Cytoplasmic, score	-	3.1.3.25	-	-	Inositol_P	0.689391	K01092	E3.1.3.25, IMPA, suhB; myo-inositol-1(or 4)-monophosphatase [EC:3.1.3.25]	01100, 04070, 01110, 00521, 00562	Metabolic pathways, Phosphatidylinositol signaling system, Biosynthesis of secondary metabolites, Streptomycin biosynthesis, Inositol phosphate metabolism	ko01000	Enzymes	M00131	Inositol phosphate metabolism, Ins(1,3,4,5)P4 => Ins(1,3,4)P3 => myo-inositol	ko+pathway_available	100	267	3476834	3476034	0
UP000001414$tr|Q8A5M6|Q8A5M6_BACTN	Bt	Magnesium chelatase, subunit I, putative ATPase	BT_2212		BT_2212	COG0714@1|root,COG0714@2|Bacteria,4NDVZ@976|Bacteroidetes,2FNWC@200643|Bacteroidia,4AKCX@815|Bacteroidaceae	-	S	ATPase family associated with various cellular activities (AAA)	-	-	-	-	AAA_3	0.73222	K03924	moxR; MoxR-like ATPase [EC:3.6.3.-]							ko_available	100	324	2781132	2780161	0
UP000001414$tr|Q8A3W4|Q8A3W4_BACTN	Bt	O-methyltransferase	BT_2840		BT_2840	COG4122@1|root,COG4122@2|Bacteria,4NH42@976|Bacteroidetes,2FM5S@200643|Bacteroidia,4AMJY@815|Bacteroidaceae	mdmC	S	Psort location Cytoplasmic, score	-	2.1.1.104	-	-	Methyltransf_3	0.631827									no_ko	100	212	3543106	3542471	1.9e-142
UP000001414$sp|Q8A1G1|SUSC_BACTN	Bt	TonB-dependent receptor SusC (Starch-utilization system protein C)	susC BT_3702		BT_3702	COG1629@1|root,COG4206@1|root,COG1629@2|Bacteria,COG4206@2|Bacteria,4NDXS@976|Bacteroidetes,2G3HN@200643|Bacteroidia,4AV2P@815|Bacteroidaceae	-	H,P	TonB dependent receptor	GO:0001871,GO:0003674,GO:0003824,GO:0004180,GO:0004181,GO:0004185,GO:0005488,GO:0005575,GO:0005576,GO:0005615,GO:0006508,GO:0006518,GO:0006807,GO:0008150,GO:0008152,GO:0008233,GO:0008235,GO:0008236,GO:0008237,GO:0008238,GO:0009987,GO:0010467,GO:0016020,GO:0016485,GO:0016787,GO:0017171,GO:0019538,GO:0019867,GO:0030246,GO:0030247,GO:0034641,GO:0043170,GO:0043603,GO:0044237,GO:0044238,GO:0044421,GO:…	-	-	-	CarbopepD_reg_2,Plug,TonB_dep_Rec	0.389194	K21573	susC; TonB-dependent starch-binding outer membrane protein SusC			ko02000	Transporters			ko_available	100	1003	4810430	4807422	0
UP000001414$tr|Q8A824|Q8A824_BACTN	Bt	CDP-glucose 4,6-dehydratase	BT_1350		BT_1350	COG0451@1|root,COG0451@2|Bacteria,4P11V@976|Bacteroidetes,2G37S@200643|Bacteroidia,4AWBB@815|Bacteroidaceae	-	M	Polysaccharide biosynthesis protein	-	4.2.1.45	-	-	GDP_Man_Dehyd	0.788409	K01709	rfbG; CDP-glucose 4,6-dehydratase [EC:4.2.1.45]	01250, 01100, 00541, 00520	Biosynthesis of nucleotide sugars, Metabolic pathways, O-Antigen nucleotide sugar biosynthesis, Amino sugar and nucleotide sugar metabolism	ko01000	Enzymes			ko+pathway_available	100	366	1676069	1674972	0
UP000001414$tr|Q8A8S6|Q8A8S6_BACTN	Bt	Cation-transporting ATPase pacS	BT_1091		BT_1091	COG2217@1|root,COG2217@2|Bacteria,4NERS@976|Bacteroidetes,2FNJA@200643|Bacteroidia,4ANPE@815|Bacteroidaceae	copA	P	Psort location CytoplasmicMembrane, score 10.00	-	3.6.3.4,3.6.3.54	-	-	E1-E2_ATPase,HMA,Hydrolase	0.827505	K01533	copB; P-type Cu2+ transporter [EC:7.2.2.9]			ko01000	Enzymes			ko_available	100	738	1380396	1378183	0
UP000001414$tr|Q8A5I3|Q8A5I3_BACTN	Bt	Fumarate hydratase class I (EC 4.2.1.2)	BT_2256		BT_2256	COG1838@1|root,COG1951@1|root,COG1838@2|Bacteria,COG1951@2|Bacteria,4NE85@976|Bacteroidetes,2FNPE@200643|Bacteroidia,4AKTC@815|Bacteroidaceae	fumB	C	Catalyzes the reversible hydration of fumarate to (S)- malate	-	4.2.1.2	-	-	Fumerase,Fumerase_C	0.474067	K01676	E4.2.1.2A, fumA, fumB; fumarate hydratase, class I [EC:4.2.1.2]	01100, 01200, 00720, 00620, 01110, 00020, 01120	Metabolic pathways, Carbon metabolism, Carbon fixation pathways in prokaryotes, Pyruvate metabolism, Biosynthesis of secondary metabolites, Citrate cycle (TCA cycle), Microbial metabolism in diverse environments	ko01000	Enzymes	M00011, M00173, M00009	Citrate cycle, second carbon oxidation, 2-oxoglutarate => oxaloacetate, Reductive citrate cycle (Arnon-Buchanan cycle), Citrate cycle (TCA cycle, Krebs cycle)	ko+pathway_available	100	544	2830273	2828642	0
UP000001414$tr|Q8A0N3|Q8A0N3_BACTN	Bt	Peptidoglycan bound protein	BT_3988		BT_3988	2F0T3@1|root,33TV4@2|Bacteria,4P2K6@976|Bacteroidetes,2FRM8@200643|Bacteroidia,4AKQK@815|Bacteroidaceae	-	S	Domain of unknown function (DUF4989)	-	-	-	-	DUF4989,F5_F8_type_C	0.00137525									no_ko	100	444	5194400	5195731	0
UP000001414$tr|Q8A8H1|Q8A8H1_BACTN	Bt	Pyruvate carboxylase subunit B	BT_1196		BT_1196	COG5016@1|root,COG5016@2|Bacteria,4NEQV@976|Bacteroidetes,2FMXG@200643|Bacteroidia,4AMK8@815|Bacteroidaceae	-	C	COG5016 Pyruvate oxaloacetate carboxyltransferase	-	6.4.1.1	-	-	Biotin_lipoyl,Biotin_lipoyl_2,HMGL-like,PYC_OADA	0.251866	K01960	pycB; pyruvate carboxylase subunit B [EC:6.4.1.1]	01200, 00620, 01120, 01100, 00020, 00720, 01230	Carbon metabolism, Pyruvate metabolism, Microbial metabolism in diverse environments, Metabolic pathways, Citrate cycle (TCA cycle), Carbon fixation pathways in prokaryotes, Biosynthesis of amino acids	ko01000	Enzymes	M00620, M00173	Incomplete reductive citrate cycle, acetyl-CoA => oxoglutarate, Reductive citrate cycle (Arnon-Buchanan cycle)	ko+pathway_available	100	591	1493846	1492074	0
UP000001414$tr|Q8A7H3|Q8A7H3_BACTN	Bt	Peptidase M1A and M12B	BT_1551		BT_1551	COG5549@1|root,COG5549@2|Bacteria,4NEA0@976|Bacteroidetes,2FN8B@200643|Bacteroidia,4ANDF@815|Bacteroidaceae	-	O	non supervised orthologous group	-	-	-	-	DUF4953,DUF5117,DUF5118	0.181336									no_ko	100	876	1914110	1916737	0
UP000001414$tr|Q8A6X1|Q8A6X1_BACTN	Bt	histidine kinase (EC 2.7.13.3)	BT_1754		BT_1754	COG0642@1|root,COG0745@1|root,COG1879@1|root,COG2207@1|root,COG0745@2|Bacteria,COG1879@2|Bacteria,COG2205@2|Bacteria,COG2207@2|Bacteria,4NDXU@976|Bacteroidetes,2FM2N@200643|Bacteroidia,4AMGE@815|Bacteroidaceae	-	T	ATPase histidine kinase DNA gyrase B HSP90 domain protein	-	-	-	-	HATPase_c,HTH_18,HisKA,Peripla_BP_4,Response_reg	0.855992									no_ko	100	921	2167524	2164762	0
UP000001414$tr|Q8A1Z2|Q8A1Z2_BACTN	Bt	Arabinan endo-1,5-alpha-L-arabinosidase A	BT_3516		BT_3516	COG3507@1|root,COG3507@2|Bacteria,4NEIZ@976|Bacteroidetes,2G2NY@200643|Bacteroidia,4AW1X@815|Bacteroidaceae	-	G	Belongs to the glycosyl hydrolase 43 family	-	-	-	-	Glyco_hydro_43	0.260511									no_ko	100	637	4539777	4541687	0
UP000001414$tr|Q8A1D6|Q8A1D6_BACTN	Bt	Regulatory protein RecX	recX BT_3730		BT_3730	COG2137@1|root,COG2137@2|Bacteria,4NSAS@976|Bacteroidetes,2FS4X@200643|Bacteroidia,4AQV1@815|Bacteroidaceae	recX	S	Modulates RecA activity	-	-	-	-	RecX	0.700786	K03565	recX; regulatory protein			ko03400	DNA repair and recombination proteins			ko_available	100	160	4840787	4841266	4.72e-99
UP000001414$sp|Q8A0Z8|SYN_BACTN	Bt	Asparagine--tRNA ligase (EC 6.1.1.22) (Asparaginyl-tRNA synthetase) (AsnRS)	asnS BT_3873		BT_3873	COG0017@1|root,COG0017@2|Bacteria,4NDY4@976|Bacteroidetes,2FKYI@200643|Bacteroidia,4AKF0@815|Bacteroidaceae	asnS	J	Psort location Cytoplasmic, score	-	6.1.1.22	-	-	tRNA-synt_2,tRNA_anti-codon	0.466994	K01893	NARS, asnS; asparaginyl-tRNA synthetase [EC:6.1.1.22]	970	Aminoacyl-tRNA biosynthesis	ko01007, ko01000, ko03016	Amino acid related enzymes, Enzymes, Transfer RNA biogenesis			ko+pathway_available	100	467	5046657	5048057	0
UP000001414$sp|Q8AAQ0|CYSD_BACTN	Bt	Sulfate adenylyltransferase subunit 2 (EC 2.7.7.4) (ATP-sulfurylase small subunit) (Sulfate adenylate transferase) (SAT)	cysD BT_0414		BT_0414	COG0175@1|root,COG0175@2|Bacteria,4NEPD@976|Bacteroidetes,2FM2X@200643|Bacteroidia,4AKXN@815|Bacteroidaceae	cysD	H	COG0175 3'-phosphoadenosine 5'-phosphosulfate sulfotransferase (PAPS reductase) FAD synthetase	-	2.7.7.4	-	-	PAPS_reduct	0.591945	K00957	cysD; sulfate adenylyltransferase subunit 2 [EC:2.7.7.4]	01100, 00450, 01110, 00230, 01120, 00261, 00920	Metabolic pathways, Selenocompound metabolism, Biosynthesis of secondary metabolites, Purine metabolism, Microbial metabolism in diverse environments, Monobactam biosynthesis, Sulfur metabolism	ko01000	Enzymes	M00176	Assimilatory sulfate reduction, sulfate => H2S	ko+pathway_available	100	302	500144	501049	0
UP000001414$tr|Q8A1N7|Q8A1N7_BACTN	Bt	Glycoside transferase family 2	BT_3622		BT_3622	COG0463@1|root,COG4468@1|root,COG0463@2|Bacteria,COG4468@2|Bacteria,4NEQ9@976|Bacteroidetes,2G2IE@200643|Bacteroidia,4ANFF@815|Bacteroidaceae	-	M	Glycosyltransferase, group 2 family protein	-	-	-	-	DUF4922,Glycos_transf_2,SpoIID	0.802554									no_ko	100	814	4694783	4692342	0
UP000001414$sp|Q8AA13|THIE_BACTN	Bt	Thiamine-phosphate synthase (TP synthase) (TPS) (EC 2.5.1.3) (Thiamine-phosphate pyrophosphorylase) (TMP pyrophosphorylase) (TMP-PPase)	thiE BT_0652		BT_0652	COG0352@1|root,COG0352@2|Bacteria,4NNFB@976|Bacteroidetes,2FMPB@200643|Bacteroidia,4AMXY@815|Bacteroidaceae	thiE	H	Condenses 4-methyl-5-(beta-hydroxyethyl)thiazole monophosphate (THZ-P) and 2-methyl-4-amino-5-hydroxymethyl pyrimidine pyrophosphate (HMP-PP) to form thiamine monophosphate (TMP)	GO:0003674,GO:0003824,GO:0004789,GO:0005575,GO:0005622,GO:0005623,GO:0005737,GO:0006725,GO:0006766,GO:0006767,GO:0006772,GO:0006790,GO:0006807,GO:0008150,GO:0008152,GO:0009058,GO:0009110,GO:0009228,GO:0009987,GO:0016740,GO:0016765,GO:0017144,GO:0018130,GO:0019438,GO:0034641,GO:0042364,GO:0042723,GO:0042724,GO:0044237,GO:0044249,GO:0044271,GO:0044272,GO:0044281,GO:0044283,GO:0044424,GO:0044464,GO:…	2.5.1.3	-	-	Phos_pyr_kin,TMP-TENI	0.725933	K00788	thiE; thiamine-phosphate pyrophosphorylase [EC:2.5.1.3]	01240, 01100, 00730	Biosynthesis of cofactors, Metabolic pathways, Thiamine metabolism	ko01000	Enzymes	M00896, M00895, M00127, M00899	Thiamine biosynthesis, archaea, AIR (+ NAD+) => TMP/TPP, Thiamine biosynthesis, prokaryotes, AIR (+ DXP/glycine) => TMP/TPP, Thiamine biosynthesis, prokaryotes, AIR (+ DXP/tyrosine) => TMP/TPP, Thiamine salvage pathway, HMP/HET => TMP	ko+pathway_available	100	209	803414	802788	1.74e-139
UP000001414$tr|Q8A9H8|Q8A9H8_BACTN	Bt	endopeptidase La (EC 3.4.21.53)	BT_0837		BT_0837	COG0466@1|root,COG0466@2|Bacteria,4NE1G@976|Bacteroidetes,2FNKR@200643|Bacteroidia,4AMPV@815|Bacteroidaceae	lon	O	ATP-dependent serine protease that mediates the selective degradation of mutant and abnormal proteins as well as certain short-lived regulatory proteins. Required for cellular homeostasis and for survival from DNA damage and developmental changes induced by stress. Degrades polypeptides processively to yield small peptide fragments that are 5 to 10 amino acids long. Binds to DNA in a double-stran…	-	3.4.21.53	-	-	AAA,LON_substr_bdg,Lon_C	0.684872	K01338	lon; ATP-dependent Lon protease [EC:3.4.21.53]	4112	Cell cycle - Caulobacter	ko01002, ko01000	Peptidases and inhibitors, Enzymes			ko+pathway_available	100	626	1033907	1032030	0
UP000001414$tr|Q8A7H2|Q8A7H2_BACTN	Bt	SusC homolog	BT_1552		BT_1552	COG1629@1|root,COG1629@2|Bacteria,4NDXS@976|Bacteroidetes,2FKYX@200643|Bacteroidia,4AK71@815|Bacteroidaceae	-	P	TonB-linked outer membrane protein, SusC RagA family	-	-	-	-	CarbopepD_reg_2,CarboxypepD_reg,Plug,TonB_dep_Rec	0.228094									no_ko	100	1114	1916774	1920115	0
UP000001414$sp|Q8A767|TAL_BACTN	Bt	Probable transaldolase (EC 2.2.1.2)	tal BT_1658		BT_1658	COG0176@1|root,COG0176@2|Bacteria,4NFVZ@976|Bacteroidetes,2FNM3@200643|Bacteroidia,4AM98@815|Bacteroidaceae	tal	F	Transaldolase is important for the balance of metabolites in the pentose-phosphate pathway	-	2.2.1.2	-	-	TAL_FSA	0.745972	K00616	TALDO1, talB, talA; transaldolase [EC:2.2.1.2]	01120, 01100, 00030, 01230, 01200, 01110	Microbial metabolism in diverse environments, Metabolic pathways, Pentose phosphate pathway, Biosynthesis of amino acids, Carbon metabolism, Biosynthesis of secondary metabolites	ko01000	Enzymes	M00004, M00007	Pentose phosphate pathway (Pentose phosphate cycle), Pentose phosphate pathway, non-oxidative phase, fructose 6P => ribose 5P	ko+pathway_available	100	218	2050106	2049453	1.25e-145
UP000001414$sp|Q8A749|NTPPA_BACTN	Bt	dTTP/UTP pyrophosphatase (dTTPase/UTPase) (EC 3.6.1.9) (Nucleoside triphosphate pyrophosphatase) (Nucleotide pyrophosphatase) (Nucleotide PPase)	BT_1676		BT_1676	COG0424@1|root,COG0424@2|Bacteria,4NNXV@976|Bacteroidetes,2FKYZ@200643|Bacteroidia,4AKEX@815|Bacteroidaceae	maf	D	COG0424 Nucleotide-binding protein implicated in inhibition of septum formation	-	-	-	-	Maf	0.764637	K06287	yhdE; nucleoside triphosphate pyrophosphatase [EC:3.6.1.-]	00240, 01100, 01232	Pyrimidine metabolism, Metabolic pathways, Nucleotide metabolism					ko+pathway_available	100	193	2070562	2069984	1.46e-127
UP000001414$tr|Q8A8R0|Q8A8R0_BACTN	Bt	Ferritin (EC 1.16.3.2)	BT_1107		BT_1107	COG1528@1|root,COG1528@2|Bacteria,4NGS7@976|Bacteroidetes,2FQD1@200643|Bacteroidia,4AP5J@815|Bacteroidaceae	ftnA	P	Iron-storage protein	-	1.16.3.2	-	-	Ferritin	0.303143	K02217	ftnA, ftn; ferritin [EC:1.16.3.2]			ko01000	Enzymes			ko_available	100	160	1395922	1395443	6e-107
UP000001414$tr|Q8A881|Q8A881_BACTN	Bt	Alpha-glucan phosphorylase	BT_1293		BT_1293	COG0058@1|root,COG0058@2|Bacteria,4NGR1@976|Bacteroidetes,2FNN5@200643|Bacteroidia,4AP04@815|Bacteroidaceae	glgP	G	COG0058 Glucan phosphorylase	-	2.4.1.1,2.4.1.11,2.4.1.8	GH65,GT3,GT35	-	DUF3417,Glycogen_syn,Phosphorylase	0.569745	K00688	PYG, glgP; glycogen phosphorylase [EC:2.4.1.1]	04217, 00500, 01110, 01100, 02026	Necroptosis, Starch and sucrose metabolism, Biosynthesis of secondary metabolites, Metabolic pathways, Biofilm formation - Escherichia coli	ko01000	Enzymes	M00855	Glycogen degradation, glycogen => glucose-6P	ko+pathway_available	100	854	1613157	1610596	0
UP000001414$tr|Q8A406|Q8A406_BACTN	Bt	Carboxy-terminal processing protease	BT_2798		BT_2798	COG0793@1|root,COG0793@2|Bacteria,4NDWU@976|Bacteroidetes,2FM0W@200643|Bacteroidia,4AMC8@815|Bacteroidaceae	prc	M	Belongs to the peptidase S41A family	-	3.4.21.102	-	-	PDZ_2,Peptidase_S41	0.731631	K03797	E3.4.21.102, prc, ctpA; carboxyl-terminal processing protease [EC:3.4.21.102]			ko01000, ko01002	Enzymes, Peptidases and inhibitors			ko_available	100	565	3473581	3471887	0
UP000001414$tr|Q8A5H9|Q8A5H9_BACTN	Bt	Outer membrane protein Omp121	BT_2260		BT_2260	COG1629@1|root,COG1629@2|Bacteria,COG4771@2|Bacteria,4NDU8@976|Bacteroidetes,2FMRZ@200643|Bacteroidia,4AKGC@815|Bacteroidaceae	-	P	TonB-linked outer membrane protein, SusC RagA family	-	-	-	-	CarbopepD_reg_2,Plug,TonB_dep_Rec	0.423969									no_ko	100	959	2838359	2835483	0
UP000001414$tr|Q8A0N5|Q8A0N5_BACTN	Bt	Patatin-like protein	BT_3986		BT_3986	COG3621@1|root,COG3621@2|Bacteria,4PKX7@976|Bacteroidetes	-	S	Domain of unknown function (DUF1735)	-	-	-	-	DUF1735,Laminin_G_3	0.081336									no_ko	100	384	5191751	5192902	0
UP000001414$tr|Q8A2H1|Q8A2H1_BACTN	Bt	histidine kinase (EC 2.7.13.3)	BT_3334		BT_3334	COG0642@1|root,COG0745@1|root,COG2207@1|root,COG3292@1|root,COG0745@2|Bacteria,COG2205@2|Bacteria,COG2207@2|Bacteria,COG3292@2|Bacteria,4NDXU@976|Bacteroidetes,2FM2N@200643|Bacteroidia,4AMCC@815|Bacteroidaceae	-	T	ATPase histidine kinase DNA gyrase B HSP90 domain protein	-	-	-	-	HATPase_c,HTH_18,HisKA,Reg_prop,Response_reg,Y_Y_Y	0.855403									no_ko	99.926	1354	4293721	4289660	0
UP000001414$tr|Q8A801|Q8A801_BACTN	Bt	Ferritin (EC 1.16.3.2)	BT_1373		BT_1373	COG1528@1|root,COG1528@2|Bacteria,4NGS7@976|Bacteroidetes,2FQD1@200643|Bacteroidia,4AP5J@815|Bacteroidaceae	ftnA	P	Iron-storage protein	-	1.16.3.2	-	-	Ferritin	0.303143	K02217	ftnA, ftn; ferritin [EC:1.16.3.2]			ko01000	Enzymes			ko_available	100	159	1702089	1701613	8.42e-93
UP000001414$tr|Q8A1C1|Q8A1C1_BACTN	Bt	Putative carbohydrate metabolism domain-containing protein	BT_3745		BT_3745	28J57@1|root,2Z913@2|Bacteria,4NF9F@976|Bacteroidetes,2FP11@200643|Bacteroidia,4AKGH@815|Bacteroidaceae	-	S	non supervised orthologous group	-	-	-	-	PCMD	0.0239686									no_ko	100	374	4863684	4862563	0
UP000001414$tr|Q8A4Q5|Q8A4Q5_BACTN	Bt	Haloacid dehalogenase-like hydrolase	BT_2542		BT_2542	COG1011@1|root,COG1011@2|Bacteria,4NQT8@976|Bacteroidetes,2FMXN@200643|Bacteroidia,4AMRY@815|Bacteroidaceae	yihX	S	Psort location Cytoplasmic, score 8.96	GO:0003674,GO:0003824,GO:0006766,GO:0006767,GO:0006771,GO:0006793,GO:0006796,GO:0006807,GO:0008150,GO:0008152,GO:0009058,GO:0009110,GO:0009231,GO:0009987,GO:0016311,GO:0016787,GO:0016788,GO:0016791,GO:0017144,GO:0018130,GO:0034641,GO:0042364,GO:0042578,GO:0042726,GO:0042727,GO:0043726,GO:0044237,GO:0044249,GO:0044271,GO:0044281,GO:0044283,GO:0046483,GO:0071704,GO:1901360,GO:1901362,GO:1901564,GO:…	3.1.3.10,3.1.3.104	-	-	HAD_2	0.69666	K20866	yihX; glucose-1-phosphatase [EC:3.1.3.10]	01120, 00010	Microbial metabolism in diverse environments, Glycolysis / Gluconeogenesis	ko01000	Enzymes			ko+pathway_available	100	207	3176511	3177131	5.75e-140
UP000001414$tr|Q8A1B1|Q8A1B1_BACTN	Bt	Acetyl-coenzyme A synthetase	BT_3755		BT_3755	COG0365@1|root,COG0365@2|Bacteria,4NEAD@976|Bacteroidetes,2FNEM@200643|Bacteroidia,4AKUQ@815|Bacteroidaceae	acsA	I	Psort location Cytoplasmic, score	-	6.2.1.1,6.2.1.32	-	-	AMP-binding,AMP-binding_C	0.617092	K01895	ACSS1_2, acs; acetyl-CoA synthetase [EC:6.2.1.1]	01200, 00720, 00640, 01110, 00630, 01120, 01100, 00010, 00620, 00680	Carbon metabolism, Carbon fixation pathways in prokaryotes, Propanoate metabolism, Biosynthesis of secondary metabolites, Glyoxylate and dicarboxylate metabolism, Microbial metabolism in diverse environments, Metabolic pathways, Glycolysis / Gluconeogenesis, Pyruvate metabolism, Methane metabolism	ko01004, ko01000	Lipid biosynthesis proteins, Enzymes	M00357	Methanogenesis, acetate => methane	ko+pathway_available	100	551	4876963	4875311	0
UP000001414$tr|Q8A6G2|Q8A6G2_BACTN	Bt	N-acetylmuramoyl-L-alanine amidase (EC 3.5.1.28)	BT_1922		BT_1922	COG0860@1|root,COG0860@2|Bacteria,4NHZA@976|Bacteroidetes,2FP3Y@200643|Bacteroidia,4AMR6@815|Bacteroidaceae	-	M	N-acetylmuramoyl-L-alanine amidase	-	3.5.1.28	-	-	Amidase_3	0.756974	K01448	amiABC; N-acetylmuramoyl-L-alanine amidase [EC:3.5.1.28]			ko03036, ko01000, ko01011	Chromosome and associated proteins, Enzymes, Peptidoglycan biosynthesis and degradation proteins			ko_available	100	256	2412080	2411313	9.04e-166
UP000001414$tr|Q8A2L2|Q8A2L2_BACTN	Bt	Beta-galactosidase (EC 3.2.1.23) (Lactase)	BT_3293		BT_3293	COG3250@1|root,COG3250@2|Bacteria,4NF3W@976|Bacteroidetes,2FM0P@200643|Bacteroidia,4AKYP@815|Bacteroidaceae	-	G	beta-galactosidase	-	3.2.1.23	-	-	Bgal_small_N,DUF4981,F5_F8_type_C,Glyco_hydro_2,Glyco_hydro_2_C,Glyco_hydro_2_N	0.464833	K01190	lacZ; beta-galactosidase [EC:3.2.1.23]	00600, 00052, 00511, 01100	Sphingolipid metabolism, Galactose metabolism, Other glycan degradation, Metabolic pathways	ko01000	Enzymes			ko+pathway_available	100	1409	4214913	4219139	0
UP000001414$tr|Q8A687|Q8A687_BACTN	Bt	Anaerobic ribonucleoside-triphosphate reductase-activating protein (EC 1.97.1.-)	BT_1999		BT_1999	COG0602@1|root,COG0602@2|Bacteria,4NRA9@976|Bacteroidetes,2G2ZX@200643|Bacteroidia,4AW7E@815|Bacteroidaceae	nrdG	C	Activation of anaerobic ribonucleoside-triphosphate reductase under anaerobic conditions by generation of an organic free radical, using S-adenosylmethionine and reduced flavodoxin as cosubstrates to produce 5'-deoxy-adenosine	-	1.97.1.4	-	-	Fer4_12,Radical_SAM	0.649705	K04068	nrdG; anaerobic ribonucleoside-triphosphate reductase activating protein [EC:1.97.1.4]			ko01000	Enzymes			ko_available	100	164	2514309	2514800	3.05e-109
UP000001414$tr|Q8A100|Q8A100_BACTN	Bt	Adenylosuccinate lyase (ASL) (EC 4.3.2.2) (Adenylosuccinase)	BT_3871		BT_3871	COG0015@1|root,COG0015@2|Bacteria,4NFY8@976|Bacteroidetes,2FMYF@200643|Bacteroidia,4AMJJ@815|Bacteroidaceae	purB	F	Psort location Cytoplasmic, score	-	4.3.2.2	-	-	ADSL_C,ASL_C,Lyase_1	0.843418	K01756	purB, ADSL; adenylosuccinate lyase [EC:4.3.2.2]	00230, 01232, 01240, 01100, 01110, 00250	Purine metabolism, Nucleotide metabolism, Biosynthesis of cofactors, Metabolic pathways, Biosynthesis of secondary metabolites, Alanine, aspartate and glutamate metabolism	ko01000	Enzymes	M00049, M00048	Adenine ribonucleotide biosynthesis, IMP => ADP,ATP, De novo purine biosynthesis, PRPP + glutamine => IMP	ko+pathway_available	100	448	5043717	5045060	0
UP000001414$tr|Q8A9D9|Q8A9D9_BACTN	Bt	Deiminase	BT_0876		BT_0876	COG2957@1|root,COG2957@2|Bacteria,4NGF8@976|Bacteroidetes,2FMQH@200643|Bacteroidia,4AKP1@815|Bacteroidaceae	aguA	E	Psort location Cytoplasmic, score 8.96	-	3.5.3.12	-	-	PAD_porph	0.3222									no_ko	100	371	1078650	1077538	0
UP000001414$tr|Q8A303|Q8A303_BACTN	Bt	ATP-dependent DNA helicase	BT_3152		BT_3152	COG2865@1|root,COG2865@2|Bacteria,4NG2T@976|Bacteroidetes,2FWGF@200643|Bacteroidia,4ARAA@815|Bacteroidaceae	-	K	Putative DNA-binding domain	-	-	-	-	AlbA_2,HATPase_c_4	0.342829	K03655	recG; ATP-dependent DNA helicase RecG [EC:5.6.2.4]	3440	Homologous recombination	ko03400, ko01000	DNA repair and recombination proteins, Enzymes			ko+pathway_available	100	511	4017141	4015609	0
UP000001414$sp|Q8A493|RS5_BACTN	Bt	Small ribosomal subunit protein uS5 (30S ribosomal protein S5)	rpsE BT_2710		BT_2710	COG0098@1|root,COG0098@2|Bacteria,4NG1Z@976|Bacteroidetes,2FMI8@200643|Bacteroidia,4AMA7@815|Bacteroidaceae	rpsE	J	Located at the back of the 30S subunit body where it stabilizes the conformation of the head with respect to the body	GO:0003674,GO:0003735,GO:0005198,GO:0005575,GO:0005622,GO:0005623,GO:0005737,GO:0005829,GO:0005840,GO:0006412,GO:0006518,GO:0006807,GO:0008150,GO:0008152,GO:0009058,GO:0009059,GO:0009987,GO:0010467,GO:0015935,GO:0019538,GO:0022626,GO:0022627,GO:0032991,GO:0034641,GO:0034645,GO:0043043,GO:0043170,GO:0043226,GO:0043228,GO:0043229,GO:0043232,GO:0043603,GO:0043604,GO:0044237,GO:0044238,GO:0044249,GO:…	-	-	-	Ribosomal_S5,Ribosomal_S5_C	0.873084	K02988	RP-S5, MRPS5, rpsE; small subunit ribosomal protein S5	3010	Ribosome	ko03011	Ribosome			ko+pathway_available	100	172	3370600	3370085	1.8e-108
UP000001414$tr|Q8A136|Q8A136_BACTN	Bt	GTPase Era	era BT_3835		BT_3835	COG1159@1|root,COG1159@2|Bacteria,4NES2@976|Bacteroidetes,2FN64@200643|Bacteroidia,4AME9@815|Bacteroidaceae	era	S	An essential GTPase that binds both GDP and GTP, with rapid nucleotide exchange. Plays a role in 16S rRNA processing and 30S ribosomal subunit biogenesis and possibly also in cell cycle regulation and energy metabolism	-	-	-	-	KH_2,MMR_HSR1	0.855206	K03595	era, ERAL1; GTPase			ko03029, ko03009	Mitochondrial biogenesis, Ribosome biogenesis			ko_available	100	293	4990755	4991633	0
UP000001414$tr|Q8A8T3|Q8A8T3_BACTN	Bt	DUF4923 domain-containing protein	BT_1084		BT_1084	2DVBG@1|root,32UZ2@2|Bacteria,4NSV1@976|Bacteroidetes,2FPAK@200643|Bacteroidia,4AN59@815|Bacteroidaceae	-	S	COG NOG28221 non supervised orthologous group	-	-	-	-	DUF4923	0.0151277									no_ko	100	199	1369947	1370543	1.35e-122
UP000001414$sp|Q8AA38|Y627_BACTN	Bt	Probable transcriptional regulatory protein BT_0627	BT_0627		BT_0627	COG0217@1|root,COG0217@2|Bacteria,4NE8Y@976|Bacteroidetes,2FN07@200643|Bacteroidia,4AK76@815|Bacteroidaceae	yebC	K	Transcriptional regulatory protein	GO:0005575,GO:0005622,GO:0005623,GO:0005737,GO:0005829,GO:0044424,GO:0044444,GO:0044464	-	-	-	Transcrip_reg	0.861297									no_ko	100	247	774261	775001	1.32e-156
UP000001414$tr|Q8A818|Q8A818_BACTN	Bt	Capsule polysaccharide export protein	BT_1356		BT_1356	COG1596@1|root,COG1596@2|Bacteria,4NEXJ@976|Bacteroidetes,2FM4E@200643|Bacteroidia,4ANHT@815|Bacteroidaceae	kpsD	M	COG1596 Periplasmic protein involved in polysaccharide export	-	-	-	-	Caps_synth_GfcC,Poly_export,SLBB	0.434774									no_ko
UP000001414$sp|Q8A137|FABH2_BACTN	Bt	Beta-ketoacyl-[acyl-carrier-protein] synthase III 2 (Beta-ketoacyl-ACP synthase III 2) (KAS III 2) (EC 2.3.1.180) (3-oxoacyl-[acyl-carrier-protein] synthase 3 2) (3-oxoacyl-[acyl-carrier-protein] synthase III 2)	fabH2 BT_3834		BT_3834	COG0332@1|root,COG0332@2|Bacteria,4NEYH@976|Bacteroidetes,2FM5X@200643|Bacteroidia,4AKXJ@815|Bacteroidaceae	fabH	I	Catalyzes the condensation reaction of fatty acid synthesis by the addition to an acyl acceptor of two carbons from malonyl-ACP. Catalyzes the first condensation reaction which initiates fatty acid synthesis and may therefore play a role in governing the total rate of fatty acid production. Possesses both acetoacetyl-ACP synthase and acetyl transacylase activities. Its substrate specificity deter…	GO:0003674,GO:0003824,GO:0006082,GO:0006629,GO:0006631,GO:0008150,GO:0008152,GO:0009987,GO:0016740,GO:0016746,GO:0016747,GO:0019752,GO:0032787,GO:0033818,GO:0043436,GO:0044237,GO:0044238,GO:0044255,GO:0044281,GO:0071704	2.3.1.180	-	-	ACP_syn_III,ACP_syn_III_C	0.792534	K00648	fabH; 3-oxoacyl-[acyl-carrier-protein] synthase III [EC:2.3.1.180]	01212, 00061, 01100	Fatty acid metabolism, Fatty acid biosynthesis, Metabolic pathways	ko01004, ko01000	Lipid biosynthesis proteins, Enzymes	M00082	Fatty acid biosynthesis, initiation	ko+pathway_available	100	335	4989662	4990666	0
UP000001414$tr|Q8A2G3|Q8A2G3_BACTN	Bt	DUF3108 domain-containing protein	BT_3342		BT_3342	COG3170@1|root,COG3170@2|Bacteria,4NF47@976|Bacteroidetes,2FNVH@200643|Bacteroidia,4AKXB@815|Bacteroidaceae	-	N,U	Protein of unknown function (DUF3108)	-	-	-	-	DUF3108	0.555992									no_ko	100	259	4306538	4307314	2.94e-179
UP000001414$tr|Q89ZQ5|Q89ZQ5_BACTN	Bt	3-deoxy-8-phosphooctulonate synthase (EC 2.5.1.55)	BT_4321		BT_4321	COG2877@1|root,COG2877@2|Bacteria,4NENN@976|Bacteroidetes,2FN47@200643|Bacteroidia,4AND3@815|Bacteroidaceae	kdsA	H	Belongs to the KdsA family	-	2.5.1.55	-	-	DAHP_synth_1	0.452849	K01627	kdsA; 2-dehydro-3-deoxyphosphooctonate aldolase (KDO 8-P synthase) [EC:2.5.1.55]	01250, 00540, 01100	Biosynthesis of nucleotide sugars, Lipopolysaccharide biosynthesis, Metabolic pathways	ko01000, ko01005	Enzymes, Lipopolysaccharide biosynthesis proteins	M00063	CMP-KDO biosynthesis	ko+pathway_available	100	266	5693106	5692309	7.57e-169
UP000001414$tr|Q8AA87|Q8AA87_BACTN	Bt	UvrABC system protein A (Excinuclease ABC subunit A)	BT_0578		BT_0578	COG0178@1|root,COG0178@2|Bacteria,4NFQU@976|Bacteroidetes,2FNMG@200643|Bacteroidia,4AN5R@815|Bacteroidaceae	uvrA2	L	The UvrABC repair system catalyzes the recognition and processing of DNA lesions. UvrA is an ATPase and a DNA-binding protein. A damage recognition complex composed of 2 UvrA and 2 UvrB subunits scans DNA for abnormalities. When the presence of a lesion has been verified by UvrB, the UvrA molecules dissociate	-	-	-	-	ABC_tran	0.863851	K03701	uvrA; excinuclease ABC subunit A	3420	Nucleotide excision repair	ko03400	DNA repair and recombination proteins			ko+pathway_available	100	946	714364	717201	0
UP000001414$tr|Q8A0T7|Q8A0T7_BACTN	Bt	chorismate mutase (EC 5.4.99.5)	BT_3934		BT_3934	COG1605@1|root,COG2876@1|root,COG1605@2|Bacteria,COG2876@2|Bacteria,4NDU4@976|Bacteroidetes,2FPF1@200643|Bacteroidia,4AMCM@815|Bacteroidaceae	pheB	E	Psort location Cytoplasmic, score 8.96	-	5.4.99.5	-	-	CM_2,DAHP_synth_1	0.778585	K04516	AROA1, aroA; chorismate mutase [EC:5.4.99.5]	01230, 00400, 01100, 01110	Biosynthesis of amino acids, Phenylalanine, tyrosine and tryptophan biosynthesis, Metabolic pathways, Biosynthesis of secondary metabolites	ko01000	Enzymes	M00024, M00025	Phenylalanine biosynthesis, chorismate => phenylpyruvate => phenylalanine, Tyrosine biosynthesis, chorismate => HPP => tyrosine	ko+pathway_available	100	353	5109087	5108029	0
UP000001414$tr|Q8A6K2|Q8A6K2_BACTN	Bt	Protease IV	BT_1879		BT_1879	COG0616@1|root,COG0616@2|Bacteria,4NES1@976|Bacteroidetes,2FMR0@200643|Bacteroidia,4AMZU@815|Bacteroidaceae	sppA	O,U	signal peptide peptidase SppA, 67K type	-	-	-	-	Peptidase_S49	0.579568	K04773	sppA; protease IV [EC:3.4.21.-]			ko01002	Peptidases and inhibitors			ko_available	100	592	2365261	2367036	0
UP000001414$tr|Q89ZW1|Q89ZW1_BACTN	Bt	Deoxycytidylate deaminase	BT_4260		BT_4260	COG2131@1|root,COG2131@2|Bacteria,4NM48@976|Bacteroidetes,2FRZ1@200643|Bacteroidia,4AQJS@815|Bacteroidaceae	comEB	F	Cytidine and deoxycytidylate deaminase zinc-binding region	-	3.5.4.12	-	-	dCMP_cyt_deam_1	0.371513	K01493	comEB; dCMP deaminase [EC:3.5.4.12]	01232, 01100, 00240	Nucleotide metabolism, Metabolic pathways, Pyrimidine metabolism	ko02044, ko01000	Secretion system, Enzymes			ko+pathway_available	100	149	5611112	5610666	5.6e-99
UP000001414$tr|Q8A1Y8|Q8A1Y8_BACTN	Bt	SusD homolog	BT_3520		BT_3520	COG0614@1|root,COG0614@2|Bacteria,4NEXQ@976|Bacteroidetes,2G2NN@200643|Bacteroidia,4AW1M@815|Bacteroidaceae	-	P	SusD family	-	-	-	-	SusD-like_3,SusD_RagB	0.71945	K21572	susD; starch-binding outer membrane protein, SusD/RagB family			ko02000	Transporters			ko_available	100	642	4547439	4549364	0
UP000001414$tr|Q8A674|Q8A674_BACTN	Bt	ATP-binding protein	BT_2012		BT_2012	COG1373@1|root,COG1373@2|Bacteria,4NHQG@976|Bacteroidetes,2FNSN@200643|Bacteroidia,4AMT7@815|Bacteroidaceae	-	S	ATPase (AAA superfamily)	-	-	-	-	AAA_14,DUF4143	0.273084	K07133	K07133; uncharacterized protein							uncharacterized	100	429	2527947	2526661	0
UP000001414$tr|Q8A5V3|Q8A5V3_BACTN	Bt	LPS-assembly protein LptD central domain-containing protein	BT_2133		BT_2133	COG1452@1|root,COG1452@2|Bacteria,4NFWD@976|Bacteroidetes,2FM9F@200643|Bacteroidia,4AKB7@815|Bacteroidaceae	-	M	Psort location OuterMembrane, score 9.49	-	-	-	-	-	0.515521									no_ko	100	902	2687076	2684371	0
UP000001414$tr|Q8AAN1|Q8AAN1_BACTN	Bt	Xylose repressor	BT_0433		BT_0433	COG1522@1|root,COG1940@1|root,COG1522@2|Bacteria,COG1940@2|Bacteria,4NFZ1@976|Bacteroidetes,2FNEQ@200643|Bacteroidia,4AKW9@815|Bacteroidaceae	nagC	G,K	Psort location Cytoplasmic, score	-	2.7.1.2	-	-	HTH_24,ROK	0.817485									no_ko	100	402	521627	520422	0
UP000001414$tr|Q8A1V7|Q8A1V7_BACTN	Bt	Zinc protease	BT_3551		BT_3551	COG0612@1|root,COG0612@2|Bacteria,4NDXM@976|Bacteroidetes,2FNQC@200643|Bacteroidia,4AMGP@815|Bacteroidaceae	-	S	Peptidase M16 inactive domain	-	-	-	-	Peptidase_M16,Peptidase_M16_C	0.730059									no_ko	100	1030	4594796	4591707	0
UP000001414$tr|Q8A4H4|Q8A4H4_BACTN	Bt	SusD homolog	BT_2625		BT_2625	COG0614@1|root,COG0614@2|Bacteria,4NHHB@976|Bacteroidetes,2FMQ8@200643|Bacteroidia,4AKWH@815|Bacteroidaceae	-	P	Psort location OuterMembrane, score	-	-	-	-	SusD-like_3,SusD_RagB	0.71945	K21572	susD; starch-binding outer membrane protein, SusD/RagB family			ko02000	Transporters			ko_available	100	660	3272995	3271016	0
UP000001414$tr|Q8AAW2|Q8AAW2_BACTN	Bt	Xylulose kinase (Xylulokinase)	BT_0350		BT_0350	COG1070@1|root,COG1070@2|Bacteria,4NGK8@976|Bacteroidetes,2FKZM@200643|Bacteroidia,4APIK@815|Bacteroidaceae	araB	G	Carbohydrate kinase, FGGY family protein	-	-	-	-	FGGY_C,FGGY_N	0.549705									no_ko	100	531	423444	421852	0
UP000001414$tr|Q8A5W0|Q8A5W0_BACTN	Bt	DUF4369 domain-containing protein	BT_2126		BT_2126	2975D@1|root,2ZUDC@2|Bacteria,4P6QV@976|Bacteroidetes,2FQPD@200643|Bacteroidia,4APJ5@815|Bacteroidaceae	-	-	-	-	-	-	-	-	0.0021611									no_ko	100	268	2676169	2676972	7.37e-167
UP000001414$tr|Q8A2W9|Q8A2W9_BACTN	Bt	Dihydrolipoyl dehydrogenase (EC 1.8.1.4)	BT_3186		BT_3186	COG1249@1|root,COG1249@2|Bacteria,4NDVC@976|Bacteroidetes,2FM8Y@200643|Bacteroidia,4AKE8@815|Bacteroidaceae	lpdA	C	COG1249 Pyruvate 2-oxoglutarate dehydrogenase complex dihydrolipoamide dehydrogenase (E3)	-	1.8.1.4	-	-	Pyr_redox_2,Pyr_redox_dim	0.800786	K00382	DLD, lpd, pdhD; dihydrolipoyl dehydrogenase [EC:1.8.1.4]	00380, 01200, 00620, 01100, 00020, 01210, 00260, 00630, 00785, 00010, 01120, 00310, 00280, 01110, 01240, 00640	Tryptophan metabolism, Carbon metabolism, Pyruvate metabolism, Metabolic pathways, Citrate cycle (TCA cycle), 2-Oxocarboxylic acid metabolism, Glycine, serine and threonine metabolism, Glyoxylate and dicarboxylate metabolism, Lipoic acid metabolism, Glycolysis / Gluconeogenesis, Microbial metabolism in diverse environments, Lysine degradation, Valine, leucine and isoleucine degradation, Biosynthe…	ko04147, ko01000	Exosome, Enzymes	M00532, M00621, M00009, M00011, M00307, M00036	Photorespiration, Glycine cleavage system, Citrate cycle (TCA cycle, Krebs cycle), Citrate cycle, second carbon oxidation, 2-oxoglutarate => oxaloacetate, Pyruvate oxidation, pyruvate => acetyl-CoA, Leucine degradation, leucine => acetoacetate + acetyl-CoA	ko+pathway_available	100	447	4074820	4076160	0
UP000001414$sp|Q8A4P5|BUK_BACTN	Bt	Probable butyrate kinase (BK) (EC 2.7.2.7) (Branched-chain carboxylic acid kinase)	buk BT_2552		BT_2552	COG3426@1|root,COG3426@2|Bacteria,4NJBW@976|Bacteroidetes,2FMMN@200643|Bacteroidia,4ANQX@815|Bacteroidaceae	buk	H	Belongs to the acetokinase family	-	2.7.2.7	-	-	Acetate_kinase	0.111198	K00929	buk; butyrate kinase [EC:2.7.2.7]	01100, 00650	Metabolic pathways, Butanoate metabolism	ko01000	Enzymes			ko+pathway_available	100	353	3184703	3185761	0
UP000001414$sp|Q8A7J8|INO1_BACTN	Bt	Inositol-3-phosphate synthase 1 (IPS 1) (EC 5.5.1.4) (Myo-inositol 1-phosphate synthase) (MI-1-P synthase) (MIP synthase) (MIPS)	BT_1526		BT_1526	COG1260@1|root,COG1260@2|Bacteria,4NI0F@976|Bacteroidetes,2FMB3@200643|Bacteroidia,4AKGW@815|Bacteroidaceae	ino1	I	Inositol-3-phosphate synthase	-	5.5.1.4	-	-	Inos-1-P_synth,NAD_binding_5	0.177407	K01858	INO1, ISYNA1; myo-inositol-1-phosphate synthase [EC:5.5.1.4]	00521, 01100, 00562, 01110	Streptomycin biosynthesis, Metabolic pathways, Inositol phosphate metabolism, Biosynthesis of secondary metabolites	ko01000	Enzymes			ko+pathway_available	100	429	1881296	1880010	0
UP000001414$tr|Q8A927|Q8A927_BACTN	Bt	Two-component system response regulator	BT_0990		BT_0990	COG0745@1|root,COG0745@2|Bacteria,4NE77@976|Bacteroidetes,2FMWQ@200643|Bacteroidia,4AN52@815|Bacteroidaceae	-	K	COG0745 Response regulators consisting of a CheY-like receiver domain and a winged-helix DNA-binding domain	-	-	-	-	Response_reg,Trans_reg_C	0.854813									no_ko	100	228	1222379	1221696	2.72e-151
UP000001414$sp|Q8AA22|Y643_BACTN	Bt	Uncharacterized RNA methyltransferase BT_0643 (EC 2.1.1.-)	BT_0643		BT_0643	COG2265@1|root,COG2265@2|Bacteria,4NFP1@976|Bacteroidetes,2FNRC@200643|Bacteroidia,4AKQU@815|Bacteroidaceae	rumA	H	Belongs to the class I-like SAM-binding methyltransferase superfamily. RNA M5U methyltransferase family	-	2.1.1.190	-	-	TRAM,tRNA_U5-meth_tr	0.81611	K03215	rumA; 23S rRNA (uracil1939-C5)-methyltransferase [EC:2.1.1.190]			ko03009, ko01000	Ribosome biogenesis, Enzymes			ko_available	99.78	454	793055	791694	0
UP000001414$tr|Q8A8U8|Q8A8U8_BACTN	Bt	Uncharacterized protein	BT_1069		BT_1069	COG1475@1|root,COG1475@2|Bacteria,4NHNB@976|Bacteroidetes,2FNE6@200643|Bacteroidia,4AMGA@815|Bacteroidaceae	ibrB	K	Psort location Cytoplasmic, score	-	-	-	-	ParBc	0.821218									no_ko	100	180	1357330	1356791	9.23e-121
UP000001414$tr|Q8A4T7|Q8A4T7_BACTN	Bt	Malate dehydrogenase	BT_2510		BT_2510	COG0039@1|root,COG0039@2|Bacteria,4NEJ7@976|Bacteroidetes,2FNZ4@200643|Bacteroidia,4ANT4@815|Bacteroidaceae	mdh	C	Belongs to the LDH MDH superfamily	-	1.1.1.37	-	-	Ldh_1_C,Ldh_1_N	0.754813	K00024	mdh; malate dehydrogenase [EC:1.1.1.37]	01100, 00270, 00680, 00620, 00710, 00720, 01200, 00020, 00630, 01120, 01110	Metabolic pathways, Cysteine and methionine metabolism, Methane metabolism, Pyruvate metabolism, Carbon fixation in photosynthetic organisms, Carbon fixation pathways in prokaryotes, Carbon metabolism, Citrate cycle (TCA cycle), Glyoxylate and dicarboxylate metabolism, Microbial metabolism in diverse environments, Biosynthesis of secondary metabolites	ko01000	Enzymes	M00173, M00168, M00009, M00012, M00374, M00346, M00011, M00740, M00620	Reductive citrate cycle (Arnon-Buchanan cycle), CAM (Crassulacean acid metabolism), dark, Citrate cycle (TCA cycle, Krebs cycle), Glyoxylate cycle, Dicarboxylate-hydroxybutyrate cycle, Formaldehyde assimilation, serine pathway, Citrate cycle, second carbon oxidation, 2-oxoglutarate => oxaloacetate, Methylaspartate cycle, Incomplete reductive citrate cycle, acetyl-CoA => oxoglutarate	ko+pathway_available	100	333	3134337	3135335	0
UP000001414$tr|Q8A6L9|Q8A6L9_BACTN	Bt	2-isopropylmalate synthase	BT_1858		BT_1858	COG0119@1|root,COG0119@2|Bacteria,4NF3N@976|Bacteroidetes,2FKYJ@200643|Bacteroidia,4AK7M@815|Bacteroidaceae	leuA_1	E	Belongs to the alpha-IPM synthase homocitrate synthase family	-	2.3.1.182	-	-	HMGL-like,LeuA_dimer	0.752063	K09011	cimA; (R)-citramalate synthase [EC:2.3.3.21]	01100, 01210, 00290, 00660, 01230	Metabolic pathways, 2-Oxocarboxylic acid metabolism, Valine, leucine and isoleucine biosynthesis, C5-Branched dibasic acid metabolism, Biosynthesis of amino acids	ko01000	Enzymes	M00535	Isoleucine biosynthesis, pyruvate => 2-oxobutanoate	ko+pathway_available	100	499	2332580	2331084	0
UP000001414$tr|Q89ZK9|Q89ZK9_BACTN	Bt	Uncharacterized protein	BT_4368		BT_4368	COG0457@1|root,COG0457@2|Bacteria,4NF7U@976|Bacteroidetes,2FP0S@200643|Bacteroidia,4AKR5@815|Bacteroidaceae	-	S	Tetratricopeptide repeat protein	-	-	-	-	TPR_8	0.844401									no_ko	100	419	5760302	5761558	0
UP000001414$tr|Q8A0H5|Q8A0H5_BACTN	Bt	AAA-ATPase-like domain-containing protein	BT_4046		BT_4046	COG1672@1|root,COG1672@2|Bacteria,4NIJ4@976|Bacteroidetes,2FM14@200643|Bacteroidia,4AM4F@815|Bacteroidaceae	-	S	Psort location Cytoplasmic, score 8.96	-	-	-	-	AAA-ATPase_like,PDDEXK_9	0.345383									no_ko	100	518	5264887	5263334	0
UP000001414$tr|Q8A4W8|Q8A4W8_BACTN	Bt	Iron-regulated protein A	BT_2479		BT_2479	COG3489@1|root,COG3489@2|Bacteria,4NHKU@976|Bacteroidetes,2FTBK@200643|Bacteroidia,4AP8S@815|Bacteroidaceae	-	S	Psort location CytoplasmicMembrane, score	-	-	-	-	Peptidase_M75	0.129666									no_ko	100	372	3102173	3101058	0
UP000001414$tr|Q8A6L6|Q8A6L6_BACTN	Bt	2-isopropylmalate synthase (EC 2.3.3.13) (Alpha-IPM synthase) (Alpha-isopropylmalate synthase)	leuA BT_1861		BT_1861	COG0119@1|root,COG0119@2|Bacteria,4NEIT@976|Bacteroidetes,2FNX8@200643|Bacteroidia,4AKES@815|Bacteroidaceae	leuA	E	Catalyzes the condensation of the acetyl group of acetyl-CoA with 3-methyl-2-oxobutanoate (2-oxoisovalerate) to form 3-carboxy-3-hydroxy-4-methylpentanoate (2-isopropylmalate)	-	2.3.3.13	-	-	HMGL-like,LeuA_dimer	0.752063	K01649	leuA, IMS; 2-isopropylmalate synthase [EC:2.3.3.13]	01230, 00620, 00290, 01100, 01110, 01210	Biosynthesis of amino acids, Pyruvate metabolism, Valine, leucine and isoleucine biosynthesis, Metabolic pathways, Biosynthesis of secondary metabolites, 2-Oxocarboxylic acid metabolism	ko01000	Enzymes	M00432	Leucine biosynthesis, 2-oxoisovalerate => 2-oxoisocaproate	ko+pathway_available	100	498	2336199	2334706	0
UP000001414$sp|Q8A8Y4|BMAGP_BACTN	Bt	1,4-beta-mannosyl-N-acetylglucosamine phosphorylase (EC 2.4.1.320) (4-O-beta-D-mannopyranosyl-N-acetyl-D-glucosamine:phosphate alpha-D-mannosyltransferase)	BT_1033		BT_1033	COG2152@1|root,COG2152@2|Bacteria,4NGI7@976|Bacteroidetes,2FMV9@200643|Bacteroidia,4AK8Y@815|Bacteroidaceae	-	G	glycosylase	-	2.4.1.319,2.4.1.320	-	-	Glyco_hydro_130	0.167583	K18785	mp2; beta-1,4-mannooligosaccharide/beta-1,4-mannosyl-N-acetylglucosamine phosphorylase [EC:2.4.1.319 2.4.1.320]			ko01000	Enzymes			ko_available	100	322	1303340	1302375	0
UP000001414$tr|Q8AAX7|Q8AAX7_BACTN	Bt	ATPase	BT_0335		BT_0335	COG0714@1|root,COG0714@2|Bacteria,4NIHC@976|Bacteroidetes,2FM9M@200643|Bacteroidia,4AM5Y@815|Bacteroidaceae	ravA_1	S	ATPase family associated with various cellular activities (AAA)	-	-	-	-	AAA_5	0.73222	K03924	moxR; MoxR-like ATPase [EC:3.6.3.-]							ko_available	100	517	398928	400478	0
UP000001414$sp|Q8A474|EFG_BACTN	Bt	Elongation factor G (EF-G)	fusA BT_2729		BT_2729	COG0480@1|root,COG0480@2|Bacteria,4NE9X@976|Bacteroidetes,2FM1M@200643|Bacteroidia,4AKVK@815|Bacteroidaceae	fusA	J	Catalyzes the GTP-dependent ribosomal translocation step during translation elongation. During this step, the ribosome changes from the pre-translocational (PRE) to the post- translocational (POST) state as the newly formed A-site-bound peptidyl-tRNA and P-site-bound deacylated tRNA move to the P and E sites, respectively. Catalyzes the coordinated movement of the two tRNA molecules, the mRNA and…	-	-	-	-	EFG_C,EFG_II,EFG_IV,GTP_EFTU,GTP_EFTU_D2	0.873084	K02355	fusA, GFM, EFG; elongation factor G			ko03029, ko03012	Mitochondrial biogenesis, Translation factors			ko_available	100	705	3380885	3378771	0
UP000001414$tr|E7MCB0|E7MCB0_BACTN	Bt	Conserved hypothetical membrane protein	BT_3901a	BT_3901a		COG3637@1|root,COG3637@2|Bacteria,4NRZA@976|Bacteroidetes,2FQ3Q@200643|Bacteroidia,4AQ2G@815|Bacteroidaceae	-	M	COG NOG19089 non supervised orthologous group	-	-	-	-	OMP_b-brl	0.43831									no_ko	100	189	5072270	5072836	1.42e-123
UP000001414$tr|Q8A0T2|Q8A0T2_BACTN	Bt	Single-stranded-DNA-specific exonuclease RecJ	BT_3939		BT_3939	COG0608@1|root,COG0608@2|Bacteria,4NDW1@976|Bacteroidetes,2FMH0@200643|Bacteroidia,4AMVJ@815|Bacteroidaceae	recJ	L	single-stranded-DNA-specific exonuclease recJ	-	-	-	-	DHH,DHHA1	0.70943	K07462	recJ; single-stranded-DNA-specific exonuclease [EC:3.1.-.-]	03430, 03440, 03410	Mismatch repair, Homologous recombination, Base excision repair	ko03400	DNA repair and recombination proteins			ko+pathway_available	100	572	5116152	5114437	0
UP000001414$tr|Q8A7P4|Q8A7P4_BACTN	Bt	DUF3805 domain-containing protein	BT_1480		BT_1480	2C3DM@1|root,33Q7U@2|Bacteria,4NYNU@976|Bacteroidetes,2FMJ2@200643|Bacteroidia,4AKPI@815|Bacteroidaceae	-	S	COG NOG25193 non supervised orthologous group	-	-	-	-	DUF3805,DUF3806	0.00726916									no_ko	100	268	1824921	1824118	0
UP000001414$tr|Q89YM8|Q89YM8_BACTN	Bt	Chloromuconate cycloisomerase	BT_4703		BT_4703	COG4948@1|root,COG4948@2|Bacteria,4NEBX@976|Bacteroidetes,2FMXR@200643|Bacteroidia,4ANKF@815|Bacteroidaceae	menC	M	Psort location Cytoplasmic, score 8.96	-	-	-	-	MR_MLE_C	0.600786									no_ko	100	341	6172849	6173871	0
UP000001414$tr|Q8A728|Q8A728_BACTN	Bt	Pyruvate carboxylase subunit B	BT_1697		BT_1697	COG0511@1|root,COG5016@1|root,COG0511@2|Bacteria,COG5016@2|Bacteria,4NEQV@976|Bacteroidetes,2FMXG@200643|Bacteroidia,4AMK8@815|Bacteroidaceae	cfiA	C	COG5016 Pyruvate oxaloacetate carboxyltransferase	-	6.4.1.1	-	-	Biotin_lipoyl,HMGL-like,PYC_OADA	0.756974	K01960	pycB; pyruvate carboxylase subunit B [EC:6.4.1.1]	01200, 00620, 01120, 01100, 00020, 00720, 01230	Carbon metabolism, Pyruvate metabolism, Microbial metabolism in diverse environments, Metabolic pathways, Citrate cycle (TCA cycle), Carbon fixation pathways in prokaryotes, Biosynthesis of amino acids	ko01000	Enzymes	M00620, M00173	Incomplete reductive citrate cycle, acetyl-CoA => oxoglutarate, Reductive citrate cycle (Arnon-Buchanan cycle)	ko+pathway_available	100	609	2097526	2095700	0
UP000001414$tr|Q8A5T1|Q8A5T1_BACTN	Bt	3-keto-disaccharide hydrolase (EC 3.2.1.218) (3-keto-glucoside hydrolase) (3-keto-trehalose hydrolase) (Alpha-3'-ketoglucosidase)	BT_2157		BT_2157	COG2152@1|root,COG2152@2|Bacteria,4NGDZ@976|Bacteroidetes,2FPFW@200643|Bacteroidia,4APF0@815|Bacteroidaceae	-	G	COG NOG16664 non supervised orthologous group	-	-	-	-	DUF1080	0.167583	K26288	E3.2.1.218; alpha-3'-ketoglucosidase [EC:3.2.1.218]			ko01000	Enzymes			ko_available
UP000001414$tr|Q8A195|Q8A195_BACTN	Bt	3-oxoacyl-[acyl-carrier-protein] reductase (EC 1.1.1.100)	BT_3771		BT_3771	COG1028@1|root,COG1028@2|Bacteria,4NEAI@976|Bacteroidetes,2FNB4@200643|Bacteroidia,4ANUZ@815|Bacteroidaceae	fabG	I,Q	with different specificities (related to short-chain alcohol	-	1.1.1.100	-	-	adh_short_C2	0.856189	K00059	fabG, OAR1; 3-oxoacyl-[acyl-carrier protein] reductase [EC:1.1.1.100]	00333, 00780, 01110, 01100, 01212, 01240, 00061	Prodigiosin biosynthesis, Biotin metabolism, Biosynthesis of secondary metabolites, Metabolic pathways, Fatty acid metabolism, Biosynthesis of cofactors, Fatty acid biosynthesis	ko01004, ko01000	Lipid biosynthesis proteins, Enzymes	M00083, M00874, M00572	Fatty acid biosynthesis, elongation, Fatty acid biosynthesis in mitochondria, fungi, Pimeloyl-ACP biosynthesis, BioC-BioH pathway, malonyl-ACP => pimeloyl-ACP	ko+pathway_available	100	248	4891812	4892555	2.64e-164
UP000001414$sp|Q8A3H9|NPD_BACTN	Bt	NAD-dependent protein deacylase (EC 2.3.1.286) (Regulatory protein SIR2 homolog)	cobB BT_2975		BT_2975	COG0846@1|root,COG0846@2|Bacteria,4NE9Q@976|Bacteroidetes,2FNXN@200643|Bacteroidia,4AKPA@815|Bacteroidaceae	cobB	K	NAD-dependent lysine deacetylase and desuccinylase that specifically removes acetyl and succinyl groups on target proteins. Modulates the activities of several proteins which are inactive in their acylated form	-	-	-	-	SIR2	0.676228	K12410	cobB, srtN, npdA; NAD-dependent protein deacetylase/lipoamidase [EC:2.3.1.286 2.3.1.313]	01100, 00760	Metabolic pathways, Nicotinate and nicotinamide metabolism	ko01000	Enzymes			ko+pathway_available	100	234	3754449	3753748	9.85e-158
UP000001414$sp|Q8A675|NADD_BACTN	Bt	Probable nicotinate-nucleotide adenylyltransferase (EC 2.7.7.18) (Deamido-NAD(+) diphosphorylase) (Deamido-NAD(+) pyrophosphorylase) (Nicotinate mononucleotide adenylyltransferase) (NaMN adenylyltransferase)	nadD BT_2011		BT_2011	COG1057@1|root,COG1057@2|Bacteria,4NFQI@976|Bacteroidetes,2FTAA@200643|Bacteroidia,4AKPJ@815|Bacteroidaceae	nadD	H	Catalyzes the reversible adenylation of nicotinate mononucleotide (NaMN) to nicotinic acid adenine dinucleotide (NaAD)	GO:0000309,GO:0003674,GO:0003824,GO:0004515,GO:0006082,GO:0006139,GO:0006520,GO:0006531,GO:0006725,GO:0006732,GO:0006733,GO:0006753,GO:0006793,GO:0006796,GO:0006807,GO:0008150,GO:0008152,GO:0009058,GO:0009066,GO:0009108,GO:0009117,GO:0009165,GO:0009435,GO:0009987,GO:0016740,GO:0016772,GO:0016779,GO:0018130,GO:0019355,GO:0019359,GO:0019362,GO:0019363,GO:0019438,GO:0019637,GO:0019674,GO:0019752,GO:…	2.7.7.18	-	-	CTP_transf_like	0.827898	K00969	nadD; nicotinate-nucleotide adenylyltransferase [EC:2.7.7.18]	01240, 00760, 01100	Biosynthesis of cofactors, Nicotinate and nicotinamide metabolism, Metabolic pathways	ko01000	Enzymes	M00115, M00912	NAD biosynthesis, aspartate => quinolinate => NAD, NAD biosynthesis, tryptophan => quinolinate => NAD	ko+pathway_available	100	202	2526087	2526692	2.44e-136
UP000001414$tr|Q8A7A1|Q8A7A1_BACTN	Bt	Secreted sulfatase	BT_1624		BT_1624	COG3119@1|root,COG3119@2|Bacteria,4NFC9@976|Bacteroidetes,2FMH6@200643|Bacteroidia,4ANFX@815|Bacteroidaceae	-	P	COG COG3119 Arylsulfatase A and related enzymes	-	-	-	-	DUF4994,Sulfatase	0.424558									no_ko	100	515	2001077	1999533	0
UP000001414$tr|Q89YV1|Q89YV1_BACTN	Bt	HTH domain-containing protein	BT_4630		BT_4630	COG2865@1|root,COG2865@2|Bacteria,4NGFJ@976|Bacteroidetes,2FP5U@200643|Bacteroidia,4AP5N@815|Bacteroidaceae	-	K	domain shared with the mammalian protein Schlafen	-	3.6.4.12	-	-	AlbA_2,HATPase_c_4,HTH_11,HTH_24	0.342829	K03655	recG; ATP-dependent DNA helicase RecG [EC:5.6.2.4]	3440	Homologous recombination	ko03400, ko01000	DNA repair and recombination proteins, Enzymes			ko+pathway_available	100	513	6061863	6060325	0
UP000001414$tr|Q8A028|Q8A028_BACTN	Bt	Dipeptidyl peptidase IV	BT_4193		BT_4193	COG0823@1|root,COG1506@1|root,COG0823@2|Bacteria,COG1506@2|Bacteria,4NETS@976|Bacteroidetes,2FNBA@200643|Bacteroidia,4AM82@815|Bacteroidaceae	dpp	E,U	Peptidase, S9A B C family, catalytic domain protein	-	3.4.14.5	-	-	DPPIV_N,Peptidase_S9	0.729077	K01278	DPP4, CD26; dipeptidyl-peptidase 4 [EC:3.4.14.5]			ko04090, ko01002, ko01000, ko04147	CD molecules, Peptidases and inhibitors, Enzymes, Exosome			ko_available	100	736	5530184	5527977	0
UP000001414$tr|Q8AAH6|Q8AAH6_BACTN	Bt	Gluconate aldolase	BT_0489		BT_0489	COG0800@1|root,COG0800@2|Bacteria,4NEFY@976|Bacteroidetes,2FNWD@200643|Bacteroidia,4AMHW@815|Bacteroidaceae	eda	G	KDPG and KHG aldolase	-	4.1.2.14,4.1.3.42	-	-	Aldolase	0.524951	K01625	eda; 2-dehydro-3-deoxyphosphogluconate aldolase / (4S)-4-hydroxy-2-oxoglutarate aldolase [EC:4.1.2.14 4.1.3.42]	00630, 01200, 01120, 00030, 01100	Glyoxylate and dicarboxylate metabolism, Carbon metabolism, Microbial metabolism in diverse environments, Pentose phosphate pathway, Metabolic pathways	ko01000	Enzymes	M00631, M00061, M00008, M00308	D-Galacturonate degradation (bacteria), D-galacturonate => pyruvate + D-glyceraldehyde 3P, D-Glucuronate degradation, D-glucuronate => pyruvate + D-glyceraldehyde 3P, Entner-Doudoroff pathway, glucose-6P => glyceraldehyde-3P + pyruvate, Semi-phosphorylative Entner-Doudoroff pathway, gluconate => glycerate-3P	ko+pathway_available	100	223	605607	606275	1.43e-141
UP000001414$tr|E7MCA2|E7MCA2_BACTN	Bt	Winged helix-turn-helix domain-containing protein	BT_0631a	BT_0631a		arCOG05093@1|root,339N6@2|Bacteria,4NYIM@976|Bacteroidetes,2FVF5@200643|Bacteroidia,4ARS4@815|Bacteroidaceae	-	S	COG NOG33517 non supervised orthologous group	-	-	-	-	DUF2582	0.0108055									no_ko	100	66	778097	778294	6.03e-37
UP000001414$tr|Q8A0L0|Q8A0L0_BACTN	Bt	site-specific DNA-methyltransferase (adenine-specific) (EC 2.1.1.72)	BT_4011		BT_4011	COG0338@1|root,COG0338@2|Bacteria,4NIEI@976|Bacteroidetes,2FRNF@200643|Bacteroidia,4AQN3@815|Bacteroidaceae	-	H	D12 class N6 adenine-specific DNA methyltransferase	-	2.1.1.72	-	-	MethyltransfD12	0.300196	K06223	dam; DNA adenine methylase [EC:2.1.1.72]	3430	Mismatch repair	ko01000, ko03400, ko03032, ko02048	Enzymes, DNA repair and recombination proteins, DNA replication proteins, Prokaryotic defense system			ko+pathway_available	100	286	5225581	5226438	0
UP000001414$tr|Q8A177|Q8A177_BACTN	Bt	SusD homolog	BT_3789		BT_3789	COG0614@1|root,COG0614@2|Bacteria,4NEF0@976|Bacteroidetes,2FNDC@200643|Bacteroidia,4AMJ9@815|Bacteroidaceae	-	P	non supervised orthologous group	-	-	-	-	SusD-like_3,SusD_RagB	0.71945	K21572	susD; starch-binding outer membrane protein, SusD/RagB family			ko02000	Transporters			ko_available	100	640	4922021	4923940	0
UP000001414$sp|Q8A765|GPMA2_BACTN	Bt	2,3-bisphosphoglycerate-dependent phosphoglycerate mutase 2 (BPG-dependent PGAM 2) (PGAM 2) (Phosphoglyceromutase 2) (dPGM 2) (EC 5.4.2.11)	gpmA2 BT_1660		BT_1660	COG0588@1|root,COG0588@2|Bacteria,4NFP5@976|Bacteroidetes,2FP93@200643|Bacteroidia,4AMX8@815|Bacteroidaceae	gpmA	G	Catalyzes the interconversion of 2-phosphoglycerate and 3-phosphoglycerate	GO:0003674,GO:0003824,GO:0004619,GO:0005575,GO:0005622,GO:0005623,GO:0005737,GO:0005829,GO:0005975,GO:0005996,GO:0006006,GO:0006082,GO:0006090,GO:0006091,GO:0006094,GO:0006096,GO:0006109,GO:0006139,GO:0006140,GO:0006163,GO:0006164,GO:0006165,GO:0006725,GO:0006732,GO:0006733,GO:0006753,GO:0006754,GO:0006757,GO:0006793,GO:0006796,GO:0006807,GO:0008150,GO:0008152,GO:0009056,GO:0009058,GO:0009108,GO:…	5.4.2.11	-	-	His_Phos_1	0.45835	K01834	PGAM, gpmA; 2,3-bisphosphoglycerate-dependent phosphoglycerate mutase [EC:5.4.2.11]	00680, 01100, 01200, 00260, 01230, 01120, 00010, 01110	Methane metabolism, Metabolic pathways, Carbon metabolism, Glycine, serine and threonine metabolism, Biosynthesis of amino acids, Microbial metabolism in diverse environments, Glycolysis / Gluconeogenesis, Biosynthesis of secondary metabolites	ko04147, ko01000, ko04131	Exosome, Enzymes, Membrane trafficking	M00001, M00003, M00002	Glycolysis (Embden-Meyerhof pathway), glucose => pyruvate, Gluconeogenesis, oxaloacetate => fructose-6P, Glycolysis, core module involving three-carbon compounds	ko+pathway_available	100	248	2052023	2051280	5.53e-168
UP000001414$tr|Q8A7J5|Q8A7J5_BACTN	Bt	Two-component system response regulator	BT_1529		BT_1529	COG2204@1|root,COG2204@2|Bacteria,4NE89@976|Bacteroidetes,2FMPG@200643|Bacteroidia,4AKH6@815|Bacteroidaceae	-	T	acetoacetate metabolism regulatory protein AtoC K07714	-	-	-	-	HTH_8,Response_reg,Sigma54_activat	0.578978	K02481	flgR; two-component system, NtrC family, response regulator			ko02022	Two-component system			ko_available	100	449	1886728	1885382	0
UP000001414$tr|Q89YX0|Q89YX0_BACTN	Bt	thioredoxin-dependent peroxiredoxin (EC 1.11.1.24) (Thioredoxin peroxidase) (Thioredoxin-dependent peroxiredoxin Bcp)	BT_4611		BT_4611	COG1225@1|root,COG1225@2|Bacteria,4NNGK@976|Bacteroidetes,2FNTB@200643|Bacteroidia,4AMQ6@815|Bacteroidaceae	bcp	O	bacterioferritin comigratory protein	-	1.11.1.15	-	-	AhpC-TSA	0.71002	K03564	BCP, PRXQ, DOT5; thioredoxin-dependent peroxiredoxin [EC:1.11.1.24]			ko01000	Enzymes			ko_available	100	151	6037171	6036719	9.48e-100
UP000001414$tr|Q89YJ3|Q89YJ3_BACTN	Bt	Formate acetyltransferase (EC 2.3.1.54) (Pyruvate formate-lyase)	BT_4738		BT_4738	COG1882@1|root,COG1882@2|Bacteria,4NDWW@976|Bacteroidetes,2FMC2@200643|Bacteroidia,4AM54@815|Bacteroidaceae	pflB	C	Psort location Cytoplasmic, score 9.97	-	2.3.1.54	-	-	Gly_radical,PFL-like	0.315324	K00656	E2.3.1.54, pflD; formate C-acetyltransferase [EC:2.3.1.54]	01120, 00640, 01100, 00620, 00650	Microbial metabolism in diverse environments, Propanoate metabolism, Metabolic pathways, Pyruvate metabolism, Butanoate metabolism	ko01000	Enzymes			ko+pathway_available	100	742	6216913	6214688	0
UP000001414$tr|Q8A5V8|Q8A5V8_BACTN	Bt	Fucose kinase	BT_2128		BT_2128	COG2605@1|root,COG2605@2|Bacteria,4NHF2@976|Bacteroidetes,2FMWG@200643|Bacteroidia,4AP97@815|Bacteroidaceae	fkp	S	GHMP kinase, N-terminal domain protein	-	-	-	-	Fucokinase,GHMP_kinases_C,GHMP_kinases_N	0.0722986	K25314	FKGP, fkp; fucokinase / fucose-1-phosphate guanylyltransferase [EC:2.7.1.52 2.7.7.30]	00520, 01250, 01100	Amino sugar and nucleotide sugar metabolism, Biosynthesis of nucleotide sugars, Metabolic pathways	ko01000	Enzymes			ko+pathway_available	100	981	2677609	2680551	0
UP000001414$tr|Q8A9E0|Q8A9E0_BACTN	Bt	Beta-ureidopropionase	BT_0875		BT_0875	COG0388@1|root,COG0388@2|Bacteria,4NEME@976|Bacteroidetes,2FMCZ@200643|Bacteroidia,4AN6P@815|Bacteroidaceae	-	S	hydrolase, carbon-nitrogen family	-	3.5.1.53	-	-	CN_hydrolase	0.783694	K12251	aguB; N-carbamoylputrescine amidase [EC:3.5.1.53]	01100, 00330	Metabolic pathways, Arginine and proline metabolism	ko01000	Enzymes			ko+pathway_available	100	294	1077498	1076617	0
[truncated: 25,372 more rows]

## Sheet: Supplementary Table 4
#Supplementary Table 4 - Ecological Interactions
Pairwise effects on growth
Focal_species	Partner_species	foldChange_relativeAbundance_monoculture	p	padj
Bt	Bt	1	1	1
Bt	Bu	0.589743	6.47601e-17	9.62767e-16
Bt	Bv	0.510567	7.32322e-19	2.0877e-17
Bt	Ca	1.02346	0.223265	0.260671
Bt	Cd	0.64889	2.72122e-15	3.03416e-14
Bt	Cs	0.782972	7.42674e-12	3.68036e-11
Bt	Ec	0.865449	1.44365e-07	3.36746e-07
Bt	Er	0.938831	0.0157381	0.0204047
Bt	Ka	0.609431	3.22908e-16	4.35857e-15
Bt	La	0.693169	1.99494e-11	9.44465e-11
Bt	Lg	0.73127	7.85007e-13	5.14872e-12
Bt	Ls	0.868602	3.24538e-08	8.31861e-08
Bt	Pc	0.818351	2.29381e-10	8.38556e-10
Bt	Pm	0.854129	5.44088e-09	1.59647e-08
Bt	Rg	0.818576	1.20553e-08	3.37643e-08
Bu	Bt	0.486494	3.63004e-18	8.095e-17
Bu	Bu	1	1	1
Bu	Bv	0.423424	1.35152e-17	2.7399e-16
Bu	Ca	1.34554	7.33222e-15	7.10906e-14
Bu	Cd	0.873271	6.96687e-08	1.70727e-07
Bu	Cs	0.876443	1.30447e-06	2.6207e-06
Bu	Ec	0.99167	0.681256	0.741073
Bu	Er	0.981681	0.275007	0.319409
Bu	Ka	0.737002	5.50929e-10	1.95011e-09
[truncated: 306 more rows]

## Sheet: Supplementary Table 5
#Supplementary Table 5 - Predicting the fraction of responsive proteins
[truncated: 209 more rows]

[truncated: 5 more sheets: Supplementary Table 6, Supplementary Table 7, Supplementary Table 8, Supplementary Table 9, Supplementary Table 10]
