# Supplementary material for: Interspecies interactions drive bacterial proteome reorganization and emergent metabolism
Source: Nat Ecol Evol. 2026 Mar 31;10(6):1127–44. doi: 10.1038/s41559-026-03030-4 (PMC13253324; doi:10.1038/s41559-026-03030-4)
Supplement: Supplementary file 4 — Proteome statistics. [file 41559_2026_3030_MOESM4_ESM.xlsx]

## Sheet: Fig1A
#Source Data Fig. 1A- Proteome statistics
Species	Fasta	Species_long	Entries	proteins_measured	proteins_quantified	hits	highlyresponsivehits	fraction_hits_vs_quantified	fraction_quantified_vs_entries	fraction_measured_vs_entries	fraction_highlyresponsivehits_vs_quantified
Bt	UP000001414	Bacteroides thetaiotaomicron	4782	1982	1574	641	171	0.407243	0.329151	0.414471	0.10864
Bu	UP000183225	Bacteroides uniformis	3820	1932	1561	679	189	0.434978	0.408639	0.505759	0.121076
Bv	UP000002861	Phocaeicola vulgatus	3982	2012	1630	777	240	0.476687	0.409342	0.505274	0.147239
Ca	UP000002979	Collinsella aerofaciens	2320	1182	947	433	113	0.457233	0.40819	0.509483	0.119324
Cd	UP000001978	Clostridioides difficile	3762	1646	1291	682	240	0.528273	0.343169	0.437533	0.185902
Cs	UP000473819	Clostridium sporogenes	3637	1670	1264	745	229	0.589399	0.347539	0.45917	0.181171
Ec	UP000007098	Escherichia coli	4331	1941	1560	635	139	0.407051	0.360194	0.448164	0.0891026
Er	UP000007057	Agathobacter rectalis	2898	1451	1149	810	311	0.704961	0.39648	0.50069	0.27067
Ka	UP000268666	Klebsiella aerogenes	5670	2730	2069	624	118	0.301595	0.364903	0.481481	0.0570324
La	UP000006381	Lactobacillus acidophilus	1859	990	828	408	130	0.492754	0.445401	0.532544	0.157005
Lg	UP000003684	Lactobacillus gasseri	2244	1045	718	363	105	0.505571	0.319964	0.465686	0.14624
Ls	UP000001662	Lacrimispora saccharolytica	4133	2118	1673	828	306	0.494919	0.404791	0.512461	0.182905
Pc	UP000004477	Segatella copri	3331	1651	1378	739	222	0.536284	0.41369	0.495647	0.161103
Pm	UP000004276	Parabacteroides merdae	4351	1943	1615	833	248	0.515789	0.371179	0.446564	0.15356
Rg	UP000004410	Ruminococcus gnavus	3881	1488	1169	509	81	0.435415	0.301211	0.383406	0.06929

## Sheet: Fig1B
#Source Data Fig. 1B - LC-MS sample statistics
Sample	Plate_ID	Row	Column	culture type	Species1	Species2	Sample purity	Total IDs
AA1-A1	AA-1	A	1	coculture	Pc	Pc	0.982056	11703
AA1-A2	AA-1	A	2	coculture	Pc	Rg	0.988633	13548
AA1-A3	AA-1	A	3	coculture	Pc	Bv	0.988855	12472
AA1-A4	AA-1	A	4	coculture	Pc	Cs	0.99309	15775
AA1-A5	AA-1	A	5	coculture	Pc	Ka	0.97954	15494
AA1-A6	AA-1	A	6	coculture	Pc	Bu	0.985789	15481
AA1-A7	AA-1	A	7	coculture	Pc	Bt	0.984537	14486
AA1-A8	AA-1	A	8	coculture	Pc	Lg	0.971942	14577
AA1-A9	AA-1	A	9	monoculture	Pc	Pc	0.988685	12727
AA1-A10	AA-1	A	10	monoculture	Pc	Pc	0.9906	12341
AA1-A11	AA-1	A	11	monoculture	Pc	Pc	0.988848	12643
AA1-A12	AA-1	A	12	monoculture	Pc	Pc	0.991643	10051
AA1-B12	AA-1	B	12	monoculture	Rg	Rg	0.295236	12993
AA1-B11	AA-1	B	11	monoculture	Rg	Rg	0.975059	10505
AA1-B10	AA-1	B	10	monoculture	Rg	Rg	0.986456	9008
AA1-B9	AA-1	B	9	monoculture	Rg	Rg	0.988083	10573
AA1-B8	AA-1	B	8	coculture	Rg	Lg	0.956873	13379
AA1-B7	AA-1	B	7	coculture	Rg	Bt	0.9816	12663
AA1-B6	AA-1	B	6	coculture	Rg	Bu	0.504051	20861
AA1-B5	AA-1	B	5	coculture	Rg	Ka	0.187869	21680
AA1-B4	AA-1	B	4	coculture	Rg	Cs	0.967981	14835
AA1-B3	AA-1	B	3	coculture	Rg	Bv	0.765471	14075
AA1-B2	AA-1	B	2	coculture	Rg	Rg	0.841951	12300
AA1-B1	AA-1	B	1	coculture	Pc	Rg	0.989617	14254
AA1-C1	AA-1	C	1	coculture	Pc	Bv	0.98979	15083
AA1-C2	AA-1	C	2	coculture	Rg	Bv	0.580894	20193
AA1-C3	AA-1	C	3	coculture	Bv	Bv	0.914805	12313
AA1-C4	AA-1	C	4	coculture	Bv	Cs	0.987843	16616
AA1-C5	AA-1	C	5	coculture	Bv	Ka	0.949451	15470
AA1-C6	AA-1	C	6	coculture	Bv	Bu	0.985979	16404
AA1-C7	AA-1	C	7	coculture	Bv	Bt	0.985152	12460
AA1-C8	AA-1	C	8	coculture	Bv	Lg	0.981553	14582
AA1-C9	AA-1	C	9	monoculture	Bv	Bv	0.984471	10239
AA1-C10	AA-1	C	10	monoculture	Bv	Bv	0.980064	11838
AA1-C11	AA-1	C	11	monoculture	Bv	Bv	0.980863	12071
AA1-C12	AA-1	C	12	monoculture	Bv	Bv	0.985408	11993
AA1-D12	AA-1	D	12	monoculture	Cs	Cs	0.991592	12250
AA1-D11	AA-1	D	11	monoculture	Cs	Cs	0.990366	10587
AA1-D10	AA-1	D	10	monoculture	Cs	Cs	0.992881	10676
AA1-D9	AA-1	D	9	monoculture	Cs	Cs	0.991736	12827
AA1-D8	AA-1	D	8	coculture	Cs	Lg	0.991559	11491
AA1-D7	AA-1	D	7	coculture	Cs	Bt	0.987014	15709
AA1-D6	AA-1	D	6	coculture	Cs	Bu	0.98654	13299
AA1-D5	AA-1	D	5	coculture	Cs	Ka	0.977585	14856
AA1-D4	AA-1	D	4	coculture	Cs	Cs	0.978501	13024
AA1-D3	AA-1	D	3	coculture	Bv	Cs	0.985776	17365
AA1-D2	AA-1	D	2	coculture	Rg	Cs	0.928984	16461
AA1-D1	AA-1	D	1	coculture	Pc	Cs	0.992597	18236
AA1-E1	AA-1	E	1	coculture	Pc	Ka	0.980305	15892
AA1-E2	AA-1	E	2	coculture	Rg	Ka	0.96308	13245
AA1-E3	AA-1	E	3	coculture	Bv	Ka	0.769683	18036
AA1-E4	AA-1	E	4	coculture	Cs	Ka	0.972786	14625
AA1-E5	AA-1	E	5	coculture	Ka	Ka	0.955639	10099
AA1-E6	AA-1	E	6	coculture	Ka	Bu	0.942898	13975
AA1-E7	AA-1	E	7	coculture	Ka	Bt	0.967663	13854
AA1-E8	AA-1	E	8	coculture	Ka	Lg	0.9504	11613
AA1-E9	AA-1	E	9	monoculture	Ka	Ka	0.957051	9290
AA1-E10	AA-1	E	10	monoculture	Ka	Ka	0.952475	10142
AA1-E11	AA-1	E	11	monoculture	Ka	Ka	0.958016	9718
AA1-E12	AA-1	E	12	monoculture	Ka	Ka	0.95427	8900
AA1-F12	AA-1	F	12	monoculture	Bu	Bu	0.980305	9901
AA1-F11	AA-1	F	11	monoculture	Bu	Bu	0.973462	8780
AA1-F10	AA-1	F	10	monoculture	Bu	Bu	0.980666	11017
AA1-F9	AA-1	F	9	monoculture	Bu	Bu	0.978973	8370
AA1-F8	AA-1	F	8	coculture	Bu	Lg	0.907345	12444
AA1-F7	AA-1	F	7	coculture	Bu	Bt	0.987339	11689
AA1-F6	AA-1	F	6	coculture	Bu	Bu	0.927717	10874
AA1-F5	AA-1	F	5	coculture	Ka	Bu	0.968079	13972
AA1-F4	AA-1	F	4	coculture	Cs	Bu	0.987175	17076
AA1-F3	AA-1	F	3	coculture	Bv	Bu	0.954183	16195
AA1-F2	AA-1	F	2	coculture	Rg	Bu	0.982742	13385
AA1-F1	AA-1	F	1	coculture	Pc	Bu	0.98775	15102
AA1-G1	AA-1	G	1	coculture	Pc	Bt	0.982852	12246
AA1-G2	AA-1	G	2	coculture	Rg	Bt	0.976007	11837
AA1-G3	AA-1	G	3	coculture	Bv	Bt	0.981062	12726
AA1-G4	AA-1	G	4	coculture	Cs	Bt	0.983291	13107
AA1-G5	AA-1	G	5	coculture	Ka	Bt	0.938949	13022
AA1-G6	AA-1	G	6	coculture	Bu	Bt	0.988654	11282
AA1-G7	AA-1	G	7	coculture	Bt	Bt	0.979802	9704
AA1-G8	AA-1	G	8	coculture	Bt	Lg	0.979151	11895
AA1-G9	AA-1	G	9	monoculture	Bt	Bt	0.979594	9213
AA1-G10	AA-1	G	10	monoculture	Bt	Bt	0.982791	9007
AA1-G11	AA-1	G	11	monoculture	Bt	Bt	0.973239	10164
AA1-G12	AA-1	G	12	monoculture	Bt	Bt	0.97561	10086
AA1-H12	AA-1	H	12	monoculture	Lg	Lg	0.976249	4884
AA1-H11	AA-1	H	11	monoculture	Lg	Lg	0.982237	5911
AA1-H10	AA-1	H	10	monoculture	Lg	Lg	0.95673	6055
AA1-H9	AA-1	H	9	monoculture	Lg	Lg	0.450626	12456
AA1-H8	AA-1	H	8	coculture	Lg	Lg	0.895624	5576
AA1-H7	AA-1	H	7	coculture	Bt	Lg	0.981081	9250
AA1-H6	AA-1	H	6	coculture	Bu	Lg	0.927131	12941
AA1-H5	AA-1	H	5	coculture	Ka	Lg	0.957627	10266
AA1-H4	AA-1	H	4	coculture	Cs	Lg	0.943567	14052
AA1-H3	AA-1	H	3	coculture	Bv	Lg	0.984915	14584
AA1-H2	AA-1	H	2	coculture	Rg	Lg	0.306143	14552
AA1-H1	AA-1	H	1	coculture	Pc	Lg	0.98994	12923
AB1-A1	AB-1	A	1	coculture	Pc	Er	0.979637	13996
AB1-A2	AB-1	A	2	coculture	Pc	Bll	0.967102	13162
AB1-A3	AB-1	A	3	coculture	Pc	Ls	0.992314	11579
AB1-A4	AB-1	A	4	coculture	Pc	La	0.988722	15073
AB1-A5	AB-1	A	5	coculture	Pc	Pm	0.993016	17469
AB1-A6	AB-1	A	6	coculture	Pc	Ec	0.991569	12217
AB1-A7	AB-1	A	7	coculture	Pc	Ca	0.991632	11711
AB1-A8	AB-1	A	8	coculture	Pc	Cd	0.992071	16647
AB1-A9	AB-1	A	9	monoculture	Er	Er	0.98212	8669
AB1-A10	AB-1	A	10	monoculture	Er	Er	0.962192	7062
AB1-A11	AB-1	A	11	monoculture	Pc	Pc	0.989059	11608
AB1-A12	AB-1	A	12	monoculture	Pc	Pc	0.98887	5750
AB1-B12	AB-1	B	12	monoculture	Rg	Rg	0.296844	7509
AB1-B11	AB-1	B	11	monoculture	Rg	Rg	0.978005	9593
AB1-B10	AB-1	B	10	monoculture	Bll	Bll	0.887164	6248
AB1-B9	AB-1	B	9	monoculture	Bll	Bll	0.846236	7466
AB1-B8	AB-1	B	8	coculture	Rg	Cd	0.987417	13669
AB1-B7	AB-1	B	7	coculture	Rg	Ca	0.408494	17283
AB1-B6	AB-1	B	6	coculture	Rg	Ec	0.980504	11028
AB1-B5	AB-1	B	5	coculture	Rg	Pm	0.848328	16773
AB1-B4	AB-1	B	4	coculture	Rg	La	0.974163	10450
AB1-B3	AB-1	B	3	coculture	Rg	Ls	0.990807	10443
AB1-B2	AB-1	B	2	coculture	Rg	Bll	0.829701	6653
AB1-B1	AB-1	B	1	coculture	Rg	Er	0.988786	12217
AB1-C1	AB-1	C	1	coculture	Bv	Er	0.978543	12164
AB1-C2	AB-1	C	2	coculture	Bv	Bll	0.954789	11568
AB1-C3	AB-1	C	3	coculture	Bv	Ls	0.988194	14484
AB1-C4	AB-1	C	4	coculture	Bv	La	0.979956	12822
AB1-C5	AB-1	C	5	coculture	Bv	Pm	0.925548	14009
AB1-C6	AB-1	C	6	coculture	Bv	Ec	0.983724	12288
AB1-C7	AB-1	C	7	coculture	Bv	Ca	0.985427	11734
AB1-C8	AB-1	C	8	coculture	Bv	Cd	0.988805	14918
AB1-C9	AB-1	C	9	monoculture	Ls	Ls	0.985544	13489
AB1-C10	AB-1	C	10	monoculture	Ls	Ls	0.988541	11868
AB1-C11	AB-1	C	11	monoculture	Bv	Bv	0.982535	9161
AB1-C12	AB-1	C	12	monoculture	Bv	Bv	0.983797	9875
AB1-D12	AB-1	D	12	monoculture	Cs	Cs	0.990031	11937
AB1-D11	AB-1	D	11	monoculture	Cs	Cs	0.992469	10756
AB1-D10	AB-1	D	10	monoculture	La	La	0.982454	7580
AB1-D9	AB-1	D	9	monoculture	La	La	0.977943	6846
AB1-D8	AB-1	D	8	coculture	Cs	Cd	0.994697	15839
AB1-D7	AB-1	D	7	coculture	Cs	Ca	0.992085	12255
AB1-D6	AB-1	D	6	coculture	Cs	Ec	0.988114	13630
AB1-D5	AB-1	D	5	coculture	Cs	Pm	0.990375	16416
AB1-D4	AB-1	D	4	coculture	Cs	La	0.990594	14459
AB1-D3	AB-1	D	3	coculture	Cs	Ls	0.967636	14028
AB1-D2	AB-1	D	2	coculture	Cs	Bll	0.986981	13058
AB1-D1	AB-1	D	1	coculture	Cs	Er	0.988949	12669
AB1-E1	AB-1	E	1	coculture	Ka	Er	0.929132	14153
AB1-E2	AB-1	E	2	coculture	Ka	Bll	0.959996	10174
AB1-E3	AB-1	E	3	coculture	Ka	Ls	0.974655	14993
AB1-E4	AB-1	E	4	coculture	Ka	La	0.960078	10320
AB1-E5	AB-1	E	5	coculture	Ka	Pm	0.979269	15291
AB1-E6	AB-1	E	6	coculture	Ka	Ec	0.991361	11575
AB1-E7	AB-1	E	7	coculture	Ka	Ca	0.965377	11784
AB1-E8	AB-1	E	8	coculture	Ka	Cd	0.970242	12669
AB1-E9	AB-1	E	9	monoculture	Pm	Pm	0.989761	11915
AB1-E10	AB-1	E	10	monoculture	Pm	Pm	0.989005	11824
AB1-E11	AB-1	E	11	monoculture	Ka	Ka	0.952558	9127
AB1-E12	AB-1	E	12	monoculture	Ka	Ka	0.950478	8784
AB1-F12	AB-1	F	12	monoculture	Bu	Bu	0.981136	8588
AB1-F11	AB-1	F	11	monoculture	Bu	Bu	0.980739	9034
AB1-F10	AB-1	F	10	monoculture	Ec	Ec	0.983384	8546
AB1-F9	AB-1	F	9	monoculture	Ec	Ec	0.97559	8808
AB1-F8	AB-1	F	8	coculture	Bu	Cd	0.986855	11335
AB1-F7	AB-1	F	7	coculture	Bu	Ca	0.981242	9756
AB1-F6	AB-1	F	6	coculture	Bu	Ec	0.980511	9441
AB1-F5	AB-1	F	5	coculture	Bu	Pm	0.987234	10732
AB1-F4	AB-1	F	4	coculture	Bu	La	0.981328	10711
AB1-F3	AB-1	F	3	coculture	Bu	Ls	0.98574	11641
AB1-F2	AB-1	F	2	coculture	Bu	Bll	0.954329	10094
AB1-F1	AB-1	F	1	coculture	Bu	Er	0.975023	9609
AB1-G1	AB-1	G	1	coculture	Bt	Er	0.980841	11222
AB1-G2	AB-1	G	2	coculture	Bt	Bll	0.949188	8128
AB1-G3	AB-1	G	3	coculture	Bt	Ls	0.97712	11582
AB1-G4	AB-1	G	4	coculture	Bt	La	0.97907	10511
AB1-G5	AB-1	G	5	coculture	Bt	Pm	0.983524	10925
AB1-G6	AB-1	G	6	coculture	Bt	Ec	0.978261	8326
AB1-G7	AB-1	G	7	coculture	Bt	Ca	0.977211	9566
AB1-G8	AB-1	G	8	coculture	Bt	Cd	0.984264	12773
AB1-G9	AB-1	G	9	monoculture	Ca	Ca	0.991079	6726
AB1-G10	AB-1	G	10	monoculture	Ca	Ca	0.986931	8417
AB1-G11	AB-1	G	11	monoculture	Bt	Bt	0.974748	8237
AB1-G12	AB-1	G	12	monoculture	Bt	Bt	0.978354	9332
AB1-H12	AB-1	H	12	monoculture	Lg	Lg	0.974256	5205
AB1-H11	AB-1	H	11	monoculture	Lg	Lg	0.979152	5804
AB1-H10	AB-1	H	10	monoculture	Cd	Cd	0.990398	9269
AB1-H9	AB-1	H	9	monoculture	Cd	Cd	0.989206	10932
AB1-H8	AB-1	H	8	coculture	Lg	Cd	0.988634	9502
AB1-H7	AB-1	H	7	coculture	Lg	Ca	0.986091	8915
AB1-H6	AB-1	H	6	coculture	Lg	Ec	0.983165	8494
AB1-H5	AB-1	H	5	coculture	Lg	Pm	0.986959	16180
AB1-H4	AB-1	H	4	coculture	Lg	La	0.989062	7771
AB1-H3	AB-1	H	3	coculture	Lg	Ls	0.987114	15443
AB1-H2	AB-1	H	2	coculture	Lg	Bll	0.976389	7666
AB1-H1	AB-1	H	1	coculture	Lg	Er	0.983007	10828
BA1-A1	BA-1	A	1	coculture	Pc	Er	0.986949	13179
BA1-A2	BA-1	A	2	coculture	Rg	Er	0.988078	14427
BA1-A3	BA-1	A	3	coculture	Bv	Er	0.981479	13012
BA1-A4	BA-1	A	4	coculture	Cs	Er	0.990283	13688
BA1-A5	BA-1	A	5	coculture	Ka	Er	0.96972	13375
BA1-A6	BA-1	A	6	coculture	Bu	Er	0.981595	10486
BA1-A7	BA-1	A	7	coculture	Bt	Er	0.980446	12427
BA1-A8	BA-1	A	8	coculture	Lg	Er	0.979115	11300
BA1-A9	BA-1	A	9	monoculture	Pc	Pc	0.988062	12062
BA1-A10	BA-1	A	10	monoculture	Pc	Pc	0.987028	8711
BA1-A11	BA-1	A	11	monoculture	Er	Er	0.978963	9935
BA1-A12	BA-1	A	12	monoculture	Er	Er	0.975089	7025
BA1-B12	BA-1	B	12	monoculture	Bll	Bll	0.841502	5060
BA1-B11	BA-1	B	11	monoculture	Bll	Bll	0.763801	5525
BA1-B10	BA-1	B	10	monoculture	Rg	Rg	0.961105	10284
BA1-B9	BA-1	B	9	monoculture	Rg	Rg	0.979926	10611
BA1-B8	BA-1	B	8	coculture	Lg	Bll	0.983283	8973
BA1-B7	BA-1	B	7	coculture	Bt	Bll	0.946397	10130
BA1-B6	BA-1	B	6	coculture	Bu	Bll	0.951364	7957
BA1-B5	BA-1	B	5	coculture	Ka	Bll	0.951802	9959
BA1-B4	BA-1	B	4	coculture	Cs	Bll	0.989805	9907
BA1-B3	BA-1	B	3	coculture	Bv	Bll	0.948352	11501
BA1-B2	BA-1	B	2	coculture	Rg	Bll	0.80374	11016
BA1-B1	BA-1	B	1	coculture	Pc	Bll	0.931927	13324
BA1-C1	BA-1	C	1	coculture	Pc	Ls	0.990515	16026
BA1-C2	BA-1	C	2	coculture	Rg	Ls	0.988806	15812
BA1-C3	BA-1	C	3	coculture	Bv	Ls	0.985657	13177
BA1-C4	BA-1	C	4	coculture	Cs	Ls	0.990107	16476
BA1-C5	BA-1	C	5	coculture	Ka	Ls	0.973603	14850
BA1-C6	BA-1	C	6	coculture	Bu	Ls	0.986701	15565
BA1-C7	BA-1	C	7	coculture	Bt	Ls	0.983356	11776
BA1-C8	BA-1	C	8	coculture	Lg	Ls	0.98317	14201
BA1-C9	BA-1	C	9	monoculture	Bv	Bv	0.982506	12404
BA1-C10	BA-1	C	10	monoculture	Bv	Bv	0.98256	12328
BA1-C11	BA-1	C	11	monoculture	Ls	Ls	0.988421	12264
BA1-C12	BA-1	C	12	monoculture	Ls	Ls	0.979458	13679
BA1-D12	BA-1	D	12	monoculture	La	La	0.983396	7167
BA1-D11	BA-1	D	11	monoculture	La	La	0.821875	7753
BA1-D10	BA-1	D	10	monoculture	Cs	Cs	0.991948	12295
BA1-D9	BA-1	D	9	monoculture	Cs	Cs	0.992407	10272
BA1-D8	BA-1	D	8	coculture	Lg	La	0.988685	7954
BA1-D7	BA-1	D	7	coculture	Bt	La	0.980551	13368
BA1-D6	BA-1	D	6	coculture	Bu	La	0.981691	12453
BA1-D5	BA-1	D	5	coculture	Ka	La	0.957849	10842
BA1-D4	BA-1	D	4	coculture	Cs	La	0.984967	13304
BA1-D3	BA-1	D	3	coculture	Bv	La	0.982918	12528
BA1-D2	BA-1	D	2	coculture	Rg	La	0.972529	9610
BA1-D1	BA-1	D	1	coculture	Pc	La	0.989234	15326
BA1-E1	BA-1	E	1	coculture	Pc	Pm	0.992006	18513
BA1-E2	BA-1	E	2	coculture	Rg	Pm	0.989482	16353
BA1-E3	BA-1	E	3	coculture	Bv	Pm	0.989102	15507
BA1-E4	BA-1	E	4	coculture	Cs	Pm	0.991782	19227
BA1-E5	BA-1	E	5	coculture	Ka	Pm	0.979925	18381
BA1-E6	BA-1	E	6	coculture	Bu	Pm	0.984586	14792
BA1-E7	BA-1	E	7	coculture	Bt	Pm	0.986975	14203
BA1-E8	BA-1	E	8	coculture	Lg	Pm	0.988884	16733
BA1-E9	BA-1	E	9	monoculture	Ka	Ka	0.955113	10092
BA1-E10	BA-1	E	10	monoculture	Ka	Ka	0.92919	1271
BA1-E11	BA-1	E	11	monoculture	Pm	Pm	0.989589	13351
BA1-E12	BA-1	E	12	monoculture	Pm	Pm	0.990278	13577
BA1-F12	BA-1	F	12	monoculture	Ec	Ec	0.940846	7827
BA1-F11	BA-1	F	11	monoculture	Ec	Ec	0.984776	8342
BA1-F10	BA-1	F	10	monoculture	Bu	Bu	0.980268	10440
BA1-F9	BA-1	F	9	monoculture	Bu	Bu	0.982453	10429
BA1-F8	BA-1	F	8	coculture	Lg	Ec	0.806957	12391
BA1-F7	BA-1	F	7	coculture	Bt	Ec	0.982639	12672
BA1-F6	BA-1	F	6	coculture	Bu	Ec	0.979669	12887
BA1-F5	BA-1	F	5	coculture	Ka	Ec	0.988711	11427
BA1-F4	BA-1	F	4	coculture	Cs	Ec	0.988466	11184
BA1-F3	BA-1	F	3	coculture	Bv	Ec	0.983608	12811
BA1-F2	BA-1	F	2	coculture	Rg	Ec	0.964393	11318
BA1-F1	BA-1	F	1	coculture	Pc	Ec	0.990979	13967
BA1-G1	BA-1	G	1	coculture	Pc	Ca	0.991001	11335
BA1-G2	BA-1	G	2	coculture	Rg	Ca	0.972694	10474
BA1-G3	BA-1	G	3	coculture	Bv	Ca	0.983472	14642
BA1-G4	BA-1	G	4	coculture	Cs	Ca	0.992217	13105
BA1-G5	BA-1	G	5	coculture	Ka	Ca	0.959609	12057
BA1-G6	BA-1	G	6	coculture	Bu	Ca	0.982474	11754
BA1-G7	BA-1	G	7	coculture	Bt	Ca	0.984443	11313
BA1-G8	BA-1	G	8	coculture	Lg	Ca	0.982912	10241
BA1-G9	BA-1	G	9	monoculture	Bt	Bt	0.979794	9403
BA1-G10	BA-1	G	10	monoculture	Bt	Bt	0.981299	8235
BA1-G11	BA-1	G	11	monoculture	Ca	Ca	0.969104	6894
BA1-G12	BA-1	G	12	monoculture	Ca	Ca	0.969993	6865
BA1-H12	BA-1	H	12	monoculture	Cd	Cd	0.989967	8173
BA1-H11	BA-1	H	11	monoculture	Cd	Cd	0.991131	8682
BA1-H10	BA-1	H	10	monoculture	Lg	Lg	0.964185	5333
BA1-H9	BA-1	H	9	monoculture	Lg	Lg	0.557912	9195
BA1-H8	BA-1	H	8	coculture	Lg	Cd	0.987903	11160
BA1-H7	BA-1	H	7	coculture	Bt	Cd	0.984374	11775
BA1-H6	BA-1	H	6	coculture	Bu	Cd	0.985675	14590
BA1-H5	BA-1	H	5	coculture	Ka	Cd	0.969603	13488
BA1-H4	BA-1	H	4	coculture	Cs	Cd	0.994497	16356
BA1-H3	BA-1	H	3	coculture	Bv	Cd	0.982412	15749
BA1-H2	BA-1	H	2	coculture	Rg	Cd	0.9896	10962
BA1-H1	BA-1	H	1	coculture	Pc	Cd	0.993181	17890
BB1-A1	BB-1	A	1	coculture	Er	Er	0.968315	9563
BB1-A2	BB-1	A	2	coculture	Er	Bll	0.948325	10508
BB1-A3	BB-1	A	3	coculture	Er	Ls	0.989192	16654
BB1-A4	BB-1	A	4	coculture	Er	La	0.981306	12785
BB1-A5	BB-1	A	5	coculture	Er	Pm	0.98422	15526
BB1-A6	BB-1	A	6	coculture	Er	Ec	0.984129	12980
BB1-A7	BB-1	A	7	coculture	Er	Ca	0.985894	11626
BB1-A8	BB-1	A	8	coculture	Er	Cd	0.989141	14458
BB1-A9	BB-1	A	9	monoculture	Er	Er	0.977582	8163
BB1-A10	BB-1	A	10	monoculture	Er	Er	0.975082	4294
BB1-A11	BB-1	A	11	monoculture	Er	Er	0.983361	7933
BB1-A12	BB-1	A	12	monoculture	Er	Er	0.981132	8957
BB1-B12	BB-1	B	12	monoculture	Bll	Bll	0.889359	7556
BB1-B11	BB-1	B	11	monoculture	Bll	Bll	0.846687	8799
BB1-B10	BB-1	B	10	monoculture	Bll	Bll	0.84963	7169
BB1-B9	BB-1	B	9	monoculture	Bll	Bll	0.837455	7764
BB1-B8	BB-1	B	8	coculture	Bll	Cd	0.896119	13631
BB1-B7	BB-1	B	7	coculture	Bll	Ca	0.862116	10886
BB1-B6	BB-1	B	6	coculture	Bll	Ec	0.979373	10084
BB1-B5	BB-1	B	5	coculture	Bll	Pm	0.989133	14171
BB1-B4	BB-1	B	4	coculture	Bll	La	0.930187	12648
BB1-B3	BB-1	B	3	coculture	Bll	Ls	0.943958	17148
BB1-B2	BB-1	B	2	coculture	Bll	Bll	0.731886	7922
BB1-B1	BB-1	B	1	coculture	Er	Bll	0.864764	11565
BB1-C1	BB-1	C	1	coculture	Er	Ls	0.991437	12613
BB1-C2	BB-1	C	2	coculture	Bll	Ls	0.942816	15826
BB1-C3	BB-1	C	3	coculture	Ls	Ls	0.990673	12652
BB1-C4	BB-1	C	4	coculture	Ls	La	0.988981	16970
BB1-C5	BB-1	C	5	coculture	Ls	Pm	0.991062	20474
BB1-C6	BB-1	C	6	coculture	Ls	Ec	0.988436	15911
BB1-C7	BB-1	C	7	coculture	Ls	Ca	0.993059	17865
BB1-C8	BB-1	C	8	coculture	Ls	Cd	0.992609	15018
BB1-C9	BB-1	C	9	monoculture	Ls	Ls	0.990399	12394
BB1-C10	BB-1	C	10	monoculture	Ls	Ls	0.990045	11150
BB1-C11	BB-1	C	11	monoculture	Ls	Ls	0.990245	11481
BB1-C12	BB-1	C	12	monoculture	Ls	Ls	0.990329	12202
BB1-D12	BB-1	D	12	monoculture	La	La	0.503116	13959
BB1-D11	BB-1	D	11	monoculture	La	La	0.280689	16887
BB1-D10	BB-1	D	10	monoculture	La	La	0.976824	7033
BB1-D9	BB-1	D	9	monoculture	La	La	0.982274	7334
BB1-D8	BB-1	D	8	coculture	La	Cd	0.990303	12994
BB1-D7	BB-1	D	7	coculture	La	Ca	0.977406	13322
BB1-D6	BB-1	D	6	coculture	La	Ec	0.944871	11210
BB1-D5	BB-1	D	5	coculture	La	Pm	0.990005	13006
BB1-D4	BB-1	D	4	coculture	La	La	0.983046	7727
BB1-D3	BB-1	D	3	coculture	Ls	La	0.978317	16280
BB1-D2	BB-1	D	2	coculture	Bll	La	0.942342	8932
BB1-D1	BB-1	D	1	coculture	Er	La	0.985539	13415
BB1-E1	BB-1	E	1	coculture	Er	Pm	0.985107	16316
BB1-E2	BB-1	E	2	coculture	Bll	Pm	0.985749	11508
BB1-E3	BB-1	E	3	coculture	Ls	Pm	0.989607	19437
BB1-E4	BB-1	E	4	coculture	La	Pm	0.989393	16876
BB1-E5	BB-1	E	5	coculture	Pm	Pm	0.988734	13492
BB1-E6	BB-1	E	6	coculture	Pm	Ec	0.990562	17271
BB1-E7	BB-1	E	7	coculture	Pm	Ca	0.990867	17299
BB1-E8	BB-1	E	8	coculture	Pm	Cd	0.99142	17483
BB1-E9	BB-1	E	9	monoculture	Pm	Pm	0.986639	13846
BB1-E10	BB-1	E	10	monoculture	Pm	Pm	0.989659	13925
BB1-E11	BB-1	E	11	monoculture	Pm	Pm	0.989292	12047
BB1-E12	BB-1	E	12	monoculture	Pm	Pm	0.989474	13681
BB1-F12	BB-1	F	12	monoculture	Ec	Ec	0.977152	8097
BB1-F11	BB-1	F	11	monoculture	Ec	Ec	0.975868	9241
BB1-F10	BB-1	F	10	monoculture	Ec	Ec	0.978134	7180
BB1-F9	BB-1	F	9	monoculture	Ec	Ec	0.978423	8713
BB1-F8	BB-1	F	8	coculture	Ec	Cd	0.98861	12555
BB1-F7	BB-1	F	7	coculture	Ec	Ca	0.986016	13515
BB1-F6	BB-1	F	6	coculture	Ec	Ec	0.949725	8553
BB1-F5	BB-1	F	5	coculture	Pm	Ec	0.989937	14310
BB1-F4	BB-1	F	4	coculture	La	Ec	0.959113	10052
BB1-F3	BB-1	F	3	coculture	Ls	Ec	0.988708	14523
BB1-F2	BB-1	F	2	coculture	Bll	Ec	0.977075	10207
BB1-F1	BB-1	F	1	coculture	Er	Ec	0.985534	10715
BB1-G1	BB-1	G	1	coculture	Er	Ca	0.985306	14087
BB1-G2	BB-1	G	2	coculture	Bll	Ca	0.868756	13814
BB1-G3	BB-1	G	3	coculture	Ls	Ca	0.990717	17774
BB1-G4	BB-1	G	4	coculture	La	Ca	0.966134	11516
BB1-G5	BB-1	G	5	coculture	Pm	Ca	0.989044	17251
BB1-G6	BB-1	G	6	coculture	Ec	Ca	0.983328	12116
BB1-G7	BB-1	G	7	coculture	Ca	Ca	0.989433	8328
BB1-G8	BB-1	G	8	coculture	Ca	Cd	0.989334	13594
BB1-G9	BB-1	G	9	monoculture	Ca	Ca	0.986183	6586
BB1-G10	BB-1	G	10	monoculture	Ca	Ca	0.987123	8465
BB1-G11	BB-1	G	11	monoculture	Ca	Ca	0.984932	8163
BB1-G12	BB-1	G	12	monoculture	Ca	Ca	0.98583	7763
BB1-H12	BB-1	H	12	monoculture	Cd	Cd	0.986802	10380
BB1-H11	BB-1	H	11	monoculture	Cd	Cd	0.989333	10781
BB1-H10	BB-1	H	10	monoculture	Cd	Cd	0.991199	11249
BB1-H9	BB-1	H	9	monoculture	Cd	Cd	0.991708	10975
BB1-H8	BB-1	H	8	coculture	Cd	Cd	0.990474	11127
BB1-H7	BB-1	H	7	coculture	Ca	Cd	0.988661	13140
BB1-H6	BB-1	H	6	coculture	Ec	Cd	0.987941	13517
BB1-H5	BB-1	H	5	coculture	Pm	Cd	0.990389	17792
BB1-H4	BB-1	H	4	coculture	La	Cd	0.988459	13777
BB1-H3	BB-1	H	3	coculture	Ls	Cd	0.885908	16776
BB1-H2	BB-1	H	2	coculture	Bll	Cd	0.812419	15524
BB1-H1	BB-1	H	1	coculture	Er	Cd	0.949041	15385
AA2-A1	AA-2	A	1	coculture	Pc	Pc	0.989895	11974
AA2-A2	AA-2	A	2	coculture	Pc	Rg	0.989481	14355
AA2-A3	AA-2	A	3	coculture	Pc	Bv	0.984437	12016
AA2-A4	AA-2	A	4	coculture	Pc	Cs	0.992325	15114
AA2-A5	AA-2	A	5	coculture	Pc	Ka	0.981196	15156
AA2-A6	AA-2	A	6	coculture	Pc	Bu	0.984874	13487
AA2-A7	AA-2	A	7	coculture	Pc	Bt	0.98581	13672
AA2-A8	AA-2	A	8	coculture	Pc	Lg	0.986186	13754
AA2-A9	AA-2	A	9	monoculture	Pc	Pc	0.991301	9081
AA2-A10	AA-2	A	10	monoculture	Pc	Pc	0.988364	11344
AA2-A11	AA-2	A	11	monoculture	Pc	Pc	0.988196	11183
AA2-A12	AA-2	A	12	monoculture	Pc	Pc	0.990823	12204
AA2-B12	AA-2	B	12	monoculture	Rg	Rg	0.274354	11682
AA2-B11	AA-2	B	11	monoculture	Rg	Rg	0.931232	9801
AA2-B10	AA-2	B	10	monoculture	Rg	Rg	0.914593	9683
AA2-B9	AA-2	B	9	monoculture	Rg	Rg	0.617413	12933
AA2-B8	AA-2	B	8	coculture	Rg	Lg	0.928394	10488
AA2-B7	AA-2	B	7	coculture	Rg	Bt	0.974533	11819
AA2-B6	AA-2	B	6	coculture	Rg	Bu	0.969478	12712
AA2-B5	AA-2	B	5	coculture	Rg	Ka	0.922927	12339
AA2-B4	AA-2	B	4	coculture	Rg	Cs	0.963732	14641
AA2-B3	AA-2	B	3	coculture	Rg	Bv	0.786319	14999
AA2-B2	AA-2	B	2	coculture	Rg	Rg	0.946405	9833
AA2-B1	AA-2	B	1	coculture	Pc	Rg	0.989978	15166
AA2-C1	AA-2	C	1	coculture	Pc	Bv	0.963475	10842
AA2-C2	AA-2	C	2	coculture	Rg	Bv	0.87163	15837
AA2-C3	AA-2	C	3	coculture	Bv	Bv	0.863939	12002
AA2-C4	AA-2	C	4	coculture	Bv	Cs	0.937635	14399
AA2-C5	AA-2	C	5	coculture	Bv	Ka	0.912647	11070
AA2-C6	AA-2	C	6	coculture	Bv	Bu	0.970449	14314
AA2-C7	AA-2	C	7	coculture	Bv	Bt	0.963527	13599
AA2-C8	AA-2	C	8	coculture	Bv	Lg	0.889083	13758
AA2-C9	AA-2	C	9	monoculture	Bv	Bv	0.84806	12834
AA2-C10	AA-2	C	10	monoculture	Bv	Bv	0.848411	13187
AA2-C11	AA-2	C	11	monoculture	Bv	Bv	0.867012	13505
AA2-C12	AA-2	C	12	monoculture	Bv	Bv	0.830978	11324
AA2-D12	AA-2	D	12	monoculture	Cs	Cs	0.867868	12934
AA2-D11	AA-2	D	11	monoculture	Cs	Cs	0.914404	8727
AA2-D10	AA-2	D	10	monoculture	Cs	Cs	0.901664	12203
AA2-D9	AA-2	D	9	monoculture	Cs	Cs	0.869935	10810
AA2-D8	AA-2	D	8	coculture	Cs	Lg	0.924607	13118
AA2-D7	AA-2	D	7	coculture	Cs	Bt	0.940823	13637
AA2-D6	AA-2	D	6	coculture	Cs	Bu	0.960435	15721
AA2-D5	AA-2	D	5	coculture	Cs	Ka	0.92922	14425
AA2-D4	AA-2	D	4	coculture	Cs	Cs	0.86581	13548
AA2-D3	AA-2	D	3	coculture	Bv	Cs	0.942623	16592
AA2-D2	AA-2	D	2	coculture	Rg	Cs	0.83076	15865
AA2-D1	AA-2	D	1	coculture	Pc	Cs	0.927339	16226
AA2-E1	AA-2	E	1	coculture	Pc	Ka	0.815217	368
AA2-E2	AA-2	E	2	coculture	Rg	Ka
AA2-E3	AA-2	E	3	coculture	Bv	Ka	0.674739	18087
AA2-E4	AA-2	E	4	coculture	Cs	Ka	0.976289	13243
AA2-E5	AA-2	E	5	coculture	Ka	Ka	0.949071	8561
AA2-E6	AA-2	E	6	coculture	Ka	Bu	0.829091	275
AA2-E7	AA-2	E	7	coculture	Ka	Bt	0.971046	12088
AA2-E8	AA-2	E	8	coculture	Ka	Lg	0.954227	6991
AA2-E9	AA-2	E	9	monoculture	Ka	Ka	0.942637	9466
AA2-E10	AA-2	E	10	monoculture	Ka	Ka	0.951319	9326
AA2-E11	AA-2	E	11	monoculture	Ka	Ka	0.951656	9991
AA2-E12	AA-2	E	12	monoculture	Ka	Ka	0.952936	9009
AA2-F12	AA-2	F	12	monoculture	Bu	Bu	0.978968	8273
AA2-F11	AA-2	F	11	monoculture	Bu	Bu	0.979974	10037
AA2-F10	AA-2	F	10	monoculture	Bu	Bu	0.976215	5718
AA2-F9	AA-2	F	9	monoculture	Bu	Bu	0.979744	9627
AA2-F8	AA-2	F	8	coculture	Bu	Lg	0.976346	9977
AA2-F7	AA-2	F	7	coculture	Bu	Bt	0.985028	10887
AA2-F6	AA-2	F	6	coculture	Bu	Bu	0.978665	8671
AA2-F5	AA-2	F	5	coculture	Ka	Bu	0	1
AA2-F4	AA-2	F	4	coculture	Cs	Bu	0.962238	715
AA2-F3	AA-2	F	3	coculture	Bv	Bu
AA2-F2	AA-2	F	2	coculture	Rg	Bu	0.973756	11012
AA2-F1	AA-2	F	1	coculture	Pc	Bu	0.704225	71
AA2-G1	AA-2	G	1	coculture	Pc	Bt	0.976541	12490
AA2-G2	AA-2	G	2	coculture	Rg	Bt	0.974643	10648
AA2-G3	AA-2	G	3	coculture	Bv	Bt	0.985604	7919
AA2-G4	AA-2	G	4	coculture	Cs	Bt	0.972042	14522
AA2-G5	AA-2	G	5	coculture	Ka	Bt	0.971388	11883
AA2-G6	AA-2	G	6	coculture	Bu	Bt	0.985705	12592
AA2-G7	AA-2	G	7	coculture	Bt	Bt	0.974927	8615
AA2-G8	AA-2	G	8	coculture	Bt	Lg	0.982445	11336
AA2-G9	AA-2	G	9	monoculture	Bt	Bt	0.980237	6932
AA2-G10	AA-2	G	10	monoculture	Bt	Bt	0.978421	8712
AA2-G11	AA-2	G	11	monoculture	Bt	Bt	0.981036	9861
AA2-G12	AA-2	G	12	monoculture	Bt	Bt	0.978635	9876
AA2-H12	AA-2	H	12	monoculture	Lg	Lg	0.949866	5585
AA2-H11	AA-2	H	11	monoculture	Lg	Lg	0.970017	4836
AA2-H10	AA-2	H	10	monoculture	Lg	Lg	0.850233	3866
AA2-H9	AA-2	H	9	monoculture	Lg	Lg	0.142331	12485
AA2-H8	AA-2	H	8	coculture	Lg	Lg	0.964333	4570
AA2-H7	AA-2	H	7	coculture	Bt	Lg	0.974522	10715
AA2-H6	AA-2	H	6	coculture	Bu	Lg	0.979776	10532
AA2-H5	AA-2	H	5	coculture	Ka	Lg	0.95789	11090
AA2-H4	AA-2	H	4	coculture	Cs	Lg	0.986175	12514
AA2-H3	AA-2	H	3	coculture	Bv	Lg	0.983303	12517
AA2-H2	AA-2	H	2	coculture	Rg	Lg	0.233035	14397
AA2-H1	AA-2	H	1	coculture	Pc	Lg	0.987872	12451
AB2-A1	AB-2	A	1	coculture	Pc	Er	0.987282	11008
AB2-A2	AB-2	A	2	coculture	Pc	Bll	0.963501	7233
AB2-A3	AB-2	A	3	coculture	Pc	Ls	0.992506	13478
AB2-A4	AB-2	A	4	coculture	Pc	La	0.987448	12349
AB2-A5	AB-2	A	5	coculture	Pc	Pm	0.991188	16001
AB2-A6	AB-2	A	6	coculture	Pc	Ec	0.990777	9108
AB2-A7	AB-2	A	7	coculture	Pc	Ca	0.990768	12023
AB2-A8	AB-2	A	8	coculture	Pc	Cd	0.993895	16216
AB2-A9	AB-2	A	9	monoculture	Er	Er	0.975437	7776
AB2-A10	AB-2	A	10	monoculture	Er	Er	0.971805	7058
AB2-A11	AB-2	A	11	monoculture	Pc	Pc	0.986138	11687
AB2-A12	AB-2	A	12	monoculture	Pc	Pc	0.982583	11368
AB2-B12	AB-2	B	12	monoculture	Rg	Rg	0.281801	11171
AB2-B11	AB-2	B	11	monoculture	Rg	Rg	0.875996	10669
AB2-B10	AB-2	B	10	monoculture	Bll	Bll	0.657334	8536
AB2-B9	AB-2	B	9	monoculture	Bll	Bll	0.647362	3108
AB2-B8	AB-2	B	8	coculture	Rg	Cd	0.946619	13132
AB2-B7	AB-2	B	7	coculture	Rg	Ca	0.868097	11607
AB2-B6	AB-2	B	6	coculture	Rg	Ec	0.90184	9403
AB2-B5	AB-2	B	5	coculture	Rg	Pm	0.818911	15578
AB2-B4	AB-2	B	4	coculture	Rg	La	0.246753	1925
AB2-B3	AB-2	B	3	coculture	Rg	Ls	0.936836	15990
AB2-B2	AB-2	B	2	coculture	Rg	Bll	0.0792793	1665
AB2-B1	AB-2	B	1	coculture	Rg	Er	0.917093	12894
AB2-C1	AB-2	C	1	coculture	Bv	Er	0.980269	10795
AB2-C2	AB-2	C	2	coculture	Bv	Bll	0.948096	9402
AB2-C3	AB-2	C	3	coculture	Bv	Ls	0.986819	13277
AB2-C4	AB-2	C	4	coculture	Bv	La	0.985134	11032
AB2-C5	AB-2	C	5	coculture	Bv	Pm	0.937007	13303
AB2-C6	AB-2	C	6	coculture	Bv	Ec	0.880759	369
AB2-C7	AB-2	C	7	coculture	Bv	Ca	0.983419	12002
AB2-C8	AB-2	C	8	coculture	Bv	Cd	0.988534	12384
AB2-C9	AB-2	C	9	monoculture	Ls	Ls	0.990436	12651
AB2-C10	AB-2	C	10	monoculture	Ls	Ls	0.992214	14000
AB2-C11	AB-2	C	11	monoculture	Bv	Bv	0.981803	9892
AB2-C12	AB-2	C	12	monoculture	Bv	Bv	0.983252	9673
AB2-D12	AB-2	D	12	monoculture	Cs	Cs	0.992087	12005
AB2-D11	AB-2	D	11	monoculture	Cs	Cs	0.992302	10133
AB2-D10	AB-2	D	10	monoculture	La	La	0.973014	6522
AB2-D9	AB-2	D	9	monoculture	La	La	0.975573	6591
AB2-D8	AB-2	D	8	coculture	Cs	Cd	0.995202	12088
AB2-D7	AB-2	D	7	coculture	Cs	Ca	0.989238	11615
AB2-D6	AB-2	D	6	coculture	Cs	Ec	0.98507	10382
AB2-D5	AB-2	D	5	coculture	Cs	Pm	0.991482	12562
AB2-D4	AB-2	D	4	coculture	Cs	La	0.990277	9256
AB2-D3	AB-2	D	3	coculture	Cs	Ls	0.970188	14692
AB2-D2	AB-2	D	2	coculture	Cs	Bll	0.986234	9589
AB2-D1	AB-2	D	1	coculture	Cs	Er	0.989215	11219
AB2-E1	AB-2	E	1	coculture	Ka	Er
AB2-E2	AB-2	E	2	coculture	Ka	Bll
AB2-E3	AB-2	E	3	coculture	Ka	Ls
AB2-E4	AB-2	E	4	coculture	Ka	La
AB2-E5	AB-2	E	5	coculture	Ka	Pm
AB2-E6	AB-2	E	6	coculture	Ka	Ec
AB2-E7	AB-2	E	7	coculture	Ka	Ca
AB2-E8	AB-2	E	8	coculture	Ka	Cd
AB2-E9	AB-2	E	9	monoculture	Pm	Pm
AB2-E10	AB-2	E	10	monoculture	Pm	Pm
AB2-E11	AB-2	E	11	monoculture	Ka	Ka
AB2-E12	AB-2	E	12	monoculture	Ka	Ka
AB2-F12	AB-2	F	12	monoculture	Bu	Bu	0.872576	361
AB2-F11	AB-2	F	11	monoculture	Bu	Bu	0.975132	8324
AB2-F10	AB-2	F	10	monoculture	Ec	Ec	0.973286	7337
AB2-F9	AB-2	F	9	monoculture	Ec	Ec	0.976307	6922
AB2-F8	AB-2	F	8	coculture	Bu	Cd	0.98565	12195
AB2-F7	AB-2	F	7	coculture	Bu	Ca	0.982878	10221
AB2-F6	AB-2	F	6	coculture	Bu	Ec	0.981449	7439
AB2-F5	AB-2	F	5	coculture	Bu	Pm	0.984922	11540
AB2-F4	AB-2	F	4	coculture	Bu	La	0.983161	9502
AB2-F3	AB-2	F	3	coculture	Bu	Ls	0.981789	13893
AB2-F2	AB-2	F	2	coculture	Bu	Bll	0.95689	7446
AB2-F1	AB-2	F	1	coculture	Bu	Er	0.978066	7933
AB2-G1	AB-2	G	1	coculture	Bt	Er	0.97622	8915
AB2-G2	AB-2	G	2	coculture	Bt	Bll	0.924053	5991
AB2-G3	AB-2	G	3	coculture	Bt	Ls	0.982571	10500
AB2-G4	AB-2	G	4	coculture	Bt	La	0.979557	8756
AB2-G5	AB-2	G	5	coculture	Bt	Pm	0.98284	9091
AB2-G6	AB-2	G	6	coculture	Bt	Ec	0.979392	7958
AB2-G7	AB-2	G	7	coculture	Bt	Ca	0.980504	9848
AB2-G8	AB-2	G	8	coculture	Bt	Cd	0.984815	11788
AB2-G9	AB-2	G	9	monoculture	Ca	Ca	0.983254	5434
AB2-G10	AB-2	G	10	monoculture	Ca	Ca	0.979541	5572
AB2-G11	AB-2	G	11	monoculture	Bt	Bt	0.98132	7923
AB2-G12	AB-2	G	12	monoculture	Bt	Bt	0.977915	9101
AB2-H12	AB-2	H	12	monoculture	Lg	Lg	0.965011	4630
AB2-H11	AB-2	H	11	monoculture	Lg	Lg	0.970792	4177
AB2-H10	AB-2	H	10	monoculture	Cd	Cd	0.99244	7936
AB2-H9	AB-2	H	9	monoculture	Cd	Cd	0.989111	10377
AB2-H8	AB-2	H	8	coculture	Lg	Cd	0.990812	6857
AB2-H7	AB-2	H	7	coculture	Lg	Ca	0.981565	7974
AB2-H6	AB-2	H	6	coculture	Lg	Ec	0.980591	7213
AB2-H5	AB-2	H	5	coculture	Lg	Pm	0.989235	12727
AB2-H4	AB-2	H	4	coculture	Lg	La	0.984071	7094
AB2-H3	AB-2	H	3	coculture	Lg	Ls	0.990723	13366
AB2-H2	AB-2	H	2	coculture	Lg	Bll	0.972211	5002
AB2-H1	AB-2	H	1	coculture	Lg	Er	0.980532	8527
BA2-A1	BA-2	A	1	coculture	Pc	Er	0.988471	13618
BA2-A2	BA-2	A	2	coculture	Rg	Er	0.989592	13067
BA2-A3	BA-2	A	3	coculture	Bv	Er	0.981202	13512
BA2-A4	BA-2	A	4	coculture	Cs	Er	0.984286	11455
BA2-A5	BA-2	A	5	coculture	Ka	Er	0.973165	14049
BA2-A6	BA-2	A	6	coculture	Bu	Er	0.978299	10368
BA2-A7	BA-2	A	7	coculture	Bt	Er	0.977919	10416
BA2-A8	BA-2	A	8	coculture	Lg	Er	0.985304	10411
BA2-A9	BA-2	A	9	monoculture	Pc	Pc	0.985026	12355
BA2-A10	BA-2	A	10	monoculture	Pc	Pc	0.992817	12251
BA2-A11	BA-2	A	11	monoculture	Er	Er	0.98108	9038
BA2-A12	BA-2	A	12	monoculture	Er	Er	0.976363	9942
BA2-B12	BA-2	B	12	monoculture	Bll	Bll	0.910363	6359
BA2-B11	BA-2	B	11	monoculture	Bll	Bll	0.832465	5372
BA2-B10	BA-2	B	10	monoculture	Rg	Rg	0.971223	8618
BA2-B9	BA-2	B	9	monoculture	Rg	Rg	0.906645	9105
BA2-B8	BA-2	B	8	coculture	Lg	Bll	0.976816	5866
BA2-B7	BA-2	B	7	coculture	Bt	Bll	0.964093	10026
BA2-B6	BA-2	B	6	coculture	Bu	Bll	0.962339	8072
BA2-B5	BA-2	B	5	coculture	Ka	Bll	0.95213	9484
BA2-B4	BA-2	B	4	coculture	Cs	Bll	0.990132	8512
BA2-B3	BA-2	B	3	coculture	Bv	Bll	0.958649	11874
BA2-B2	BA-2	B	2	coculture	Rg	Bll	0.832404	11295
BA2-B1	BA-2	B	1	coculture	Pc	Bll	0.963082	8397
BA2-C1	BA-2	C	1	coculture	Pc	Ls	0.990751	15029
BA2-C2	BA-2	C	2	coculture	Rg	Ls	0.978572	16894
BA2-C3	BA-2	C	3	coculture	Bv	Ls	0.955637	17289
BA2-C4	BA-2	C	4	coculture	Cs	Ls	0.992715	17707
BA2-C5	BA-2	C	5	coculture	Ka	Ls	0.973555	15126
BA2-C6	BA-2	C	6	coculture	Bu	Ls	0.985388	15741
BA2-C7	BA-2	C	7	coculture	Bt	Ls	0.983002	12825
BA2-C8	BA-2	C	8	coculture	Lg	Ls	0.989473	15199
BA2-C9	BA-2	C	9	monoculture	Bv	Bv	0.984741	11927
BA2-C10	BA-2	C	10	monoculture	Bv	Bv	0.984361	11446
BA2-C11	BA-2	C	11	monoculture	Ls	Ls	0.990542	12265
BA2-C12	BA-2	C	12	monoculture	Ls	Ls	0.987217	13925
BA2-D12	BA-2	D	12	monoculture	La	La	0.949718	7100
BA2-D11	BA-2	D	11	monoculture	La	La	0.971982	5211
BA2-D10	BA-2	D	10	monoculture	Cs	Cs	0.990023	10424
BA2-D9	BA-2	D	9	monoculture	Cs	Cs	0.989611	11262
BA2-D8	BA-2	D	8	coculture	Lg	La	0.975627	8288
BA2-D7	BA-2	D	7	coculture	Bt	La	0.981586	10427
BA2-D6	BA-2	D	6	coculture	Bu	La	0.983101	10711
BA2-D5	BA-2	D	5	coculture	Ka	La	0.948081	10632
BA2-D4	BA-2	D	4	coculture	Cs	La	0.990591	11266
BA2-D3	BA-2	D	3	coculture	Bv	La	0.982792	13017
BA2-D2	BA-2	D	2	coculture	Rg	La	0.618214	14055
BA2-D1	BA-2	D	1	coculture	Pc	La	0.991797	13897
BA2-E1	BA-2	E	1	coculture	Pc	Pm	0.962474	19773
BA2-E2	BA-2	E	2	coculture	Rg	Pm	0.91577	16075
BA2-E3	BA-2	E	3	coculture	Bv	Pm	0.964828	13249
BA2-E4	BA-2	E	4	coculture	Cs	Pm	0.97595	19127
BA2-E5	BA-2	E	5	coculture	Ka	Pm	0.971965	16943
BA2-E6	BA-2	E	6	coculture	Bu	Pm	0.968654	13016
BA2-E7	BA-2	E	7	coculture	Bt	Pm	0.97594	10474
BA2-E8	BA-2	E	8	coculture	Lg	Pm	0.645186	2576
BA2-E9	BA-2	E	9	monoculture	Ka	Ka	0.730262	12045
BA2-E10	BA-2	E	10	monoculture	Ka	Ka	0.694673	12521
BA2-E11	BA-2	E	11	monoculture	Pm	Pm	0.929758	13909
BA2-E12	BA-2	E	12	monoculture	Pm	Pm	0.866731	15450
BA2-F12	BA-2	F	12	monoculture	Ec	Ec	0.977631	8941
BA2-F11	BA-2	F	11	monoculture	Ec	Ec	0.97309	8547
BA2-F10	BA-2	F	10	monoculture	Bu	Bu	0.981548	9755
BA2-F9	BA-2	F	9	monoculture	Bu	Bu	0.981926	9959
BA2-F8	BA-2	F	8	coculture	Lg	Ec	0.965681	9062
BA2-F7	BA-2	F	7	coculture	Bt	Ec	0.980164	10385
BA2-F6	BA-2	F	6	coculture	Bu	Ec	0.980955	12024
BA2-F5	BA-2	F	5	coculture	Ka	Ec	0.983486	10900
BA2-F4	BA-2	F	4	coculture	Cs	Ec	0.990295	8037
BA2-F3	BA-2	F	3	coculture	Bv	Ec	0.983263	12846
BA2-F2	BA-2	F	2	coculture	Rg	Ec	0.978104	10139
BA2-F1	BA-2	F	1	coculture	Pc	Ec	0.991006	15899
BA2-G1	BA-2	G	1	coculture	Pc	Ca	0.99229	13749
BA2-G2	BA-2	G	2	coculture	Rg	Ca	0.988085	11666
BA2-G3	BA-2	G	3	coculture	Bv	Ca	0.983519	13591
BA2-G4	BA-2	G	4	coculture	Cs	Ca	0.989613	12516
BA2-G5	BA-2	G	5	coculture	Ka	Ca	0.963955	11347
BA2-G6	BA-2	G	6	coculture	Bu	Ca	0.982693	11383
BA2-G7	BA-2	G	7	coculture	Bt	Ca	0.97742	10053
BA2-G8	BA-2	G	8	coculture	Lg	Ca	0.980382	9991
BA2-G9	BA-2	G	9	monoculture	Bt	Bt	0.979294	9997
BA2-G10	BA-2	G	10	monoculture	Bt	Bt	0.980794	9268
BA2-G11	BA-2	G	11	monoculture	Ca	Ca	0.97327	6921
BA2-G12	BA-2	G	12	monoculture	Ca	Ca	0.959943	8463
BA2-H12	BA-2	H	12	monoculture	Cd	Cd	0.985849	11095
BA2-H11	BA-2	H	11	monoculture	Cd	Cd	0.980392	10710
BA2-H10	BA-2	H	10	monoculture	Lg	Lg	0.952916	5076
BA2-H9	BA-2	H	9	monoculture	Lg	Lg	0.933298	5637
BA2-H8	BA-2	H	8	coculture	Lg	Cd	0.982856	10966
BA2-H7	BA-2	H	7	coculture	Bt	Cd	0.985342	13099
BA2-H6	BA-2	H	6	coculture	Bu	Cd	0.98655	14572
BA2-H5	BA-2	H	5	coculture	Ka	Cd	0.968551	13323
BA2-H4	BA-2	H	4	coculture	Cs	Cd	0.992524	12439
BA2-H3	BA-2	H	3	coculture	Bv	Cd	0.987284	14627
BA2-H2	BA-2	H	2	coculture	Rg	Cd	0.983912	12680
BA2-H1	BA-2	H	1	coculture	Pc	Cd	0.99245	17880
BB2-A1	BB-2	A	1	coculture	Er	Er	0.981881	8941
BB2-A2	BB-2	A	2	coculture	Er	Bll	0.927881	10344
BB2-A3	BB-2	A	3	coculture	Er	Ls	0.991107	15068
BB2-A4	BB-2	A	4	coculture	Er	La	0.981425	6245
BB2-A5	BB-2	A	5	coculture	Er	Pm	0.987712	14811
BB2-A6	BB-2	A	6	coculture	Er	Ec	0.983929	12320
BB2-A7	BB-2	A	7	coculture	Er	Ca	0.986195	10648
BB2-A8	BB-2	A	8	coculture	Er	Cd	0.987455	14587
BB2-A9	BB-2	A	9	monoculture	Er	Er	0.97275	8000
BB2-A10	BB-2	A	10	monoculture	Er	Er	0.977896	6786
BB2-A11	BB-2	A	11	monoculture	Er	Er	0.980611	4848
BB2-A12	BB-2	A	12	monoculture	Er	Er	0.980622	9031
BB2-B12	BB-2	B	12	monoculture	Bll	Bll	0.785944	6232
BB2-B11	BB-2	B	11	monoculture	Bll	Bll	0.777531	4949
BB2-B10	BB-2	B	10	monoculture	Bll	Bll	0.76548	6234
BB2-B9	BB-2	B	9	monoculture	Bll	Bll	0.734609	6530
BB2-B8	BB-2	B	8	coculture	Bll	Cd	0.875157	11911
BB2-B7	BB-2	B	7	coculture	Bll	Ca	0.823086	13255
BB2-B6	BB-2	B	6	coculture	Bll	Ec	0.936195	9529
BB2-B5	BB-2	B	5	coculture	Bll	Pm	0.972042	13413
BB2-B4	BB-2	B	4	coculture	Bll	La	0.895808	9972
BB2-B3	BB-2	B	3	coculture	Bll	Ls	0.930733	14278
BB2-B2	BB-2	B	2	coculture	Bll	Bll	0.661304	9510
BB2-B1	BB-2	B	1	coculture	Er	Bll	0.932058	6064
BB2-C1	BB-2	C	1	coculture	Er	Ls	0.989046	14972
BB2-C2	BB-2	C	2	coculture	Bll	Ls	0.918919	16169
BB2-C3	BB-2	C	3	coculture	Ls	Ls	0.971698	12720
BB2-C4	BB-2	C	4	coculture	Ls	La	0.953922	16472
BB2-C5	BB-2	C	5	coculture	Ls	Pm	0.977663	18848
BB2-C6	BB-2	C	6	coculture	Ls	Ec	0.956844	14436
BB2-C7	BB-2	C	7	coculture	Ls	Ca	0.962427	15543
BB2-C8	BB-2	C	8	coculture	Ls	Cd	0.971119	16412
BB2-C9	BB-2	C	9	monoculture	Ls	Ls	0.959339	13010
BB2-C10	BB-2	C	10	monoculture	Ls	Ls	0.96116	13105
BB2-C11	BB-2	C	11	monoculture	Ls	Ls	0.949157	11801
BB2-C12	BB-2	C	12	monoculture	Ls	Ls	0.936516	14161
BB2-D12	BB-2	D	12	monoculture	La	La	0.244436	15276
BB2-D11	BB-2	D	11	monoculture	La	La	0.147296	14997
BB2-D10	BB-2	D	10	monoculture	La	La	0.95753	5910
BB2-D9	BB-2	D	9	monoculture	La	La	0.976573	6104
BB2-D8	BB-2	D	8	coculture	La	Cd	0.9854	10959
BB2-D7	BB-2	D	7	coculture	La	Ca	0.965882	10112
BB2-D6	BB-2	D	6	coculture	La	Ec	0.979412	8306
BB2-D5	BB-2	D	5	coculture	La	Pm	0.990549	13755
BB2-D4	BB-2	D	4	coculture	La	La	0.96279	6853
BB2-D3	BB-2	D	3	coculture	Ls	La	0.985798	15561
BB2-D2	BB-2	D	2	coculture	Bll	La	0.906662	8421
BB2-D1	BB-2	D	1	coculture	Er	La	0.983195	9640
BB2-E1	BB-2	E	1	coculture	Er	Pm	0.985837	15886
BB2-E2	BB-2	E	2	coculture	Bll	Pm	0.981092	10895
BB2-E3	BB-2	E	3	coculture	Ls	Pm	0.718085	188
BB2-E4	BB-2	E	4	coculture	La	Pm	0.98492	14788
BB2-E5	BB-2	E	5	coculture	Pm	Pm	0.990211	14404
BB2-E6	BB-2	E	6	coculture	Pm	Ec	0.987102	16282
BB2-E7	BB-2	E	7	coculture	Pm	Ca	0.948802	16485
BB2-E8	BB-2	E	8	coculture	Pm	Cd	0.992291	16994
BB2-E9	BB-2	E	9	monoculture	Pm	Pm	0.985587	13807
BB2-E10	BB-2	E	10	monoculture	Pm	Pm	0.912248	13333
BB2-E11	BB-2	E	11	monoculture	Pm	Pm	0.990748	12538
BB2-E12	BB-2	E	12	monoculture	Pm	Pm	0.988619	14147
BB2-F12	BB-2	F	12	monoculture	Ec	Ec	0.982202	8091
BB2-F11	BB-2	F	11	monoculture	Ec	Ec	0.971246	7686
BB2-F10	BB-2	F	10	monoculture	Ec	Ec	0.950124	7238
BB2-F9	BB-2	F	9	monoculture	Ec	Ec	0.976607	7438
BB2-F8	BB-2	F	8	coculture	Ec	Cd	0.984366	12153
BB2-F7	BB-2	F	7	coculture	Ec	Ca	0.984315	11157
BB2-F6	BB-2	F	6	coculture	Ec	Ec	0.973172	6262
BB2-F5	BB-2	F	5	coculture	Pm	Ec	0.990892	15701
BB2-F4	BB-2	F	4	coculture	La	Ec	0.980542	6938
BB2-F3	BB-2	F	3	coculture	Ls	Ec	0.986618	12554
BB2-F2	BB-2	F	2	coculture	Bll	Ec	0.970862	7619
BB2-F1	BB-2	F	1	coculture	Er	Ec	0.984134	13173
BB2-G1	BB-2	G	1	coculture	Er	Ca	0.982302	11640
BB2-G2	BB-2	G	2	coculture	Bll	Ca	0.859808	8524
BB2-G3	BB-2	G	3	coculture	Ls	Ca	0.986916	14063
BB2-G4	BB-2	G	4	coculture	La	Ca
BB2-G5	BB-2	G	5	coculture	Pm	Ca	0.852713	129
BB2-G6	BB-2	G	6	coculture	Ec	Ca	0.988263	8435
BB2-G7	BB-2	G	7	coculture	Ca	Ca	0.982393	6361
BB2-G8	BB-2	G	8	coculture	Ca	Cd	0.990382	13205
BB2-G9	BB-2	G	9	monoculture	Ca	Ca	0.985719	6582
BB2-G10	BB-2	G	10	monoculture	Ca	Ca	0.968037	6007
BB2-G11	BB-2	G	11	monoculture	Ca	Ca	0.314424	11141
BB2-G12	BB-2	G	12	monoculture	Ca	Ca	0.95316	7088
BB2-H12	BB-2	H	12	monoculture	Cd	Cd	0.971399	11678
BB2-H11	BB-2	H	11	monoculture	Cd	Cd	0.986126	10523
BB2-H10	BB-2	H	10	monoculture	Cd	Cd	0.987435	10585
BB2-H9	BB-2	H	9	monoculture	Cd	Cd	0.988066	10642
BB2-H8	BB-2	H	8	coculture	Cd	Cd	0.989529	11651
BB2-H7	BB-2	H	7	coculture	Ca	Cd	0.989372	6963
BB2-H6	BB-2	H	6	coculture	Ec	Cd	0.979272	11434
BB2-H5	BB-2	H	5	coculture	Pm	Cd	0.990744	17178
BB2-H4	BB-2	H	4	coculture	La	Cd	0.988545	12134
BB2-H3	BB-2	H	3	coculture	Ls	Cd	0.991729	15475
BB2-H2	BB-2	H	2	coculture	Bll	Cd	0.892508	12494
BB2-H1	BB-2	H	1	coculture	Er	Cd	0.984092	14521

## Sheet: Fig1C
#Source Data Fig. 1C - Protein CV values
Protein_species	Protein	cocultureCV	monocultureCV
Pc	UP000004477$tr|D1PGJ5|D1PGJ5_9BACT	0.181707	0.139441
Pc	UP000004477$tr|D1PGH4|D1PGH4_9BACT	0.298266	0.123299
Pc	UP000004477$tr|D1PBY2|D1PBY2_9BACT	0.163721	0.0491134
Pc	UP000004477$tr|D1PA37|D1PA37_9BACT	0.263893	0.143013
Pc	UP000004477$tr|D1PB80|D1PB80_9BACT	0.240845	0.165976
Pc	UP000004477$tr|D1P8M3|D1P8M3_9BACT	0.263023	0.142819
Pc	UP000004477$tr|D1P988|D1P988_9BACT	0.137963	0.0862005
Pc	UP000004477$tr|D1P9P7|D1P9P7_9BACT	0.573059	0.191956
Pc	UP000004477$tr|D1PF58|D1PF58_9BACT	3.59471	0.158437
Pc	UP000004477$tr|D1PCA0|D1PCA0_9BACT	0.311772	0.0927857
Pc	UP000004477$tr|D1PF52|D1PF52_9BACT	0.200431	0.0954046
Pc	UP000004477$tr|D1PD03|D1PD03_9BACT	0.227384	0.062427
Pc	UP000004477$tr|D1PCX2|D1PCX2_9BACT	0.141961	0.110899
Pc	UP000004477$tr|D1PGM2|D1PGM2_9BACT	0.148883	0.0814003
Pc	UP000004477$tr|D1PCU2|D1PCU2_9BACT	0.381516	0.251509
Pc	UP000004477$tr|D1P9V1|D1P9V1_9BACT	0.164151	0.134216
Pc	UP000004477$tr|D1PCF1|D1PCF1_9BACT	0.163981	0.181239
Pc	UP000004477$tr|D1PFX1|D1PFX1_9BACT	0.196029	0.110398
Pc	UP000004477$tr|D1PAT8|D1PAT8_9BACT	0.335439	0.187636
Pc	UP000004477$tr|D1PEV3|D1PEV3_9BACT	0.535743	0.156149
Pc	UP000004477$tr|D1PAI9|D1PAI9_9BACT	0.218157	0.157228
Pc	UP000004477$tr|D1PGV9|D1PGV9_9BACT	0.125352	0.071692
Pc	UP000004477$tr|D1PDT9|D1PDT9_9BACT	0.213044	0.157482
Pc	UP000004477$tr|D1PBE5|D1PBE5_9BACT	0.1324	0.0903564
Pc	UP000004477$tr|D1PD43|D1PD43_9BACT	0.277258	0.109049
Pc	UP000004477$tr|D1PD44|D1PD44_9BACT	0.331029	0.219005
Pc	UP000004477$tr|D1PHQ4|D1PHQ4_9BACT	0.180545	0.0812332
Pc	UP000004477$tr|D1PFF1|D1PFF1_9BACT	0.174907	0.120333
Pc	UP000004477$tr|D1P9P3|D1P9P3_9BACT	0.288563	0.154735
Pc	UP000004477$tr|D1PC85|D1PC85_9BACT	0.237493	0.157022
Pc	UP000004477$tr|D1PEK2|D1PEK2_9BACT	0.231189	0.180658
Pc	UP000004477$tr|D1PDZ6|D1PDZ6_9BACT	0.245498	0.147625
Pc	UP000004477$tr|D1PEM1|D1PEM1_9BACT	0.378687	0.0588586
Pc	UP000004477$tr|D1P928|D1P928_9BACT	0.14815	0.109739
Pc	UP000004477$tr|D1PGU8|D1PGU8_9BACT	0.539338	0.0975977
Pc	UP000004477$tr|D1PCC2|D1PCC2_9BACT	0.225967	0.0996828
Pc	UP000004477$tr|D1PD23|D1PD23_9BACT	0.241977	0.13264
Pc	UP000004477$tr|D1PFJ7|D1PFJ7_9BACT	0.0861765	0.052701
Pc	UP000004477$tr|D1PFY1|D1PFY1_9BACT	0.588529	0.35143
Pc	UP000004477$tr|D1P984|D1P984_9BACT	0.287013	0.109397
Pc	UP000004477$tr|D1PER7|D1PER7_9BACT	0.401205	0.144481
Pc	UP000004477$tr|D1PAC5|D1PAC5_9BACT	0.22071	0.115831
Pc	UP000004477$tr|D1P9C8|D1P9C8_9BACT	0.234961	0.165445
Pc	UP000004477$tr|D1P8L6|D1P8L6_9BACT	0.212556	0.0980639
Pc	UP000004477$tr|D1PH51|D1PH51_9BACT	0.205796	0.101133
Pc	UP000004477$tr|D1PDN1|D1PDN1_9BACT	0.335222	0.180273
Pc	UP000004477$tr|D1PBY0|D1PBY0_9BACT	0.235076	0.114651
Pc	UP000004477$tr|D1PEZ4|D1PEZ4_9BACT	0.238509	0.0869325
Pc	UP000004477$tr|D1PBB4|D1PBB4_9BACT	0.408122	0.375166
Pc	UP000004477$tr|D1PCB6|D1PCB6_9BACT	0.368054	0.116416
Pc	UP000004477$tr|D1PG47|D1PG47_9BACT	0.46258	0.25404
Pc	UP000004477$tr|D1PGT0|D1PGT0_9BACT	0.129664	0.0979375
Pc	UP000004477$tr|D1PDU4|D1PDU4_9BACT	0.247126	0.378698
Pc	UP000004477$tr|D1PBS3|D1PBS3_9BACT	0.422375	0.107401
Pc	UP000004477$tr|D1PGV8|D1PGV8_9BACT	0.381555	0.329706
Pc	UP000004477$tr|D1PAX0|D1PAX0_9BACT	0.229483	0.116861
Pc	UP000004477$tr|D1PCY9|D1PCY9_9BACT	0.171096	0.155174
Pc	UP000004477$tr|D1P9Q5|D1P9Q5_9BACT	0.246799	0.158651
Pc	UP000004477$tr|D1PH84|D1PH84_9BACT	0.259296	0.216339
Pc	UP000004477$tr|D1PGU9|D1PGU9_9BACT	0.306452	0.263404
Pc	UP000004477$tr|D1PHC9|D1PHC9_9BACT
Pc	UP000004477$tr|D1PC66|D1PC66_9BACT	0.255919	0.112607
Pc	UP000004477$tr|D1PF55|D1PF55_9BACT	0.159724	0.139594
Pc	UP000004477$tr|D1PBV1|D1PBV1_9BACT	0.301906	0.172916
Pc	UP000004477$tr|D1PAH9|D1PAH9_9BACT	0.310073	0.137659
Pc	UP000004477$tr|D1PEK3|D1PEK3_9BACT	0.141902	0.0586821
Pc	UP000004477$tr|D1PDK2|D1PDK2_9BACT	0.16064	0.115938
Pc	UP000004477$tr|D1PA39|D1PA39_9BACT	0.168092	0.107837
Pc	UP000004477$tr|D1PA79|D1PA79_9BACT	0.125372	0.0507701
Pc	UP000004477$tr|D1PBB8|D1PBB8_9BACT	0.186376	0.101582
Pc	UP000004477$tr|D1PDL4|D1PDL4_9BACT	0.212828	0.158719
Pc	UP000004477$tr|D1PGG5|D1PGG5_9BACT	0.266697	0.164473
Pc	UP000004477$tr|D1PCC1|D1PCC1_9BACT	0.267448	0.130146
Pc	UP000004477$tr|D1PFU4|D1PFU4_9BACT	0.12743	0.0606451
Pc	UP000004477$tr|D1PDL3|D1PDL3_9BACT	0.147	0.15302
Pc	UP000004477$tr|D1PGA8|D1PGA8_9BACT	0.772051	0.399752
Pc	UP000004477$tr|D1PCU3|D1PCU3_9BACT	0.151606	0.0874406
Pc	UP000004477$tr|D1PAW9|D1PAW9_9BACT	0.235952	0.0978571
Pc	UP000004477$tr|D1P8Q7|D1P8Q7_9BACT	0.176174	0.411157
Pc	UP000004477$tr|D1PAH3|D1PAH3_9BACT	0.269149	0.175876
Pc	UP000004477$tr|D1PGS9|D1PGS9_9BACT	0.326393	0.225402
Pc	UP000004477$tr|D1PFT1|D1PFT1_9BACT	0.276272	0.172529
Pc	UP000004477$tr|D1PA72|D1PA72_9BACT	0.229691	0.182816
Pc	UP000004477$tr|D1PG06|D1PG06_9BACT	0.173257	0.0771043
Pc	UP000004477$tr|D1PCN6|D1PCN6_9BACT	0.182989	0.123567
Pc	UP000004477$tr|D1P9W4|D1P9W4_9BACT	0.218598	0.0727532
Pc	UP000004477$tr|D1PFF5|D1PFF5_9BACT	0.0900242	0.121029
Pc	UP000004477$tr|D1PGA6|D1PGA6_9BACT	0.446571
Pc	UP000004477$tr|D1PE14|D1PE14_9BACT	0.261126	0.173767
Pc	UP000004477$tr|D1PB43|D1PB43_9BACT	0.286141	0.140967
Pc	UP000004477$tr|D1PHV9|D1PHV9_9BACT	0.160666	0.101672
Pc	UP000004477$tr|D1PB24|D1PB24_9BACT	0.301987	0.15216
Pc	UP000004477$tr|D1PF54|D1PF54_9BACT	0.161639	0.101631
Pc	UP000004477$tr|D1PBV8|D1PBV8_9BACT	0.252512	0.130989
Pc	UP000004477$tr|D1PG80|D1PG80_9BACT	0.250106	0.157758
Pc	UP000004477$tr|D1PB45|D1PB45_9BACT	0.213786	0.102141
Pc	UP000004477$tr|D1PG03|D1PG03_9BACT	0.17217	0.0385148
Pc	UP000004477$tr|D1PCK9|D1PCK9_9BACT	0.187533	0.0924023
Pc	UP000004477$tr|D1PEX0|D1PEX0_9BACT	0.236244	0.377468
Pc	UP000004477$tr|D1PDK9|D1PDK9_9BACT	0.276922	0.206268
Pc	UP000004477$tr|D1PDJ2|D1PDJ2_9BACT	0.18795	0.104806
Pc	UP000004477$tr|D1PCZ1|D1PCZ1_9BACT	0.208487	0.240996
Pc	UP000004477$tr|D1P8R0|D1P8R0_9BACT	0.223264	0.0880872
Pc	UP000004477$tr|D1PG10|D1PG10_9BACT	0.181896	0.185692
Pc	UP000004477$tr|D1P9X4|D1P9X4_9BACT	0.208054	0.125188
Pc	UP000004477$tr|D1PCL0|D1PCL0_9BACT	0.237808	0.0861553
Pc	UP000004477$tr|D1PI11|D1PI11_9BACT	0.258547	0.162023
Pc	UP000004477$tr|D1PGI8|D1PGI8_9BACT	0.12353	0.0901541
Pc	UP000004477$tr|D1PFP1|D1PFP1_9BACT	0.275146	0.189834
Pc	UP000004477$tr|D1PAC4|D1PAC4_9BACT	0.202428	0.084428
Pc	UP000004477$tr|D1PAM9|D1PAM9_9BACT	0.179091	0.0709091
Pc	UP000004477$tr|D1PCG8|D1PCG8_9BACT	0.143368	0.301007
Pc	UP000004477$tr|D1PBT3|D1PBT3_9BACT	0.123992	0.0856712
Pc	UP000004477$tr|D1PCM2|D1PCM2_9BACT	0.23538	0.106156
Pc	UP000004477$tr|D1PDN6|D1PDN6_9BACT	0.383252	0.181763
Pc	UP000004477$tr|D1PEJ3|D1PEJ3_9BACT	0.246092	0.184181
Pc	UP000004477$tr|D1PGF4|D1PGF4_9BACT	0.21828	0.0715874
Pc	UP000004477$tr|D1PD00|D1PD00_9BACT	0.169806	0.0858077
Pc	UP000004477$tr|D1P8T4|D1P8T4_9BACT	0.272724	0.1721
Pc	UP000004477$tr|D1PGV3|D1PGV3_9BACT	0.225698	0.0655112
Pc	UP000004477$tr|D1PAL6|D1PAL6_9BACT	0.130007	0.104756
Pc	UP000004477$tr|D1PEL4|D1PEL4_9BACT	0.228102	0.0666372
Pc	UP000004477$tr|D1PAQ8|D1PAQ8_9BACT	0.18025	0.082507
Pc	UP000004477$tr|D1PA11|D1PA11_9BACT	0.147612	0.0800596
Pc	UP000004477$tr|D1PAP8|D1PAP8_9BACT	0.269856	0.108491
Pc	UP000004477$tr|D1PB50|D1PB50_9BACT	0.174248	0.136005
Pc	UP000004477$tr|D1PBB5|D1PBB5_9BACT	0.216976	0.138661
Pc	UP000004477$tr|D1P9S4|D1P9S4_9BACT	0.101656	0.0586438
Pc	UP000004477$tr|D1PAR7|D1PAR7_9BACT	0.285704	0.129065
Pc	UP000004477$tr|D1PGD3|D1PGD3_9BACT	0.197122	0.123025
Pc	UP000004477$tr|D1PFX2|D1PFX2_9BACT	0.188092	0.163252
Pc	UP000004477$tr|D1PAI3|D1PAI3_9BACT	0.148079	0.22658
Pc	UP000004477$tr|D1P965|D1P965_9BACT	0.169226	0.145363
Pc	UP000004477$tr|D1PA77|D1PA77_9BACT	0.13985	0.0670505
Pc	UP000004477$tr|D1PCM0|D1PCM0_9BACT	0.449478	0.181903
Pc	UP000004477$tr|D1PC20|D1PC20_9BACT	0.182854	0.112399
Pc	UP000004477$tr|D1PFZ1|D1PFZ1_9BACT	0.246159	0.205434
Pc	UP000004477$tr|D1PBX3|D1PBX3_9BACT	0.352353	0.446014
Pc	UP000004477$tr|D1PG05|D1PG05_9BACT	0.255727	0.242834
Pc	UP000004477$tr|D1P8Q1|D1P8Q1_9BACT	0.222103	0.176037
Pc	UP000004477$tr|D1P8R1|D1P8R1_9BACT	0.268769	0.0445164
Pc	UP000004477$tr|D1PEI7|D1PEI7_9BACT	0.694166	0.131273
Pc	UP000004477$tr|D1PDM6|D1PDM6_9BACT	0.374354	0.132225
Pc	UP000004477$tr|D1PG52|D1PG52_9BACT	0.174326	0.0835111
Pc	UP000004477$tr|D1PD08|D1PD08_9BACT	0.256874	0.189632
Pc	UP000004477$tr|D1PH02|D1PH02_9BACT	0.13758	0.115121
Pc	UP000004477$tr|D1PFH9|D1PFH9_9BACT	0.204417	0.284303
Pc	UP000004477$tr|D1PB60|D1PB60_9BACT	0.139387	0.061833
Pc	UP000004477$tr|D1PHX3|D1PHX3_9BACT	0.177545	0.365799
Pc	UP000004477$tr|D1PAA1|D1PAA1_9BACT	0.246578	0.135622
Pc	UP000004477$tr|D1PES3|D1PES3_9BACT	0.31131	0.105024
Pc	UP000004477$tr|D1PAS7|D1PAS7_9BACT	0.170362	0.109515
Pc	UP000004477$tr|D1PCT7|D1PCT7_9BACT	0.171202	0.146035
Pc	UP000004477$tr|D1PF45|D1PF45_9BACT	0.18384	0.159992
Pc	UP000004477$tr|D1PDM7|D1PDM7_9BACT	0.383599	0.115114
Pc	UP000004477$tr|D1PE21|D1PE21_9BACT	0.247886	0.227054
Pc	UP000004477$tr|D1P9Y5|D1P9Y5_9BACT	0.135038	0.0820471
Pc	UP000004477$tr|D1PAH7|D1PAH7_9BACT	0.157282	0.0748335
Pc	UP000004477$tr|D1PDP9|D1PDP9_9BACT	0.184161	0.183066
Pc	UP000004477$tr|D1PHI9|D1PHI9_9BACT	0.277754	0.0992635
Pc	UP000004477$tr|D1PDL2|D1PDL2_9BACT	0.293795	0.124715
Pc	UP000004477$tr|D1PEM2|D1PEM2_9BACT	0.359869	0.21391
Pc	UP000004477$tr|D1PFP0|D1PFP0_9BACT	0.24044	0.147934
Pc	UP000004477$tr|D1PBU6|D1PBU6_9BACT	0.278968	0.0996389
Pc	UP000004477$tr|D1PEZ8|D1PEZ8_9BACT	0.218021	0.134453
Pc	UP000004477$tr|D1P9H9|D1P9H9_9BACT	0.267259	0.163832
Pc	UP000004477$tr|D1P936|D1P936_9BACT	0.288932	0.141213
Pc	UP000004477$tr|D1PHW0|D1PHW0_9BACT	0.210106	0.164595
Pc	UP000004477$tr|D1P8N6|D1P8N6_9BACT	0.151271	0.136198
Pc	UP000004477$tr|D1PCI2|D1PCI2_9BACT	0.282813	0.149364
Pc	UP000004477$tr|D1PCM5|D1PCM5_9BACT	0.527586	0.209587
Pc	UP000004477$tr|D1PDN7|D1PDN7_9BACT	0.183909	0.146673
Pc	UP000004477$tr|D1PD22|D1PD22_9BACT	0.384218	0.128576
Pc	UP000004477$tr|D1PEY3|D1PEY3_9BACT	0.126447	0.06816
Pc	UP000004477$tr|D1PGX2|D1PGX2_9BACT	0.264007	0.137486
Pc	UP000004477$tr|D1PEV4|D1PEV4_9BACT	0.415021	0.16455
Pc	UP000004477$tr|D1PDY0|D1PDY0_9BACT	0.14392	0.119712
Pc	UP000004477$tr|D1PAH5|D1PAH5_9BACT	0.401349	0.138646
Pc	UP000004477$tr|D1P8V7|D1P8V7_9BACT	0.126765	0.152505
Pc	UP000004477$tr|D1PFZ2|D1PFZ2_9BACT	0.32143	0.346835
Pc	UP000004477$tr|D1PFK1|D1PFK1_9BACT	0.342388	0.30297
Pc	UP000004477$tr|D1PD07|D1PD07_9BACT	0.265947	0.131574
Pc	UP000004477$tr|D1PAW7|D1PAW7_9BACT	0.192936	0.073686
Pc	UP000004477$tr|D1P9L4|D1P9L4_9BACT	0.143697	0.117465
Pc	UP000004477$tr|D1PGT4|D1PGT4_9BACT	0.695179	0.0809435
Pc	UP000004477$tr|D1PFX0|D1PFX0_9BACT	0.277456	0.222985
Pc	UP000004477$tr|D1P926|D1P926_9BACT	0.232188	0.138717
Pc	UP000004477$tr|D1PGV0|D1PGV0_9BACT	0.179673	0.0661723
Pc	UP000004477$tr|D1PEG6|D1PEG6_9BACT	0.207091	0.158891
Pc	UP000004477$tr|D1PCN0|D1PCN0_9BACT	0.251748	0.102829
Pc	UP000004477$tr|D1PDA5|D1PDA5_9BACT	0.145301	0.116561
Pc	UP000004477$tr|D1PBC0|D1PBC0_9BACT	0.196181	0.0985996
Pc	UP000004477$tr|D1PFS8|D1PFS8_9BACT	0.630167	0.150904
Pc	UP000004477$tr|D1PCX3|D1PCX3_9BACT	0.125744	0.186941
Pc	UP000004477$tr|D1PFT2|D1PFT2_9BACT	0.503342	0.174339
Pc	UP000004477$tr|D1PHX5|D1PHX5_9BACT	0.255673	0.10973
Pc	UP000004477$tr|D1PEJ7|D1PEJ7_9BACT	0.301769	0.174831
Pc	UP000004477$tr|D1PEK7|D1PEK7_9BACT	0.114387	0.0551433
Pc	UP000004477$tr|D1P942|D1P942_9BACT	0.493273	0.149913
Pc	UP000004477$tr|D1PFF3|D1PFF3_9BACT	0.167771	0.0722735
Pc	UP000004477$tr|D1PD95|D1PD95_9BACT	0.15098	0.091116
Pc	UP000004477$tr|D1PDU6|D1PDU6_9BACT	0.237203	0.0944977
Pc	UP000004477$tr|D1PH06|D1PH06_9BACT	0.177692	0.0639334
Pc	UP000004477$tr|D1PD41|D1PD41_9BACT	0.299495	0.12901
Pc	UP000004477$tr|D1PET1|D1PET1_9BACT	0.198217	0.219351
Pc	UP000004477$tr|D1P946|D1P946_9BACT	0.187005	0.101412
Pc	UP000004477$tr|D1PDM8|D1PDM8_9BACT	0.130856	0.0986988
Pc	UP000004477$tr|D1P941|D1P941_9BACT	0.21115	0.205022
Pc	UP000004477$tr|D1PC75|D1PC75_9BACT	0.187066	0.0808649
Pc	UP000004477$tr|D1PHK5|D1PHK5_9BACT	0.397592	0.179833
Pc	UP000004477$tr|D1PHV6|D1PHV6_9BACT	0.151477	0.0704919
Pc	UP000004477$tr|D1PH77|D1PH77_9BACT	0.319224	0.278969
Pc	UP000004477$tr|D1PH01|D1PH01_9BACT	0.178756	0.102428
Pc	UP000004477$tr|D1PFU8|D1PFU8_9BACT	0.142853	0.119694
Pc	UP000004477$tr|D1P8L4|D1P8L4_9BACT	0.27884	0.109774
Pc	UP000004477$tr|D1PD93|D1PD93_9BACT	0.250637	0.163727
Pc	UP000004477$tr|D1PC16|D1PC16_9BACT	0.14258	0.129148
Pc	UP000004477$tr|D1PA31|D1PA31_9BACT	0.225379	0.0952779
Pc	UP000004477$tr|D1PG57|D1PG57_9BACT	0.106959	0.0566568
Pc	UP000004477$tr|D1PFZ6|D1PFZ6_9BACT	0.318952	0.185923
Pc	UP000004477$tr|D1PGI7|D1PGI7_9BACT	0.184153	0.155873
Pc	UP000004477$tr|D1PAQ9|D1PAQ9_9BACT	0.176066	0.0854804
Pc	UP000004477$tr|D1PBX7|D1PBX7_9BACT	0.130364	0.0962521
Pc	UP000004477$tr|D1PEJ9|D1PEJ9_9BACT	0.231054	0.12109
Pc	UP000004477$tr|D1PC25|D1PC25_9BACT	0.210069	0.159103
Pc	UP000004477$tr|D1PD84|D1PD84_9BACT	0.158749	0.132347
Pc	UP000004477$tr|D1P970|D1P970_9BACT	0.161946	0.119122
Pc	UP000004477$tr|D1P9G3|D1P9G3_9BACT	0.20488	0.0654844
Pc	UP000004477$tr|D1P9A0|D1P9A0_9BACT	0.211822	0.139256
Pc	UP000004477$tr|D1PCU1|D1PCU1_9BACT	0.153607	0.0988908
Pc	UP000004477$tr|D1PBB9|D1PBB9_9BACT	0.191428	0.171199
Pc	UP000004477$tr|D1PEY0|D1PEY0_9BACT	0.232125	0.13193
Pc	UP000004477$tr|D1PBI0|D1PBI0_9BACT	0.225195	0.115223
Pc	UP000004477$tr|D1P912|D1P912_9BACT	0.236852
Pc	UP000004477$tr|D1P9Y6|D1P9Y6_9BACT	0.224561	0.137039
Pc	UP000004477$tr|D1PCG9|D1PCG9_9BACT	0.17166	0.120979
Pc	UP000004477$tr|D1PAC6|D1PAC6_9BACT	0.188003	0.114062
Pc	UP000004477$tr|D1P8T2|D1P8T2_9BACT	0.192259	0.106905
Pc	UP000004477$tr|D1PG17|D1PG17_9BACT	0.200477	0.0946058
Pc	UP000004477$tr|D1PCE7|D1PCE7_9BACT	0.154163	0.106578
Pc	UP000004477$tr|D1PG29|D1PG29_9BACT	0.24475	0.192312
Pc	UP000004477$tr|D1PF34|D1PF34_9BACT	0.196432	0.0806556
Pc	UP000004477$tr|D1P8Z2|D1P8Z2_9BACT	0.189632	0.130763
Pc	UP000004477$tr|D1PEY5|D1PEY5_9BACT	0.320205	0.0847816
Pc	UP000004477$tr|D1P9L8|D1P9L8_9BACT	0.223626	0.124161
Pc	UP000004477$tr|D1PG21|D1PG21_9BACT	0.12867	0.086417
Pc	UP000004477$tr|D1PAA7|D1PAA7_9BACT	0.394769	0.237228
Pc	UP000004477$tr|D1P8Q5|D1P8Q5_9BACT	0.217567	0.073788
Pc	UP000004477$tr|D1PA95|D1PA95_9BACT	0.224365	0.0824751
Pc	UP000004477$tr|D1PDY1|D1PDY1_9BACT	0.234318	0.215374
Pc	UP000004477$tr|D1PEE2|D1PEE2_9BACT	0.292292	0.180278
Pc	UP000004477$tr|D1PF42|D1PF42_9BACT	0.353421	0.145661
Pc	UP000004477$tr|D1P9W5|D1P9W5_9BACT	0.122751	0.140157
Pc	UP000004477$tr|D1PCC3|D1PCC3_9BACT	0.170182	0.140865
Pc	UP000004477$tr|D1P9Y2|D1P9Y2_9BACT	0.300908	0.118987
Pc	UP000004477$tr|D1PAE4|D1PAE4_9BACT	0.16557	0.0757672
Pc	UP000004477$tr|D1PFP9|D1PFP9_9BACT	0.211859	0.273364
Pc	UP000004477$tr|D1PDA0|D1PDA0_9BACT	0.182837	0.135502
Pc	UP000004477$tr|D1PCP7|D1PCP7_9BACT	0.19809	0.120597
Pc	UP000004477$tr|D1PDV4|D1PDV4_9BACT	0.186761	0.100318
Pc	UP000004477$tr|D1PAI5|D1PAI5_9BACT	0.264688	0.111684
Pc	UP000004477$tr|D1PDU9|D1PDU9_9BACT	0.185862	0.1724
Pc	UP000004477$tr|D1PCP8|D1PCP8_9BACT	0.23811	0.151964
Pc	UP000004477$tr|D1PAE7|D1PAE7_9BACT	0.249163	0.20982
Pc	UP000004477$tr|D1PEA3|D1PEA3_9BACT	0.206267	0.168153
Pc	UP000004477$tr|D1P9R2|D1P9R2_9BACT	0.213809	0.056882
Pc	UP000004477$tr|D1PG26|D1PG26_9BACT	0.149818	0.110781
Pc	UP000004477$tr|D1P969|D1P969_9BACT	0.192248	0.0868657
Pc	UP000004477$tr|D1PB42|D1PB42_9BACT	0.257389	0.091961
Pc	UP000004477$tr|D1PEY8|D1PEY8_9BACT	0.242221	0.0663076
Pc	UP000004477$tr|D1PA78|D1PA78_9BACT	0.128347	0.197962
Pc	UP000004477$tr|D1PCE6|D1PCE6_9BACT	0.357791	0.0898612
Pc	UP000004477$tr|D1P8Z4|D1P8Z4_9BACT	0.145676	0.0754055
Pc	UP000004477$tr|D1PE95|D1PE95_9BACT	0.19343	0.126406
Pc	UP000004477$tr|D1PAE6|D1PAE6_9BACT	0.179095	0.0818592
Pc	UP000004477$tr|D1PDH4|D1PDH4_9BACT	0.237952	0.132552
Pc	UP000004477$tr|D1PH47|D1PH47_9BACT	0.199748	0.181394
Pc	UP000004477$tr|D1PFF6|D1PFF6_9BACT	0.132262	0.125419
Pc	UP000004477$tr|D1PGN2|D1PGN2_9BACT	0.172249	0.194879
Pc	UP000004477$tr|D1PAC9|D1PAC9_9BACT	0.209147	0.125742
Pc	UP000004477$tr|D1PCF3|D1PCF3_9BACT	0.284053	0.181232
Pc	UP000004477$tr|D1PEY1|D1PEY1_9BACT	0.127271	0.0920605
Pc	UP000004477$tr|D1PFY0|D1PFY0_9BACT	0.308135	0.186344
Pc	UP000004477$tr|D1P9I3|D1P9I3_9BACT	0.206682	0.0881698
Pc	UP000004477$tr|D1PBK0|D1PBK0_9BACT	0.300709	0.190081
Pc	UP000004477$tr|D1PBV9|D1PBV9_9BACT	0.224704	0.123433
Pc	UP000004477$tr|D1PG04|D1PG04_9BACT	0.183881	0.067428
Pc	UP000004477$tr|D1PFF7|D1PFF7_9BACT	0.196442	0.167865
Pc	UP000004477$tr|D1PB82|D1PB82_9BACT	0.162658	0.128043
Pc	UP000004477$tr|D1PEL3|D1PEL3_9BACT	0.229342	0.101606
Pc	UP000004477$tr|D1PFN9|D1PFN9_9BACT	0.167014	0.192684
Pc	UP000004477$tr|D1P9D3|D1P9D3_9BACT	0.24739	0.185865
Pc	UP000004477$tr|D1PA53|D1PA53_9BACT	0.177837	0.155214
Pc	UP000004477$tr|D1PEZ2|D1PEZ2_9BACT	0.310169	0.247751
Pc	UP000004477$tr|D1PAM8|D1PAM8_9BACT	0.16544	0.360307
Pc	UP000004477$tr|D1P9M4|D1P9M4_9BACT	0.211066	0.066271
Pc	UP000004477$tr|D1PBE9|D1PBE9_9BACT	0.156642	0.14126
Pc	UP000004477$tr|D1P9W8|D1P9W8_9BACT	0.161547	0.102495
Pc	UP000004477$tr|D1P8U9|D1P8U9_9BACT	0.198987	0.155946
Pc	UP000004477$tr|D1PEK8|D1PEK8_9BACT	0.16237	0.0995482
Pc	UP000004477$tr|D1PFL0|D1PFL0_9BACT	0.451981	0.107636
Pc	UP000004477$tr|D1P8U0|D1P8U0_9BACT	0.222887	0.113093
Pc	UP000004477$tr|D1P9N9|D1P9N9_9BACT	0.125536	0.103926
Pc	UP000004477$tr|D1PFT0|D1PFT0_9BACT	0.562698	0.170118
Pc	UP000004477$tr|D1PAD2|D1PAD2_9BACT	0.269447	0.218423
Pc	UP000004477$tr|D1PDW5|D1PDW5_9BACT	0.172099	0.130441
Pc	UP000004477$tr|D1PER1|D1PER1_9BACT	0.158317	0.147955
Pc	UP000004477$tr|D1PFT8|D1PFT8_9BACT	0.532596	0.13728
Pc	UP000004477$tr|D1PDK7|D1PDK7_9BACT	0.133538	0.320454
Pc	UP000004477$tr|D1PG99|D1PG99_9BACT	0.20936	0.295469
Pc	UP000004477$tr|D1P990|D1P990_9BACT	0.245301	0.126333
Pc	UP000004477$tr|D1PAR9|D1PAR9_9BACT	0.207151	0.11859
Pc	UP000004477$tr|D1PG15|D1PG15_9BACT	0.211162	0.080107
Pc	UP000004477$tr|D1PEA4|D1PEA4_9BACT	0.142326	0.145928
Pc	UP000004477$tr|D1P8K9|D1P8K9_9BACT	0.356492	0.190758
Pc	UP000004477$tr|D1PBB7|D1PBB7_9BACT	0.238406	0.299201
Pc	UP000004477$tr|D1PA50|D1PA50_9BACT	0.275902	0.125691
Pc	UP000004477$tr|D1PGU3|D1PGU3_9BACT	0.458462	0.206506
Pc	UP000004477$tr|D1PED8|D1PED8_9BACT	0.211969	0.147306
Pc	UP000004477$tr|D1PFZ9|D1PFZ9_9BACT	0.151107	0.111228
Pc	UP000004477$tr|D1PBX2|D1PBX2_9BACT	0.283114	0.193206
Pc	UP000004477$tr|D1PB66|D1PB66_9BACT	0.304854	0.286961
Pc	UP000004477$tr|D1PGM7|D1PGM7_9BACT	0.356712	0.238075
Pc	UP000004477$tr|D1PGS6|D1PGS6_9BACT	1.5598	0.138132
Pc	UP000004477$tr|D1PFK2|D1PFK2_9BACT	0.245145	0.157374
Pc	UP000004477$tr|D1PEZ1|D1PEZ1_9BACT	0.295704	0.122452
Pc	UP000004477$tr|D1PDT2|D1PDT2_9BACT	0.184394	0.101106
Pc	UP000004477$tr|D1PG20|D1PG20_9BACT	0.311713	0.381027
Pc	UP000004477$tr|D1PBR9|D1PBR9_9BACT	0.19472	0.137948
Pc	UP000004477$tr|D1P9I6|D1P9I6_9BACT	0.290707	0.242466
Pc	UP000004477$tr|D1PGB1|D1PGB1_9BACT	0.195658	0.193028
Pc	UP000004477$tr|D1PA94|D1PA94_9BACT	0.20805	0.0561883
Pc	UP000004477$tr|D1PEA7|D1PEA7_9BACT	0.227935	0.127951
Pc	UP000004477$tr|D1PA83|D1PA83_9BACT	0.227803	0.118957
Pc	UP000004477$tr|D1PAL9|D1PAL9_9BACT	0.23046	0.194639
Pc	UP000004477$tr|D1PAD9|D1PAD9_9BACT	0.146913	0.186747
Pc	UP000004477$tr|D1PCS6|D1PCS6_9BACT	0.306384	0.278123
Pc	UP000004477$tr|D1PD01|D1PD01_9BACT	0.242835	0.10252
Pc	UP000004477$tr|D1PBF0|D1PBF0_9BACT	0.236463	0.144539
Pc	UP000004477$tr|D1PEF8|D1PEF8_9BACT	0.217476	0.167988
Pc	UP000004477$tr|D1P9I4|D1P9I4_9BACT	0.218864	0.220556
Pc	UP000004477$tr|D1PFI5|D1PFI5_9BACT	0.141295	0.103646
Pc	UP000004477$tr|D1PCD8|D1PCD8_9BACT	0.184831	0.14259
Pc	UP000004477$tr|D1PD85|D1PD85_9BACT	0.260266	0.0897158
Pc	UP000004477$tr|D1PAD1|D1PAD1_9BACT	0.222442	0.19343
Pc	UP000004477$tr|D1P9D5|D1P9D5_9BACT	0.231204	0.0877085
Pc	UP000004477$tr|D1PEA8|D1PEA8_9BACT	0.172147	0.106452
Pc	UP000004477$tr|D1P8L8|D1P8L8_9BACT	0.228093	0.442014
Pc	UP000004477$tr|D1PGK4|D1PGK4_9BACT	0.198112	0.0705062
Pc	UP000004477$tr|D1P964|D1P964_9BACT	0.121566	0.0457437
Pc	UP000004477$tr|D1P9I5|D1P9I5_9BACT	0.162077	0.0954916
Pc	UP000004477$tr|D1PG79|D1PG79_9BACT	0.287839	0.137941
Pc	UP000004477$tr|D1P8K2|D1P8K2_9BACT	0.250619	0.181018
Pc	UP000004477$tr|D1PG69|D1PG69_9BACT	0.355517	0.204297
Pc	UP000004477$tr|D1PD99|D1PD99_9BACT	0.346092	0.281025
Pc	UP000004477$tr|D1PA26|D1PA26_9BACT	0.194352	0.170713
Pc	UP000004477$tr|D1P978|D1P978_9BACT	0.153765	0.18417
Pc	UP000004477$tr|D1PAJ1|D1PAJ1_9BACT	0.24966	0.172852
Pc	UP000004477$tr|D1P9U6|D1P9U6_9BACT	0.195433	0.0756943
Pc	UP000004477$tr|D1PEW6|D1PEW6_9BACT		0.100434
Pc	UP000004477$tr|D1P983|D1P983_9BACT	0.169754	0.167215
Pc	UP000004477$tr|D1PDL6|D1PDL6_9BACT	0.265974	0.148276
Pc	UP000004477$tr|D1PAV7|D1PAV7_9BACT	0.269694	0.121667
Pc	UP000004477$tr|D1PA76|D1PA76_9BACT	0.188357	0.09951
Pc	UP000004477$tr|D1PBQ8|D1PBQ8_9BACT	0.213907	0.133312
Pc	UP000004477$tr|D1P8R4|D1P8R4_9BACT	0.180745	0.125451
Pc	UP000004477$tr|D1PA52|D1PA52_9BACT	0.2062	0.112636
Pc	UP000004477$tr|D1PGZ7|D1PGZ7_9BACT	0.168415	0.124069
Pc	UP000004477$tr|D1PB04|D1PB04_9BACT	0.178005	0.110412
Pc	UP000004477$tr|D1PDF7|D1PDF7_9BACT	0.168983	0.18989
Pc	UP000004477$tr|D1P8M4|D1P8M4_9BACT	0.239856	0.130721
Pc	UP000004477$tr|D1PCI3|D1PCI3_9BACT	0.18185	0.104818
Pc	UP000004477$tr|D1P9U3|D1P9U3_9BACT	0.116763	0.0951803
Pc	UP000004477$tr|D1PEL2|D1PEL2_9BACT	0.240884	0.12922
Pc	UP000004477$tr|D1P8U8|D1P8U8_9BACT	0.383086	0.0801998
Pc	UP000004477$tr|D1PBH7|D1PBH7_9BACT	0.219829	0.0831063
Pc	UP000004477$tr|D1PAY5|D1PAY5_9BACT	0.277345	0.158924
Pc	UP000004477$tr|D1PD77|D1PD77_9BACT	0.240477	0.0907662
Pc	UP000004477$tr|D1PCY3|D1PCY3_9BACT	0.204156	0.139095
Pc	UP000004477$tr|D1PB52|D1PB52_9BACT	0.204908	0.115133
Pc	UP000004477$tr|D1PEM9|D1PEM9_9BACT	0.173771	0.132323
Pc	UP000004477$tr|D1PFM0|D1PFM0_9BACT	0.207886	0.156861
Pc	UP000004477$tr|D1PBE2|D1PBE2_9BACT	0.158951	0.109254
Pc	UP000004477$tr|D1PGD2|D1PGD2_9BACT	0.222263	0.0607256
Pc	UP000004477$tr|D1PB44|D1PB44_9BACT	0.246708	0.165197
Pc	UP000004477$tr|D1PBR1|D1PBR1_9BACT	0.144926	0.0772087
Pc	UP000004477$tr|D1PFI8|D1PFI8_9BACT	0.195328	0.220786
Pc	UP000004477$tr|D1P9H3|D1P9H3_9BACT	0.459949	0.185781
Pc	UP000004477$tr|D1PDA4|D1PDA4_9BACT	0.220971	0.110454
Pc	UP000004477$tr|D1PAM0|D1PAM0_9BACT	0.225245	0.138627
Pc	UP000004477$tr|D1PCK5|D1PCK5_9BACT	0.202986	0.183238
Pc	UP000004477$tr|D1PBJ2|D1PBJ2_9BACT	0.188629	0.139319
Pc	UP000004477$tr|D1PB79|D1PB79_9BACT	0.23295	0.175674
Pc	UP000004477$tr|D1PGJ2|D1PGJ2_9BACT	0.243438	0.12658
Pc	UP000004477$tr|D1P8R8|D1P8R8_9BACT	0.28558	0.0548071
Pc	UP000004477$tr|D1PA51|D1PA51_9BACT	0.198761	0.110277
Pc	UP000004477$tr|D1PET7|D1PET7_9BACT	0.254732	0.152454
Pc	UP000004477$tr|D1PCI5|D1PCI5_9BACT	0.178457	0.106997
Pc	UP000004477$tr|D1PBS9|D1PBS9_9BACT	0.136889	0.0693106
Pc	UP000004477$tr|D1PCA7|D1PCA7_9BACT	0.430305	0.153573
Pc	UP000004477$tr|D1PEX2|D1PEX2_9BACT	0.192574	0.114458
Pc	UP000004477$tr|D1PBI7|D1PBI7_9BACT	0.175769	0.0971387
Pc	UP000004477$tr|D1PF62|D1PF62_9BACT	0.470459	0.207617
Pc	UP000004477$tr|D1PCC9|D1PCC9_9BACT	0.110649
Pc	UP000004477$tr|D1PGN7|D1PGN7_9BACT	0.31864	0.164962
Pc	UP000004477$tr|D1PB83|D1PB83_9BACT	0.220923	0.163248
Pc	UP000004477$tr|D1PFY6|D1PFY6_9BACT	0.219518	0.107953
Pc	UP000004477$tr|D1PFD2|D1PFD2_9BACT	0.160224	0.0795774
Pc	UP000004477$tr|D1PB03|D1PB03_9BACT	0.248516	0.207659
Pc	UP000004477$tr|D1PHB4|D1PHB4_9BACT	0.234029	0.267684
Pc	UP000004477$tr|D1PBD9|D1PBD9_9BACT	0.200194	0.300685
Pc	UP000004477$tr|D1PBT4|D1PBT4_9BACT	0.197952	0.0927529
Pc	UP000004477$tr|D1PBH0|D1PBH0_9BACT	0.425905	0.249232
Pc	UP000004477$tr|D1PEA2|D1PEA2_9BACT	0.183422	0.074087
Pc	UP000004477$tr|D1PGJ7|D1PGJ7_9BACT	0.332776	0.0898662
Pc	UP000004477$tr|D1PDS5|D1PDS5_9BACT	0.20688	0.135968
Pc	UP000004477$tr|D1P9H8|D1P9H8_9BACT	0.243002	0.222429
Pc	UP000004477$tr|D1PGW0|D1PGW0_9BACT	0.138475	0.0487284
Pc	UP000004477$tr|D1P9X2|D1P9X2_9BACT	0.275575	0.178888
Pc	UP000004477$tr|D1PGI5|D1PGI5_9BACT	0.274474	0.190609
Pc	UP000004477$tr|D1PGP9|D1PGP9_9BACT	0.145772	0.114628
Pc	UP000004477$tr|D1PG95|D1PG95_9BACT	0.238283	0.133384
Pc	UP000004477$tr|D1P9N6|D1P9N6_9BACT	0.397569	0.19822
Pc	UP000004477$tr|D1P8Q3|D1P8Q3_9BACT	0.254899	0.141307
Pc	UP000004477$tr|D1PEV2|D1PEV2_9BACT	0.357678	0.123734
Pc	UP000004477$tr|D1PAR0|D1PAR0_9BACT	0.305558	0.360298
Pc	UP000004477$tr|D1P8N1|D1P8N1_9BACT	0.234069	0.108976
Pc	UP000004477$tr|D1PFI4|D1PFI4_9BACT	0.196692	0.0938283
Pc	UP000004477$tr|D1PFJ6|D1PFJ6_9BACT	0.125669	0.0974003
Pc	UP000004477$tr|D1PA93|D1PA93_9BACT	0.207503	0.138712
Pc	UP000004477$tr|D1PCU0|D1PCU0_9BACT	0.287325	0.200938
Pc	UP000004477$tr|D1PBF2|D1PBF2_9BACT	0.168111	0.172466
Pc	UP000004477$tr|D1PHA2|D1PHA2_9BACT	0.243448	0.313024
Pc	UP000004477$tr|D1PC69|D1PC69_9BACT	0.0527024	0.174618
Pc	UP000004477$tr|D1PHJ6|D1PHJ6_9BACT	0.170071	0.102936
Pc	UP000004477$tr|D1PG58|D1PG58_9BACT	0.182423	0.155306
Pc	UP000004477$tr|D1P9L6|D1P9L6_9BACT	0.180413	0.127629
Pc	UP000004477$tr|D1PBH8|D1PBH8_9BACT	0.33016	0.186188
Pc	UP000004477$tr|D1PDH5|D1PDH5_9BACT	0.294198	0.286477
Pc	UP000004477$tr|D1PA38|D1PA38_9BACT	0.317222	0.118383
Pc	UP000004477$tr|D1P8K1|D1P8K1_9BACT	0.163643	0.196703
Pc	UP000004477$tr|D1PD13|D1PD13_9BACT	0.250307	0.220979
Pc	UP000004477$tr|D1P9S9|D1P9S9_9BACT	0.221126	0.112963
Pc	UP000004477$tr|D1P8V2|D1P8V2_9BACT	0.292898	0.251073
Pc	UP000004477$tr|D1PAB6|D1PAB6_9BACT	0.16461	0.103271
Pc	UP000004477$tr|D1PCL7|D1PCL7_9BACT	0.23786	0.163196
Pc	UP000004477$tr|D1PAG7|D1PAG7_9BACT	0.166065	0.0635165
Pc	UP000004477$tr|D1PB40|D1PB40_9BACT	0.218805	0.100802
Pc	UP000004477$tr|D1P8V4|D1P8V4_9BACT	0.172911	0.111749
Pc	UP000004477$tr|D1PGP5|D1PGP5_9BACT	0.250525	0.189718
Pc	UP000004477$tr|D1PBC8|D1PBC8_9BACT	0.257407	0.208074
Pc	UP000004477$tr|D1PD65|D1PD65_9BACT	0.287278	0.126084
Pc	UP000004477$tr|D1P8M7|D1P8M7_9BACT	0.245869	0.159454
Pc	UP000004477$tr|D1PAW4|D1PAW4_9BACT	0.486995	0.243092
Pc	UP000004477$tr|D1PAN4|D1PAN4_9BACT	0.389025	0.153316
Pc	UP000004477$tr|D1PG93|D1PG93_9BACT	0.192096	0.18598
Pc	UP000004477$tr|D1P9C9|D1P9C9_9BACT	0.28593	0.159277
Pc	UP000004477$tr|D1PBJ8|D1PBJ8_9BACT	0.184155	0.18386
Pc	UP000004477$tr|D1P9E3|D1P9E3_9BACT	0.206052	0.103938
Pc	UP000004477$tr|D1PC28|D1PC28_9BACT	0.389326	0.0814752
Pc	UP000004477$tr|D1PGZ8|D1PGZ8_9BACT	0.161007	0.113346
Pc	UP000004477$tr|D1PF37|D1PF37_9BACT	0.243289	0.0938979
Pc	UP000004477$tr|D1PEL6|D1PEL6_9BACT	0.211468	0.152905
Pc	UP000004477$tr|D1PGV4|D1PGV4_9BACT	0.264575	0.141453
Pc	UP000004477$tr|D1PI05|D1PI05_9BACT	0.25398	0.149125
Pc	UP000004477$tr|D1PGP2|D1PGP2_9BACT	0.249343	0.144011
Pc	UP000004477$tr|D1PGP6|D1PGP6_9BACT	0.129683	0.0917943
Pc	UP000004477$tr|D1PBX5|D1PBX5_9BACT	0.274752	0.138731
Pc	UP000004477$tr|D1PGN8|D1PGN8_9BACT	0.469152	0.153054
Pc	UP000004477$tr|D1PDI2|D1PDI2_9BACT	0.255552	0.153181
Pc	UP000004477$tr|D1PDS9|D1PDS9_9BACT
Pc	UP000004477$tr|D1PDL1|D1PDL1_9BACT	0.358558	0.194407
Pc	UP000004477$tr|D1P9V3|D1P9V3_9BACT	0.242628	0.115835
Pc	UP000004477$tr|D1PDP4|D1PDP4_9BACT	0.179445	0.0988795
Pc	UP000004477$tr|D1PBI4|D1PBI4_9BACT	0.178995	0.179998
Pc	UP000004477$tr|D1PBY5|D1PBY5_9BACT	0.224035	0.154767
Pc	UP000004477$tr|D1PGL4|D1PGL4_9BACT	0.167468	0.159218
Pc	UP000004477$tr|D1PDL5|D1PDL5_9BACT	0.335938	0.31207
Pc	UP000004477$tr|D1PHW5|D1PHW5_9BACT	0.401775	0.113732
Pc	UP000004477$tr|D1PBP8|D1PBP8_9BACT	0.416169	0.107422
Pc	UP000004477$tr|D1P8L9|D1P8L9_9BACT	0.15613	0.133077
Pc	UP000004477$tr|D1PD34|D1PD34_9BACT	0.20619	0.107018
Pc	UP000004477$tr|D1PAM3|D1PAM3_9BACT	0.209482	0.0686865
Pc	UP000004477$tr|D1P9Y9|D1P9Y9_9BACT	0.229151	0.131243
Pc	UP000004477$tr|D1PDQ1|D1PDQ1_9BACT	0.170592
Pc	UP000004477$tr|D1PB70|D1PB70_9BACT	0.244791	0.233533
Pc	UP000004477$tr|D1P8K6|D1P8K6_9BACT	0.206122	0.151969
Pc	UP000004477$tr|D1P9E8|D1P9E8_9BACT	0.251682	0.218106
Pc	UP000004477$tr|D1P9U5|D1P9U5_9BACT	0.204495	0.150677
Pc	UP000004477$tr|D1PFW3|D1PFW3_9BACT	0.414213	0.211691
Pc	UP000004477$tr|D1PER9|D1PER9_9BACT	0.431929	0.124472
Pc	UP000004477$tr|D1P935|D1P935_9BACT	0.252882	0.208238
Pc	UP000004477$tr|D1PG54|D1PG54_9BACT	0.224172	0.111357
Pc	UP000004477$tr|D1PA25|D1PA25_9BACT	0.162737	0.0970906
Pc	UP000004477$tr|D1PDA9|D1PDA9_9BACT	0.377688	0.344868
Pc	UP000004477$tr|D1P8Y6|D1P8Y6_9BACT	0.182949	0.375091
Pc	UP000004477$tr|D1PDW0|D1PDW0_9BACT	0.249913	0.325262
Pc	UP000004477$tr|D1PBM8|D1PBM8_9BACT	0.168343	0.199849
Pc	UP000004477$tr|D1PH04|D1PH04_9BACT	0.234054	0.111082
Pc	UP000004477$tr|D1PDV1|D1PDV1_9BACT	0.154721	0.0866878
Pc	UP000004477$tr|D1PDV9|D1PDV9_9BACT	0.340574	0.424395
Pc	UP000004477$tr|D1PE13|D1PE13_9BACT	0.223771	0.123435
Pc	UP000004477$tr|D1PCI4|D1PCI4_9BACT	0.265139	0.199731
Pc	UP000004477$tr|D1PDJ8|D1PDJ8_9BACT	0.20024	0.208921
Pc	UP000004477$tr|D1PGA3|D1PGA3_9BACT	0.263527	0.160154
Pc	UP000004477$tr|D1P8M0|D1P8M0_9BACT	0.129534	0.0994681
Pc	UP000004477$tr|D1PD20|D1PD20_9BACT	0.311932	0.158055
Pc	UP000004477$tr|D1P9H2|D1P9H2_9BACT	0.192376	0.142963
Pc	UP000004477$tr|D1P9J5|D1P9J5_9BACT	0.489668	0.129458
Pc	UP000004477$tr|D1PCE8|D1PCE8_9BACT	0.29586	0.099466
Pc	UP000004477$tr|D1PF60|D1PF60_9BACT	0.419662	0.184339
Pc	UP000004477$tr|D1PEI0|D1PEI0_9BACT	0.217809	0.08052
Pc	UP000004477$tr|D1PBR5|D1PBR5_9BACT	0.239147	0.427965
Pc	UP000004477$tr|D1PGJ3|D1PGJ3_9BACT	0.404754	0.251144
Pc	UP000004477$tr|D1PCL8|D1PCL8_9BACT	0.441687	0.356224
Pc	UP000004477$tr|D1PES1|D1PES1_9BACT	0.384488	0.15566
Pc	UP000004477$tr|D1PDU1|D1PDU1_9BACT	0.272809	0.15704
Pc	UP000004477$tr|D1PGX7|D1PGX7_9BACT	0.29041	0.141281
Pc	UP000004477$tr|D1PC05|D1PC05_9BACT	0.255985	0.466716
Pc	UP000004477$tr|D1PD36|D1PD36_9BACT	0.242106	0.250168
Pc	UP000004477$tr|D1PCJ4|D1PCJ4_9BACT	0.144196	0.0653505
Pc	UP000004477$tr|D1PC98|D1PC98_9BACT	0.211344	0.152843
Pc	UP000004477$tr|D1PCD4|D1PCD4_9BACT	0.310933	0.0848651
Pc	UP000004477$tr|D1PAY4|D1PAY4_9BACT	0.172351	0.143628
Pc	UP000004477$tr|D1PEH9|D1PEH9_9BACT	0.178233	0.0772385
Pc	UP000004477$tr|D1PEM0|D1PEM0_9BACT	0.429296	0.137225
Pc	UP000004477$tr|D1PF31|D1PF31_9BACT	0.176379	0.0947113
Pc	UP000004477$tr|D1PE86|D1PE86_9BACT	0.174313	0.142696
Pc	UP000004477$tr|D1PH57|D1PH57_9BACT	0.304796	0.240668
Pc	UP000004477$tr|D1PCV7|D1PCV7_9BACT	0.252474	0.169958
Pc	UP000004477$tr|D1P9Y0|D1P9Y0_9BACT	0.273958	0.117233
Pc	UP000004477$tr|D1PFJ2|D1PFJ2_9BACT	0.11528	0.13527
Pc	UP000004477$tr|D1P9N5|D1P9N5_9BACT	0.25206	0.0657755
Pc	UP000004477$tr|D1PGX3|D1PGX3_9BACT	0.385201	0.0790249
Pc	UP000004477$tr|D1P8X7|D1P8X7_9BACT		0.128052
Pc	UP000004477$tr|D1PHE6|D1PHE6_9BACT	0.802353	0.365792
Pc	UP000004477$tr|D1PB26|D1PB26_9BACT	0.206767	0.162699
Pc	UP000004477$tr|D1PEK5|D1PEK5_9BACT	0.179467	0.147386
Pc	UP000004477$tr|D1P9R0|D1P9R0_9BACT	0.0585903	0.164739
Pc	UP000004477$tr|D1PA88|D1PA88_9BACT	0.239779	0.121773
Pc	UP000004477$tr|D1PBF5|D1PBF5_9BACT	0.242073	0.205948
Pc	UP000004477$tr|D1PAP4|D1PAP4_9BACT	0.0980148	0.0643779
Pc	UP000004477$tr|D1PAA4|D1PAA4_9BACT	0.176695	0.115511
Pc	UP000004477$tr|D1P953|D1P953_9BACT	0.380313	0.172224
Pc	UP000004477$tr|D1P8K4|D1P8K4_9BACT	0.278159	0.170682
Pc	UP000004477$tr|D1PDN9|D1PDN9_9BACT	0.227898	0.0970262
Pc	UP000004477$tr|D1PFS0|D1PFS0_9BACT	0.319605	0.109527
Pc	UP000004477$tr|D1PBI6|D1PBI6_9BACT	0.126956	0.0980632
Pc	UP000004477$tr|D1PGK6|D1PGK6_9BACT	0.220351	0.144714
Pc	UP000004477$tr|D1PCZ6|D1PCZ6_9BACT	0.190755	0.141483
Pc	UP000004477$tr|D1PA80|D1PA80_9BACT	0.182187	0.125542
Pc	UP000004477$tr|D1PHI8|D1PHI8_9BACT	0.318632	0.163845
Pc	UP000004477$tr|D1PC10|D1PC10_9BACT	0.470717	0.200609
Pc	UP000004477$tr|D1PBL1|D1PBL1_9BACT	0.196231	0.150632
Pc	UP000004477$tr|D1P9H4|D1P9H4_9BACT	0.387382	0.153156
Pc	UP000004477$tr|D1PED7|D1PED7_9BACT	0.260159	0.167344
Pc	UP000004477$tr|D1PCY4|D1PCY4_9BACT	0.430058	0.108304
Pc	UP000004477$tr|D1PFK3|D1PFK3_9BACT	0.155632	0.0725418
Pc	UP000004477$tr|D1PEK0|D1PEK0_9BACT	0.195511	0.138782
Pc	UP000004477$tr|D1P9X0|D1P9X0_9BACT	0.416872	0.22662
Pc	UP000004477$tr|D1PCF2|D1PCF2_9BACT	0.213999	0.157888
Pc	UP000004477$tr|D1PGM5|D1PGM5_9BACT	0.320908	0.138536
Pc	UP000004477$tr|D1PD09|D1PD09_9BACT	0.263391	0.190871
Pc	UP000004477$tr|D1PFW5|D1PFW5_9BACT	0.439231	0.198122
Pc	UP000004477$tr|D1PEB5|D1PEB5_9BACT	0.13515	0.0795761
Pc	UP000004477$tr|D1PFS5|D1PFS5_9BACT	0.645417	0.166639
Pc	UP000004477$tr|D1PCU9|D1PCU9_9BACT	0.219985	0.172267
Pc	UP000004477$tr|D1PA35|D1PA35_9BACT	0.273643	0.171761
Pc	UP000004477$tr|D1PC14|D1PC14_9BACT	0.260519	0.100276
Pc	UP000004477$tr|D1PFK9|D1PFK9_9BACT	0.44807	0.117855
Pc	UP000004477$tr|D1PGV6|D1PGV6_9BACT	0.210347	0.225274
Pc	UP000004477$tr|D1P937|D1P937_9BACT	0.268344	0.15864
Pc	UP000004477$tr|D1P905|D1P905_9BACT	0.241304	0.170911
Pc	UP000004477$tr|D1PDA2|D1PDA2_9BACT	0.155213	0.0910847
Pc	UP000004477$tr|D1P9Z8|D1P9Z8_9BACT	0.133566	0.0557973
Pc	UP000004477$tr|D1PBU2|D1PBU2_9BACT	0.19347	0.223829
Pc	UP000004477$tr|D1PAZ7|D1PAZ7_9BACT	0.163179	0.10816
Pc	UP000004477$tr|D1PAM1|D1PAM1_9BACT	0.0955046	0.100315
Pc	UP000004477$tr|D1PF02|D1PF02_9BACT	0.205172	0.116093
Pc	UP000004477$tr|D1PF50|D1PF50_9BACT	0.270275	0.059834
Pc	UP000004477$tr|D1PG70|D1PG70_9BACT	0.196085	0.136255
Pc	UP000004477$tr|D1PCE5|D1PCE5_9BACT	0.277841	0.149865
Pc	UP000004477$tr|D1P9P6|D1P9P6_9BACT	0.261682	0.183403
Pc	UP000004477$tr|D1PCY1|D1PCY1_9BACT	0.206955	0.0938231
Pc	UP000004477$tr|D1PBS1|D1PBS1_9BACT	0.240241	0.113803
Pc	UP000004477$tr|D1PAT0|D1PAT0_9BACT	0.162736	0.073366
Pc	UP000004477$tr|D1PGD1|D1PGD1_9BACT	0.24761	0.138938
Pc	UP000004477$tr|D1PCM9|D1PCM9_9BACT	0.258966	0.147335
Pc	UP000004477$tr|D1PH12|D1PH12_9BACT	0.241278	0.173806
Pc	UP000004477$tr|D1PBC4|D1PBC4_9BACT	0.287675	0.139787
Pc	UP000004477$tr|D1PFI9|D1PFI9_9BACT	0.170651	0.116058
Pc	UP000004477$tr|D1PBZ7|D1PBZ7_9BACT	0.269665	0.186491
Pc	UP000004477$tr|D1P8Z0|D1P8Z0_9BACT	0.208729	0.0998328
Pc	UP000004477$tr|D1PAA5|D1PAA5_9BACT	0.180725	0.113805
Pc	UP000004477$tr|D1PAB2|D1PAB2_9BACT	0.147264	0.137344
Pc	UP000004477$tr|D1P9Q7|D1P9Q7_9BACT	0.190897	0.141941
Pc	UP000004477$tr|D1PFT3|D1PFT3_9BACT	0.348651	0.127764
Pc	UP000004477$tr|D1PHA4|D1PHA4_9BACT	0.221351	0.114975
Pc	UP000004477$tr|D1PH08|D1PH08_9BACT	0.340523	0.184368
Pc	UP000004477$tr|D1PBT0|D1PBT0_9BACT	0.226956	0.150644
Pc	UP000004477$tr|D1P8T3|D1P8T3_9BACT	0.271958	0.167921
Pc	UP000004477$tr|D1PF44|D1PF44_9BACT	0.30809	0.108639
Pc	UP000004477$tr|D1PFV3|D1PFV3_9BACT	0.435436	0.242622
Pc	UP000004477$tr|D1PHJ0|D1PHJ0_9BACT	0.186713	0.139485
Pc	UP000004477$tr|D1PAB9|D1PAB9_9BACT	0.341627	0.113252
Pc	UP000004477$tr|D1PFR9|D1PFR9_9BACT	0.179712	0.20944
Pc	UP000004477$tr|D1PE15|D1PE15_9BACT	0.38075	0.182005
Pc	UP000004477$tr|D1PES4|D1PES4_9BACT	0.302376	0.19576
Pc	UP000004477$tr|D1PGN3|D1PGN3_9BACT	0.128023	0.0839235
Pc	UP000004477$tr|D1PAS3|D1PAS3_9BACT	0.189072	0.158708
Pc	UP000004477$tr|D1PDH6|D1PDH6_9BACT	0.15051	0.0519655
Pc	UP000004477$tr|D1PCV0|D1PCV0_9BACT	0.150363	0.144123
Pc	UP000004477$tr|D1PED1|D1PED1_9BACT	0.353683	0.147214
Pc	UP000004477$tr|D1PG97|D1PG97_9BACT	0.274308	0.175459
Pc	UP000004477$tr|D1PFZ8|D1PFZ8_9BACT	0.292077	0.416166
Pc	UP000004477$tr|D1PBZ6|D1PBZ6_9BACT	0.140019	0.0872308
Pc	UP000004477$tr|D1PDH8|D1PDH8_9BACT	0.196803	0.156848
Pc	UP000004477$tr|D1PAM5|D1PAM5_9BACT	0.176167	0.141786
Pc	UP000004477$tr|D1PBK7|D1PBK7_9BACT	0.218268	0.106578
Pc	UP000004477$tr|D1P9P0|D1P9P0_9BACT	0.295929	0.196558
Pc	UP000004477$tr|D1PBL2|D1PBL2_9BACT	0.240172	0.34967
Pc	UP000004477$tr|D1P8V9|D1P8V9_9BACT	0.141181	0.0996467
Pc	UP000004477$tr|D1PBM4|D1PBM4_9BACT	0.13664	0.076394
Pc	UP000004477$tr|D1P906|D1P906_9BACT	0.230253	0.170626
Pc	UP000004477$tr|D1PFU6|D1PFU6_9BACT	0.136533	0.129805
Pc	UP000004477$tr|D1PHZ6|D1PHZ6_9BACT	0.160694	0.114308
Pc	UP000004477$tr|D1PGT3|D1PGT3_9BACT	0.247145	0.121074
Pc	UP000004477$tr|D1PAT9|D1PAT9_9BACT	0.293068	0.334792
Pc	UP000004477$tr|D1P914|D1P914_9BACT	0.201998	0.147841
Pc	UP000004477$tr|D1PCN1|D1PCN1_9BACT	0.316548	0.222653
Pc	UP000004477$tr|D1PEI4|D1PEI4_9BACT	0.120167	0.0865143
Pc	UP000004477$tr|D1PGA0|D1PGA0_9BACT	0.16599	0.235766
Pc	UP000004477$tr|D1PFZ4|D1PFZ4_9BACT	0.440467	0.48403
Pc	UP000004477$tr|D1PAN8|D1PAN8_9BACT	0.321279	0.172761
Pc	UP000004477$tr|D1PA36|D1PA36_9BACT	0.133618	0.180089
Pc	UP000004477$tr|D1PDW4|D1PDW4_9BACT	0.155066	0.157872
Pc	UP000004477$tr|D1PCB4|D1PCB4_9BACT	0.386376	0.064787
Pc	UP000004477$tr|D1PAN3|D1PAN3_9BACT	0.166503	0.106788
Pc	UP000004477$tr|D1PGK8|D1PGK8_9BACT	0.346319	0.310514
Pc	UP000004477$tr|D1PA74|D1PA74_9BACT	0.16755	0.0903954
Pc	UP000004477$tr|D1P981|D1P981_9BACT	0.203569	0.0800764
Pc	UP000004477$tr|D1P8Z3|D1P8Z3_9BACT	0.189767	0.128057
Pc	UP000004477$tr|D1PCJ6|D1PCJ6_9BACT	0.119525	0.0990544
Pc	UP000004477$tr|D1PB67|D1PB67_9BACT	0.182604	0.107377
Pc	UP000004477$tr|D1PH03|D1PH03_9BACT	0.156877	0.0989543
Pc	UP000004477$tr|D1PBW2|D1PBW2_9BACT	0.484949	0.210136
Pc	UP000004477$tr|D1PE68|D1PE68_9BACT	0.299007	0.20089
Pc	UP000004477$tr|D1PEJ5|D1PEJ5_9BACT	0.161454	0.134476
Pc	UP000004477$tr|D1PEA0|D1PEA0_9BACT	0.300064	0.126452
Pc	UP000004477$tr|D1PE08|D1PE08_9BACT	0.200261	0.092634
Pc	UP000004477$tr|D1PFH3|D1PFH3_9BACT	0.425659	0.108807
Pc	UP000004477$tr|D1PDQ8|D1PDQ8_9BACT	0.534607	0.147657
Pc	UP000004477$tr|D1PBH6|D1PBH6_9BACT	0.215997	0.100077
Pc	UP000004477$tr|D1P9Z9|D1P9Z9_9BACT	0.166995	0.0864049
Pc	UP000004477$tr|D1P8R6|D1P8R6_9BACT	0.191002	0.179237
Pc	UP000004477$tr|D1PG89|D1PG89_9BACT	0.235962	0.230515
Pc	UP000004477$tr|D1P902|D1P902_9BACT	0.353263	0.324758
Pc	UP000004477$tr|D1PGH9|D1PGH9_9BACT	0.215895	0.0956544
Pc	UP000004477$tr|D1PE32|D1PE32_9BACT	0.161054	0.140461
Pc	UP000004477$tr|D1PEZ9|D1PEZ9_9BACT	0.302616	0.15261
Pc	UP000004477$tr|D1PHM1|D1PHM1_9BACT	0.340473	0.102461
Pc	UP000004477$tr|D1PGQ9|D1PGQ9_9BACT	0.419416	0.334597
Pc	UP000004477$tr|D1PCE1|D1PCE1_9BACT	0.552532	0.152442
Pc	UP000004477$tr|D1PAQ0|D1PAQ0_9BACT	0.154792	0.105672
Pc	UP000004477$tr|D1P977|D1P977_9BACT	0.347095	0.129323
Pc	UP000004477$tr|D1PDX7|D1PDX7_9BACT	0.184231	0.0779265
Pc	UP000004477$tr|D1PCJ7|D1PCJ7_9BACT	0.138721	0.119865
Pc	UP000004477$tr|D1PF40|D1PF40_9BACT	0.193493	0.11228
Pc	UP000004477$tr|D1PDE5|D1PDE5_9BACT	0.15679	0.0491159
Pc	UP000004477$tr|D1P8X6|D1P8X6_9BACT	0.277762	0.176269
Pc	UP000004477$tr|D1PG50|D1PG50_9BACT	0.420686	0.234831
Pc	UP000004477$tr|D1P923|D1P923_9BACT	0.237614	0.123758
Pc	UP000004477$tr|D1PCK4|D1PCK4_9BACT	0.190735	0.13557
Pc	UP000004477$tr|D1PBG2|D1PBG2_9BACT	0.14761	0.071878
Pc	UP000004477$tr|D1PGH1|D1PGH1_9BACT	0.221016	0.113402
Pc	UP000004477$tr|D1P9X7|D1P9X7_9BACT	0.304379	0.181294
Pc	UP000004477$tr|D1PDC1|D1PDC1_9BACT	0.263945	0.284956
Pc	UP000004477$tr|D1PC32|D1PC32_9BACT	0.204674	0.122021
Pc	UP000004477$tr|D1P8Q9|D1P8Q9_9BACT	0.371309	0.35796
Pc	UP000004477$tr|D1PGG3|D1PGG3_9BACT	0.202637	0.122578
Pc	UP000004477$tr|D1PA24|D1PA24_9BACT	0.274859	0.132503
Pc	UP000004477$tr|D1PGS5|D1PGS5_9BACT	0.172522	0.102052
Pc	UP000004477$tr|D1PCQ5|D1PCQ5_9BACT	0.231624	0.327325
Pc	UP000004477$tr|D1PBU3|D1PBU3_9BACT	0.147301	0.111094
Pc	UP000004477$tr|D1PA98|D1PA98_9BACT	0.257759	0.1462
Pc	UP000004477$tr|D1P9V5|D1P9V5_9BACT	0.11223	0.0649577
Pc	UP000004477$tr|D1PFZ7|D1PFZ7_9BACT	0.147612	0.204041
Pc	UP000004477$tr|D1PCJ9|D1PCJ9_9BACT	0.188766	0.0833995
Pc	UP000004477$tr|D1P9D1|D1P9D1_9BACT	0.0676742	0.0760662
Pc	UP000004477$tr|D1PDG7|D1PDG7_9BACT	0.259961	0.163449
Pc	UP000004477$tr|D1PCR7|D1PCR7_9BACT	0.315637	0.101296
Pc	UP000004477$tr|D1PDA7|D1PDA7_9BACT	0.272231	0.15213
Pc	UP000004477$tr|D1PC90|D1PC90_9BACT	0.323923	0.180835
Pc	UP000004477$tr|D1PCX6|D1PCX6_9BACT	0.145647	0.127039
Pc	UP000004477$tr|D1PB59|D1PB59_9BACT	0.267017	0.366986
Pc	UP000004477$tr|D1PGL1|D1PGL1_9BACT	0.196738	0.103102
Pc	UP000004477$tr|D1P9Z3|D1P9Z3_9BACT	0.301025	0.233608
Pc	UP000004477$tr|D1PGM6|D1PGM6_9BACT	0.377226	0.245202
Pc	UP000004477$tr|D1PCE4|D1PCE4_9BACT	0.223184	0.10536
Pc	UP000004477$tr|D1P972|D1P972_9BACT	0.198042	0.163425
Pc	UP000004477$tr|D1P8Q4|D1P8Q4_9BACT	0.231226	0.12699
Pc	UP000004477$tr|D1PHJ8|D1PHJ8_9BACT	0.221574	0.148422
Pc	UP000004477$tr|D1PCP9|D1PCP9_9BACT	0.231204	0.132494
Pc	UP000004477$tr|D1PCX9|D1PCX9_9BACT	0.218775	0.0875999
Pc	UP000004477$tr|D1PAB3|D1PAB3_9BACT	0.162177	0.214913
Pc	UP000004477$tr|D1PCD3|D1PCD3_9BACT	0.217328	0.115977
Pc	UP000004477$tr|D1PBG4|D1PBG4_9BACT	0.172836	0.0711308
Pc	UP000004477$tr|D1PF01|D1PF01_9BACT	0.169316	0.112089
Pc	UP000004477$tr|D1PAN2|D1PAN2_9BACT	0.216101	0.141828
Pc	UP000004477$tr|D1PG11|D1PG11_9BACT	0.187767	0.117443
Pc	UP000004477$tr|D1PFG0|D1PFG0_9BACT	0.151919	0.0973844
Pc	UP000004477$tr|D1PBT7|D1PBT7_9BACT	0.400773	0.115932
Pc	UP000004477$tr|D1PDI0|D1PDI0_9BACT	0.369961	0.269184
Pc	UP000004477$tr|D1PFP7|D1PFP7_9BACT	0.195824	0.106539
Pc	UP000004477$tr|D1PBB6|D1PBB6_9BACT	0.235489	0.127375
Pc	UP000004477$tr|D1PDL9|D1PDL9_9BACT	0.197985	0.162349
Pc	UP000004477$tr|D1PH00|D1PH00_9BACT	0.128283	0.0687252
Pc	UP000004477$tr|D1P8Q0|D1P8Q0_9BACT	0.188085	0.0720961
Pc	UP000004477$tr|D1PGH6|D1PGH6_9BACT	0.213797	0.163177
Pc	UP000004477$tr|D1PBZ5|D1PBZ5_9BACT		0.224891
Pc	UP000004477$tr|D1PEW3|D1PEW3_9BACT	0.406455	0.314184
Pc	UP000004477$tr|D1PHA1|D1PHA1_9BACT	0.307258	0.261288
Pc	UP000004477$tr|D1P8W5|D1P8W5_9BACT	0.184379	0.0619005
Pc	UP000004477$tr|D1PFH6|D1PFH6_9BACT	0.396992	0.391441
Pc	UP000004477$tr|D1PAA0|D1PAA0_9BACT	0.195434	0.0990027
Pc	UP000004477$tr|D1PA14|D1PA14_9BACT	0.258868	0.113674
Pc	UP000004477$tr|D1PD24|D1PD24_9BACT	0.269161	0.165506
Pc	UP000004477$tr|D1PAX1|D1PAX1_9BACT	0.27181	0.191648
Pc	UP000004477$tr|D1PFS9|D1PFS9_9BACT	0.432512	0.128124
Pc	UP000004477$tr|D1PES0|D1PES0_9BACT	0.367018	0.333816
Pc	UP000004477$tr|D1PAS4|D1PAS4_9BACT	0.257273	0.119197
Pc	UP000004477$tr|D1PA44|D1PA44_9BACT	0.213475	0.256585
Pc	UP000004477$tr|D1PGS3|D1PGS3_9BACT	0.262725	0.177629
Pc	UP000004477$tr|D1PD63|D1PD63_9BACT	0.265526	0.109449
Pc	UP000004477$tr|D1PAG1|D1PAG1_9BACT	0.437081	0.0898998
Pc	UP000004477$tr|D1PF49|D1PF49_9BACT	0.276045	0.143553
Pc	UP000004477$tr|D1PCD2|D1PCD2_9BACT	0.203352	0.116339
Pc	UP000004477$tr|D1PAV2|D1PAV2_9BACT	0.0240551	0.115153
Pc	UP000004477$tr|D1PB76|D1PB76_9BACT	0.255382	0.136115
Pc	UP000004477$tr|D1PH07|D1PH07_9BACT	0.155398	0.160625
Pc	UP000004477$tr|D1PBB3|D1PBB3_9BACT	0.52982	0.260966
Pc	UP000004477$tr|D1PCJ3|D1PCJ3_9BACT	0.333528	0.306097
Pc	UP000004477$tr|D1PA91|D1PA91_9BACT	0.108324
Pc	UP000004477$tr|D1PCE9|D1PCE9_9BACT	0.21023	0.191103
Pc	UP000004477$tr|D1PBW4|D1PBW4_9BACT	0.868894	0.397301
Pc	UP000004477$tr|D1PBS4|D1PBS4_9BACT	0.455648	0.101434
Pc	UP000004477$tr|D1PD98|D1PD98_9BACT	0.423557	0.228043
Pc	UP000004477$tr|D1PED5|D1PED5_9BACT	0.180055	0.112067
Pc	UP000004477$tr|D1PGP8|D1PGP8_9BACT	0.276071	0.17901
Pc	UP000004477$tr|D1PHE5|D1PHE5_9BACT	0.677331	0.357448
Pc	UP000004477$tr|D1PCK7|D1PCK7_9BACT	0.213398	0.11679
Pc	UP000004477$tr|D1PED9|D1PED9_9BACT	0.178915	0.156813
Pc	UP000004477$tr|D1PEX9|D1PEX9_9BACT	0.136729	0.065742
Pc	UP000004477$tr|D1PES6|D1PES6_9BACT	0.287191	0.183406
Pc	UP000004477$tr|D1PF59|D1PF59_9BACT	0.415404	0.156081
Pc	UP000004477$tr|D1PCT4|D1PCT4_9BACT	0.186603	0.186375
Pc	UP000004477$tr|D1PDN2|D1PDN2_9BACT	0.216565	0.157244
Pc	UP000004477$tr|D1P922|D1P922_9BACT	0.244764	0.248081
Pc	UP000004477$tr|D1PBV3|D1PBV3_9BACT	0.151663	0.0744979
Pc	UP000004477$tr|D1P9H6|D1P9H6_9BACT	0.151746	0.147098
Pc	UP000004477$tr|D1PBJ5|D1PBJ5_9BACT	0.283816	0.106809
Pc	UP000004477$tr|D1PFJ5|D1PFJ5_9BACT	0.259055	0.143936
Pc	UP000004477$tr|D1PGI3|D1PGI3_9BACT	0.186623	0.0661609
Pc	UP000004477$tr|D1P8L5|D1P8L5_9BACT	0.298293	0.104341
Pc	UP000004477$tr|D1P9N2|D1P9N2_9BACT	0.182513	0.167708
Pc	UP000004477$tr|D1PBS5|D1PBS5_9BACT	0.368366	0.136672
Pc	UP000004477$tr|D1P919|D1P919_9BACT
Pc	UP000004477$tr|D1PG16|D1PG16_9BACT	0.159153	0.0836335
Pc	UP000004477$tr|D1PBX8|D1PBX8_9BACT	0.234497	0.162523
Pc	UP000004477$tr|D1PDS7|D1PDS7_9BACT	0.185459	0.134419
Pc	UP000004477$tr|D1PAI4|D1PAI4_9BACT	0.160561	0.0892806
Pc	UP000004477$tr|D1PC56|D1PC56_9BACT	0.57731	0.172759
Pc	UP000004477$tr|D1PDC0|D1PDC0_9BACT	0.284243	0.147726
Pc	UP000004477$tr|D1PFP8|D1PFP8_9BACT	0.12339	0.103189
Pc	UP000004477$tr|D1P9V8|D1P9V8_9BACT	0.205953	0.182326
Pc	UP000004477$tr|D1PG87|D1PG87_9BACT	0.240621	0.106135
Pc	UP000004477$tr|D1PE18|D1PE18_9BACT	0.232962	0.159627
Pc	UP000004477$tr|D1PBQ2|D1PBQ2_9BACT	0.364955	0.41693
Pc	UP000004477$tr|D1PH11|D1PH11_9BACT	0.226689	0.104734
Pc	UP000004477$tr|D1PE16|D1PE16_9BACT	0.255312	0.10177
Pc	UP000004477$tr|D1P8U1|D1P8U1_9BACT	0.203656	0.0523934
Pc	UP000004477$tr|D1P9I0|D1P9I0_9BACT	0.20007	0.102304
Pc	UP000004477$tr|D1PBW9|D1PBW9_9BACT	0.300526	0.17404
Pc	UP000004477$tr|D1PCQ8|D1PCQ8_9BACT	0.211897	0.113353
Pc	UP000004477$tr|D1PHE8|D1PHE8_9BACT	0.230901
Pc	UP000004477$tr|D1PHE7|D1PHE7_9BACT	0.702106	0.407983
Pc	UP000004477$tr|D1PHV8|D1PHV8_9BACT	0.153148	0.0997548
Pc	UP000004477$tr|D1PAP6|D1PAP6_9BACT	0.165034	0.128089
Pc	UP000004477$tr|D1PCI9|D1PCI9_9BACT	0.188324	0.0983382
Pc	UP000004477$tr|D1PEY6|D1PEY6_9BACT	0.160453	0.112128
Pc	UP000004477$tr|D1P9Z4|D1P9Z4_9BACT	0.250943	0.152871
Pc	UP000004477$tr|D1PE27|D1PE27_9BACT	0.135583	0.0741344
Pc	UP000004477$tr|D1PDY9|D1PDY9_9BACT	0.196214	0.105293
Pc	UP000004477$tr|D1PHI1|D1PHI1_9BACT	0.156674	0.136399
Pc	UP000004477$tr|D1P9W9|D1P9W9_9BACT	0.183347	0.101576
Pc	UP000004477$tr|D1PD04|D1PD04_9BACT	0.245545	0.0760799
Pc	UP000004477$tr|D1PH69|D1PH69_9BACT	0.209692	0.073945
Pc	UP000004477$tr|D1P944|D1P944_9BACT	0.478801	0.284004
Pc	UP000004477$tr|D1PBS0|D1PBS0_9BACT	0.160739	0.103737
Pc	UP000004477$tr|D1PBK5|D1PBK5_9BACT	0.160981	0.195687
Pc	UP000004477$tr|D1PCK0|D1PCK0_9BACT	0.118656	0.0885863
Pc	UP000004477$tr|D1PED3|D1PED3_9BACT	0.427168	0.164583
Pc	UP000004477$tr|D1PFP6|D1PFP6_9BACT	0.226093	0.109899
Pc	UP000004477$tr|D1P9W2|D1P9W2_9BACT	0.205138	0.10787
Pc	UP000004477$tr|D1PE65|D1PE65_9BACT	0.273032	0.124176
Pc	UP000004477$tr|D1PCE0|D1PCE0_9BACT	0.567916	0.138449
Pc	UP000004477$tr|D1PHJ7|D1PHJ7_9BACT	0.136	0.0636962
Pc	UP000004477$tr|D1PH20|D1PH20_9BACT	0.189248	0.118069
Pc	UP000004477$tr|D1P8M8|D1P8M8_9BACT	0.237476	0.123007
Pc	UP000004477$tr|D1PGX8|D1PGX8_9BACT	0.2102	0.134242
Pc	UP000004477$tr|D1PG85|D1PG85_9BACT	0.222489	0.108316
Pc	UP000004477$tr|D1PEV5|D1PEV5_9BACT	0.340795	0.186012
Pc	UP000004477$tr|D1PGU1|D1PGU1_9BACT	0.335487	0.243021
Pc	UP000004477$tr|D1PGF6|D1PGF6_9BACT	0.381488	0.29397
Pc	UP000004477$tr|D1PD83|D1PD83_9BACT	0.254519	0.179534
Pc	UP000004477$tr|D1PFU9|D1PFU9_9BACT	0.297372	0.123267
Pc	UP000004477$tr|D1PAB1|D1PAB1_9BACT	0.23801	0.156329
Pc	UP000004477$tr|D1PBQ6|D1PBQ6_9BACT	0.202835	0.0920439
Pc	UP000004477$tr|D1PGK3|D1PGK3_9BACT	0.203456	0.105602
Pc	UP000004477$tr|D1PAT3|D1PAT3_9BACT	0.229058	0.11861
Pc	UP000004477$tr|D1PGP0|D1PGP0_9BACT	0.470194	0.177796
Pc	UP000004477$tr|D1PFY5|D1PFY5_9BACT	0.261996	0.15431
Pc	UP000004477$tr|D1P8V1|D1P8V1_9BACT	0.16661	0.0971981
Pc	UP000004477$tr|D1PBB1|D1PBB1_9BACT	0.527533	0.162282
Pc	UP000004477$tr|D1PGL9|D1PGL9_9BACT	0.203736	0.136008
Pc	UP000004477$tr|D1PCD1|D1PCD1_9BACT	0.24905	0.19936
Pc	UP000004477$tr|D1PBJ0|D1PBJ0_9BACT	0.141636	0.105096
Pc	UP000004477$tr|D1PFI1|D1PFI1_9BACT	0.227215	0.15203
Pc	UP000004477$tr|D1PA82|D1PA82_9BACT	0.154384	0.0943898
Pc	UP000004477$tr|D1PHI4|D1PHI4_9BACT	0.264421	0.219852
Pc	UP000004477$tr|D1PCI1|D1PCI1_9BACT	0.217196	0.239776
Pc	UP000004477$tr|D1PD66|D1PD66_9BACT	0.372844	0.276885
Pc	UP000004477$tr|D1PF22|D1PF22_9BACT	0.171992	0.127217
Pc	UP000004477$tr|D1PCD6|D1PCD6_9BACT	0.183033	0.0866416
Pc	UP000004477$tr|D1PBE0|D1PBE0_9BACT	0.169552	0.102114
Pc	UP000004477$tr|D1PE84|D1PE84_9BACT	0.349083	0.284352
Pc	UP000004477$tr|D1PH13|D1PH13_9BACT	0.760005	0.0916675
Pc	UP000004477$tr|D1PBD7|D1PBD7_9BACT	0.24154	0.136232
Pc	UP000004477$tr|D1PGK5|D1PGK5_9BACT	0.305272	0.146587
Pc	UP000004477$tr|D1PDV7|D1PDV7_9BACT	0.129118	0.049433
Pc	UP000004477$tr|D1PG35|D1PG35_9BACT	0.744484	0.143504
Pc	UP000004477$tr|D1PGM8|D1PGM8_9BACT	0.23474	0.198292
Pc	UP000004477$tr|D1PHY6|D1PHY6_9BACT	0.308934	0.139955
Pc	UP000004477$tr|D1PHD7|D1PHD7_9BACT	0.220154	0.12902
Pc	UP000004477$tr|D1PBC9|D1PBC9_9BACT	0.148269	0.133465
Pc	UP000004477$tr|D1PEH8|D1PEH8_9BACT	0.732667	0.235441
Pc	UP000004477$tr|D1PF43|D1PF43_9BACT	0.222928	0.154836
Pc	UP000004477$tr|D1PD62|D1PD62_9BACT	0.134803	0.125926
Pc	UP000004477$tr|D1PA43|D1PA43_9BACT	0.138694	0.102098
Pc	UP000004477$tr|D1PHA5|D1PHA5_9BACT	0.304064	0.200577
Pc	UP000004477$tr|D1PBF9|D1PBF9_9BACT	0.302387	0.0820308
Pc	UP000004477$tr|D1P949|D1P949_9BACT	0.312134
Pc	UP000004477$tr|D1PBW3|D1PBW3_9BACT	0.406074	0.372962
Pc	UP000004477$tr|D1P8K5|D1P8K5_9BACT	0.241729	0.143635
Pc	UP000004477$tr|D1PEA9|D1PEA9_9BACT	0.244992	0.232675
Pc	UP000004477$tr|D1PD64|D1PD64_9BACT	0.177045	0.199145
Pc	UP000004477$tr|D1PGX6|D1PGX6_9BACT	0.125459	0.116301
Pc	UP000004477$tr|D1PHW4|D1PHW4_9BACT	0.353653	0.121625
Pc	UP000004477$tr|D1PD02|D1PD02_9BACT	0.291789	0.098724
Pc	UP000004477$tr|D1PCF7|D1PCF7_9BACT	0.0904855	0.172835
Pc	UP000004477$tr|D1PFF2|D1PFF2_9BACT	0.156145	0.119625
Pc	UP000004477$tr|D1PBQ5|D1PBQ5_9BACT	0.160821	0.127457
Pc	UP000004477$tr|D1PD06|D1PD06_9BACT	0.305499	0.193928
Pc	UP000004477$tr|D1PEK4|D1PEK4_9BACT	0.140181	0.0899747
Pc	UP000004477$tr|D1PG08|D1PG08_9BACT	0.217065	0.0560611
Pc	UP000004477$tr|D1PGI9|D1PGI9_9BACT	0.147261	0.0913562
Pc	UP000004477$tr|D1PG28|D1PG28_9BACT	0.172318	0.14018
Pc	UP000004477$tr|D1P8K7|D1P8K7_9BACT	0.219836	0.0953763
Pc	UP000004477$tr|D1PBT2|D1PBT2_9BACT	0.269263	0.254031
Pc	UP000004477$tr|D1PBH5|D1PBH5_9BACT	0.375602	0.361061
Pc	UP000004477$tr|D1PDH9|D1PDH9_9BACT	0.204405	0.111181
Pc	UP000004477$tr|D1P9K9|D1P9K9_9BACT	0.245567	0.195338
Pc	UP000004477$tr|D1PEB4|D1PEB4_9BACT	0.343615	0.176189
Pc	UP000004477$tr|D1PH88|D1PH88_9BACT	0.187948	0.136886
Pc	UP000004477$tr|D1P9Z5|D1P9Z5_9BACT	0.220095	0.116753
Pc	UP000004477$tr|D1PED2|D1PED2_9BACT	0.204462	0.143482
Pc	UP000004477$tr|D1PEJ2|D1PEJ2_9BACT	0.212808	0.116659
Pc	UP000004477$tr|D1PBH3|D1PBH3_9BACT	0.243949	0.143223
Pc	UP000004477$tr|D1PFD7|D1PFD7_9BACT	0.182577	0.103295
Pc	UP000004477$tr|D1PBS7|D1PBS7_9BACT	0.203151	0.0862648
Pc	UP000004477$tr|D1PG18|D1PG18_9BACT	0.269383	0.07355
Pc	UP000004477$tr|D1P999|D1P999_9BACT	0.24132	0.0743047
Pc	UP000004477$tr|D1PE10|D1PE10_9BACT	0.179005	0.139349
Pc	UP000004477$tr|D1PE25|D1PE25_9BACT	0.152871	0.114535
Pc	UP000004477$tr|D1PHE2|D1PHE2_9BACT	0.205009	0.239317
Pc	UP000004477$tr|D1PA89|D1PA89_9BACT	0.161227	0.189808
Pc	UP000004477$tr|D1P8K3|D1P8K3_9BACT	0.487265	0.22958
Pc	UP000004477$tr|D1PB65|D1PB65_9BACT	0.27588	0.165507
Pc	UP000004477$tr|D1PDY3|D1PDY3_9BACT	0.245829	0.0878982
Pc	UP000004477$tr|D1PB74|D1PB74_9BACT	0.569163	0.0627055
Pc	UP000004477$tr|D1PFL1|D1PFL1_9BACT	0.480838	0.0875908
Pc	UP000004477$tr|D1PGZ0|D1PGZ0_9BACT	0.262113	0.0923893
Pc	UP000004477$tr|D1PBS8|D1PBS8_9BACT	0.504137	0.0784449
Pc	UP000004477$tr|D1P9K3|D1P9K3_9BACT	0.163672	0.135033
Pc	UP000004477$tr|D1P9P9|D1P9P9_9BACT	0.282737	0.108468
Pc	UP000004477$tr|D1P8W7|D1P8W7_9BACT	0.212774	0.133839
Pc	UP000004477$tr|D1PG77|D1PG77_9BACT	0.248155	0.130653
Pc	UP000004477$tr|D1PGJ8|D1PGJ8_9BACT	0.291113	0.159193
Pc	UP000004477$tr|D1PG63|D1PG63_9BACT	0.29535	0.130928
Pc	UP000004477$tr|D1PD21|D1PD21_9BACT	0.349928	0.191861
Pc	UP000004477$tr|D1PAA9|D1PAA9_9BACT	0.266281	0.163302
Pc	UP000004477$tr|D1PFX7|D1PFX7_9BACT	0.230909	0.121697
Pc	UP000004477$tr|D1PHX4|D1PHX4_9BACT	0.180963	0.105635
Pc	UP000004477$tr|D1PGU5|D1PGU5_9BACT	0.178581	0.17132
Pc	UP000004477$tr|D1PD45|D1PD45_9BACT	0.264939	0.187916
Pc	UP000004477$tr|D1PF51|D1PF51_9BACT	0.285699	0.126241
Pc	UP000004477$tr|D1PHE4|D1PHE4_9BACT	0.41508	0.24609
Pc	UP000004477$tr|D1PBW1|D1PBW1_9BACT	0.238153	0.130198
Pc	UP000004477$tr|D1PAD3|D1PAD3_9BACT	0.358028	0.184681
Pc	UP000004477$tr|D1PFJ4|D1PFJ4_9BACT	0.482234	0.172038
Pc	UP000004477$tr|D1PAP2|D1PAP2_9BACT	0.209747	0.174116
Pc	UP000004477$tr|D1PDW8|D1PDW8_9BACT	0.401002	0.268894
Pc	UP000004477$tr|D1P982|D1P982_9BACT	0.176981	0.0990804
Pc	UP000004477$tr|D1PGH3|D1PGH3_9BACT	0.205363	0.204103
Pc	UP000004477$tr|D1PGC5|D1PGC5_9BACT	0.364752	0.207327
Pc	UP000004477$tr|D1P8Z6|D1P8Z6_9BACT	0.199217	0.185387
Pc	UP000004477$tr|D1PBZ9|D1PBZ9_9BACT	0.244007	0.161036
Pc	UP000004477$tr|D1P8M9|D1P8M9_9BACT	0.289423	0.109373
Pc	UP000004477$tr|D1PG75|D1PG75_9BACT	0.141771	0.215902
Pc	UP000004477$tr|D1PG27|D1PG27_9BACT	0.360442	0.139151
Pc	UP000004477$tr|D1PGI2|D1PGI2_9BACT	0.185523	0.101075
Pc	UP000004477$tr|D1PCQ3|D1PCQ3_9BACT	0.31388	0.0599516
Pc	UP000004477$tr|D1PCI7|D1PCI7_9BACT	0.258182	0.140846
Pc	UP000004477$tr|D1PGI6|D1PGI6_9BACT	0.230811	0.412638
Pc	UP000004477$tr|D1PB54|D1PB54_9BACT	0.212641	0.0723335
Pc	UP000004477$tr|D1PB99|D1PB99_9BACT	0.0327936
Pc	UP000004477$tr|D1PA32|D1PA32_9BACT	0.242742	0.132865
Pc	UP000004477$tr|D1PDZ0|D1PDZ0_9BACT	0.13892	0.0583581
Pc	UP000004477$tr|D1PCF0|D1PCF0_9BACT	0.281138	0.15671
Pc	UP000004477$tr|D1PAY7|D1PAY7_9BACT	0.172756	0.264943
Pc	UP000004477$tr|D1PHV7|D1PHV7_9BACT	0.243016	0.112108
Pc	UP000004477$tr|D1PCY0|D1PCY0_9BACT	0.203997	0.139905
Pc	UP000004477$tr|D1PC26|D1PC26_9BACT	0.236161	0.223486
Pc	UP000004477$tr|D1PAK3|D1PAK3_9BACT	0.207786	0.112879
Pc	UP000004477$tr|D1PFI0|D1PFI0_9BACT	0.179382	0.208721
Pc	UP000004477$tr|D1PE74|D1PE74_9BACT	0.112143	0.125618
Pc	UP000004477$tr|D1PBU4|D1PBU4_9BACT	0.160813	0.138264
Pc	UP000004477$tr|D1PCH0|D1PCH0_9BACT	0.182026	0.134144
Pc	UP000004477$tr|D1PA27|D1PA27_9BACT	0.171246	0.0881149
Pc	UP000004477$tr|D1PFV6|D1PFV6_9BACT	0.28541	0.116291
Pc	UP000004477$tr|D1PDT0|D1PDT0_9BACT	0.151244	0.14776
Pc	UP000004477$tr|D1PB98|D1PB98_9BACT	0.152255	0.149844
Pc	UP000004477$tr|D1PD67|D1PD67_9BACT	0.150497	0.118019
Pc	UP000004477$tr|D1PBC5|D1PBC5_9BACT	0.215106	0.232775
Pc	UP000004477$tr|D1PAL7|D1PAL7_9BACT	0.338042	0.0996201
Pc	UP000004477$tr|D1PG07|D1PG07_9BACT	0.16487	0.10487
Pc	UP000004477$tr|D1PGY4|D1PGY4_9BACT	0.285904	0.189902
Pc	UP000004477$tr|D1PAS9|D1PAS9_9BACT	0.148631	0.133181
Pc	UP000004477$tr|D1PB63|D1PB63_9BACT	0.216961	0.112298
Pc	UP000004477$tr|D1PBJ9|D1PBJ9_9BACT		0.127588
Pc	UP000004477$tr|D1PAN1|D1PAN1_9BACT	0.210514	0.078992
Pc	UP000004477$tr|D1PDJ9|D1PDJ9_9BACT	0.159286	0.0621549
Pc	UP000004477$tr|D1P9M3|D1P9M3_9BACT	0.194086	0.143179
Pc	UP000004477$tr|D1PD39|D1PD39_9BACT	0.185762	0.141441
Pc	UP000004477$tr|D1PGM3|D1PGM3_9BACT	0.140657	0.0697353
Pc	UP000004477$tr|D1PDW2|D1PDW2_9BACT	0.179821	0.22596
Pc	UP000004477$tr|D1PAA6|D1PAA6_9BACT	0.244853	0.201922
Pc	UP000004477$tr|D1PG71|D1PG71_9BACT	0.16533	0.192642
Pc	UP000004477$tr|D1P9X3|D1P9X3_9BACT	0.238975	0.153582
Pc	UP000004477$tr|D1PEP4|D1PEP4_9BACT	0.228367	0.170341
Pc	UP000004477$tr|D1PBB0|D1PBB0_9BACT	0.18097	0.229658
Pc	UP000004477$tr|D1PA85|D1PA85_9BACT	0.39782	0.177718
Pc	UP000004477$tr|D1PG94|D1PG94_9BACT	0.321783	0.302746
Pc	UP000004477$tr|D1PA00|D1PA00_9BACT	0.263405	0.209808
Pc	UP000004477$tr|D1P9V9|D1P9V9_9BACT	0.215659	0.204871
Pc	UP000004477$tr|D1PGH7|D1PGH7_9BACT	0.305945	0.185245
Pc	UP000004477$tr|D1PBC6|D1PBC6_9BACT	0.400144	0.0802676
Pc	UP000004477$tr|D1PBS6|D1PBS6_9BACT	0.450436	0.136365
Pc	UP000004477$tr|D1PBB2|D1PBB2_9BACT	0.398558	0.161811
Pc	UP000004477$tr|D1PD48|D1PD48_9BACT	0.317987	0.0798042
Pc	UP000004477$tr|D1PE34|D1PE34_9BACT	0.242258	0.129837
Pc	UP000004477$tr|D1PG31|D1PG31_9BACT	0.547016	0.310008
Pc	UP000004477$tr|D1PF33|D1PF33_9BACT	0.357557	0.234633
Pc	UP000004477$tr|D1PBZ8|D1PBZ8_9BACT	0.189378	0.186483
Pc	UP000004477$tr|D1PDH0|D1PDH0_9BACT	0.234164	0.175215
Pc	UP000004477$tr|D1PD94|D1PD94_9BACT	0.178968	0.143859
Pc	UP000004477$tr|D1PAB7|D1PAB7_9BACT	0.310541	0.134157
Pc	UP000004477$tr|D1PAI2|D1PAI2_9BACT	0.21114	0.161219
Pc	UP000004477$tr|D1PGH5|D1PGH5_9BACT	0.161074	0.123946
Pc	UP000004477$tr|D1PD56|D1PD56_9BACT	0.128257	0.109947
Pc	UP000004477$tr|D1PFF0|D1PFF0_9BACT	0.144471	0.0826449
Pc	UP000004477$tr|D1PB47|D1PB47_9BACT	0.148713	0.174178
Pc	UP000004477$tr|D1PE99|D1PE99_9BACT	0.614722	0.399908
Pc	UP000004477$tr|D1PI23|D1PI23_9BACT	0.786449	0.118001
Pc	UP000004477$tr|D1PDH3|D1PDH3_9BACT		0.217689
Pc	UP000004477$tr|D1PBD8|D1PBD8_9BACT	0.128099	0.0836652
Pc	UP000004477$tr|D1PAH4|D1PAH4_9BACT	0.0906107	0.235824
Pc	UP000004477$tr|D1PCV5|D1PCV5_9BACT	0.499692	0.320514
Pc	UP000004477$tr|D1PD60|D1PD60_9BACT	0.275141	0.217554
Pc	UP000004477$tr|D1PCX8|D1PCX8_9BACT	0.181941	0.0792789
Pc	UP000004477$tr|D1PF26|D1PF26_9BACT	0.184935	0.184289
Pc	UP000004477$tr|D1PGL7|D1PGL7_9BACT	0.535642	0.424049
Pc	UP000004477$tr|D1PCJ2|D1PCJ2_9BACT	0.170243	0.116708
Pc	UP000004477$tr|D1PC79|D1PC79_9BACT	0.200309	0.18174
Pc	UP000004477$tr|D1PE82|D1PE82_9BACT	0.155211	0.0645032
Pc	UP000004477$tr|D1PCN9|D1PCN9_9BACT	0.165503	0.0987337
Pc	UP000004477$tr|D1PBX4|D1PBX4_9BACT		0.126724
Pc	UP000004477$tr|D1PAX6|D1PAX6_9BACT	0.137862	0.103596
Pc	UP000004477$tr|D1PAG2|D1PAG2_9BACT	0.135855	0.136952
Pc	UP000004477$tr|D1P8U6|D1P8U6_9BACT	0.217215	0.208615
Pc	UP000004477$tr|D1PA87|D1PA87_9BACT	0.190173	0.104551
Pc	UP000004477$tr|D1PFW0|D1PFW0_9BACT	0.11245	0.179566
Pc	UP000004477$tr|D1PFP2|D1PFP2_9BACT	0.195489	0.137612
Pc	UP000004477$tr|D1PCQ6|D1PCQ6_9BACT	0.224244	0.158382
Pc	UP000004477$tr|D1PAJ4|D1PAJ4_9BACT	0.369071	0.116435
Pc	UP000004477$tr|D1PH95|D1PH95_9BACT	0.270685	0.222182
Pc	UP000004477$tr|D1PGX5|D1PGX5_9BACT	0.297156	0.125008
Pc	UP000004477$tr|D1PB58|D1PB58_9BACT	0.0901863	0.109573
Pc	UP000004477$tr|D1PEN9|D1PEN9_9BACT	0.192873	0.131879
Pc	UP000004477$tr|D1PBX9|D1PBX9_9BACT	0.195185	0.0802018
Pc	UP000004477$tr|D1PCZ7|D1PCZ7_9BACT	0.123402	0.0840231
Pc	UP000004477$tr|D1PHU2|D1PHU2_9BACT	0.212861	0.197144
Pc	UP000004477$tr|D1PDV2|D1PDV2_9BACT		0.0638648
Pc	UP000004477$tr|D1P913|D1P913_9BACT	0.145141	0.0731054
Pc	UP000004477$tr|D1PCA8|D1PCA8_9BACT	0.331321	0.209779
Pc	UP000004477$tr|D1PCK8|D1PCK8_9BACT	0.22048	0.163699
Pc	UP000004477$tr|D1PBD6|D1PBD6_9BACT	0.15512	0.199032
Pc	UP000004477$tr|D1PAC2|D1PAC2_9BACT	0.165037	0.191578
Pc	UP000004477$tr|D1P957|D1P957_9BACT	0.742626	0.347764
Pc	UP000004477$tr|D1PFE4|D1PFE4_9BACT	0.194135	0.179881
Pc	UP000004477$tr|D1PFY3|D1PFY3_9BACT	0.350273	0.221546
Pc	UP000004477$tr|D1PBI5|D1PBI5_9BACT
Pc	UP000004477$tr|D1PDX5|D1PDX5_9BACT	0.197988	0.14812
Pc	UP000004477$tr|D1PG65|D1PG65_9BACT	0.430159	0.17303
Pc	UP000004477$tr|D1P9M5|D1P9M5_9BACT	0.179953	0.128211
Pc	UP000004477$tr|D1PGM4|D1PGM4_9BACT	0.2207	0.17628
Pc	UP000004477$tr|D1PBY1|D1PBY1_9BACT	0.224677	0.0742866
Pc	UP000004477$tr|D1P8N7|D1P8N7_9BACT	0.20517	0.180882
Pc	UP000004477$tr|D1PB81|D1PB81_9BACT	0.228185	0.231562
Pc	UP000004477$tr|D1PD55|D1PD55_9BACT	0.201663	0.0878544
Pc	UP000004477$tr|D1PDW1|D1PDW1_9BACT	0.158475	0.140002
Pc	UP000004477$tr|D1PGL8|D1PGL8_9BACT	0.194452	0.0695617
Pc	UP000004477$tr|D1PD38|D1PD38_9BACT	0.242262	0.122932
Pc	UP000004477$tr|D1P987|D1P987_9BACT	0.171875	0.174572
Pc	UP000004477$tr|D1P8Q6|D1P8Q6_9BACT	0.21788	0.118324
Pc	UP000004477$tr|D1P966|D1P966_9BACT	0.22455	0.154708
Pc	UP000004477$tr|D1PCS0|D1PCS0_9BACT	0.266928	0.0967107
Pc	UP000004477$tr|D1PGF9|D1PGF9_9BACT	0.294205	0.17128
Pc	UP000004477$tr|D1PC00|D1PC00_9BACT	0.315543	0.460142
Pc	UP000004477$tr|D1PFI7|D1PFI7_9BACT	0.26793	0.193213
Pc	UP000004477$tr|D1PAL8|D1PAL8_9BACT	0.157619	0.140728
Pc	UP000004477$tr|D1PEF6|D1PEF6_9BACT	0.189198	0.217822
Pc	UP000004477$tr|D1PAM2|D1PAM2_9BACT	0.168844	0.101467
Pc	UP000004477$tr|D1PD35|D1PD35_9BACT	0.285861	0.174291
Pc	UP000004477$tr|D1PFE5|D1PFE5_9BACT	0.188593	0.186365
Pc	UP000004477$tr|D1PFA5|D1PFA5_9BACT	0.0561623	0.00691131
Pc	UP000004477$tr|D1PE24|D1PE24_9BACT	0.426354	0.174286
Pc	UP000004477$tr|D1PAG8|D1PAG8_9BACT	0.228089	0.159467
Pc	UP000004477$tr|D1PFY7|D1PFY7_9BACT	0.171599	0.093485
Pc	UP000004477$tr|D1PDV6|D1PDV6_9BACT	0.280557	0.163668
Pc	UP000004477$tr|D1PBT9|D1PBT9_9BACT	0.22005	0.144034
Pc	UP000004477$tr|D1PEJ8|D1PEJ8_9BACT	0.266387	0.102556
Pc	UP000004477$tr|D1PHI6|D1PHI6_9BACT	0.177801	0.120206
Pc	UP000004477$tr|D1PEC7|D1PEC7_9BACT	0.136808	0.119366
Pc	UP000004477$tr|D1PDS1|D1PDS1_9BACT	0.117488	0.0665696
Pc	UP000004477$tr|D1PE69|D1PE69_9BACT	0.24117	0.0785843
Pc	UP000004477$tr|D1PFE7|D1PFE7_9BACT	0.239397	0.0961803
Pc	UP000004477$tr|D1PC92|D1PC92_9BACT	0.449625	0.174133
Pc	UP000004477$tr|D1PCQ7|D1PCQ7_9BACT	0.136373	0.202415
Pc	UP000004477$tr|D1PCC7|D1PCC7_9BACT	0.284941	0.154353
Pc	UP000004477$tr|D1PDV3|D1PDV3_9BACT	0.210848	0.237021
Pc	UP000004477$tr|D1PEA1|D1PEA1_9BACT	0.228274	0.146087
Pc	UP000004477$tr|D1PHB0|D1PHB0_9BACT	0.0859304	0.169773
Pc	UP000004477$tr|D1PAQ7|D1PAQ7_9BACT	0.221893	0.142625
Pc	UP000004477$tr|D1P997|D1P997_9BACT	0.634675	0.145438
Pc	UP000004477$tr|D1PBN6|D1PBN6_9BACT	0.300242	0.17575
Pc	UP000004477$tr|D1P8V6|D1P8V6_9BACT	0.228284	0.142949
Pc	UP000004477$tr|D1PBF6|D1PBF6_9BACT	0.136555	0.108863
Pc	UP000004477$tr|D1P8P7|D1P8P7_9BACT	0.189365	0.10366
Pc	UP000004477$tr|D1PA64|D1PA64_9BACT	0.202109	0.135094
Pc	UP000004477$tr|D1PA28|D1PA28_9BACT	0.166244	0.11248
Pc	UP000004477$tr|D1P9G1|D1P9G1_9BACT	0.105354	0.076715
Pc	UP000004477$tr|D1PD17|D1PD17_9BACT	0.195754	0.0907565
Pc	UP000004477$tr|D1PDU5|D1PDU5_9BACT	0.319842	0.115888
Pc	UP000004477$tr|D1PDA8|D1PDA8_9BACT	0.182556	0.158935
Pc	UP000004477$tr|D1P9R9|D1P9R9_9BACT	0.174226	0.147412
Pc	UP000004477$tr|D1PDI1|D1PDI1_9BACT	0.175345	0.0962678
Pc	UP000004477$tr|D1PGV5|D1PGV5_9BACT	0.302021	0.253056
Pc	UP000004477$tr|D1PDG9|D1PDG9_9BACT	0.264879	0.236732
Pc	UP000004477$tr|D1P968|D1P968_9BACT	0.185693	0.118319
Pc	UP000004477$tr|D1PFT4|D1PFT4_9BACT	0.273763	0.23248
Pc	UP000004477$tr|D1PEL0|D1PEL0_9BACT	0.159798	0.157198
Pc	UP000004477$tr|D1PFZ5|D1PFZ5_9BACT	0.307895	0.205811
Pc	UP000004477$tr|D1PFK0|D1PFK0_9BACT	0.18814	0.0770547
Pc	UP000004477$tr|D1PG12|D1PG12_9BACT	0.351595	0.146776
Pc	UP000004477$tr|D1PAM6|D1PAM6_9BACT	0.192368	0.194263
Pc	UP000004477$tr|D1PI15|D1PI15_9BACT	0.389279	0.237642
Pc	UP000004477$tr|D1PG01|D1PG01_9BACT	0.525317	0.297587
Pc	UP000004477$tr|D1PBG0|D1PBG0_9BACT	0.192252	0.0949996
Pc	UP000004477$tr|D1PGK2|D1PGK2_9BACT	0.265543	0.0975304
Pc	UP000004477$tr|D1PAN9|D1PAN9_9BACT	0.268151	0.125601
Pc	UP000004477$tr|D1PC53|D1PC53_9BACT	0.203563	0.151356
Pc	UP000004477$tr|D1PDL0|D1PDL0_9BACT	0.247494	0.0351542
Pc	UP000004477$tr|D1PCI6|D1PCI6_9BACT	0.177117	0.132917
Pc	UP000004477$tr|D1PGZ9|D1PGZ9_9BACT	0.197408	0.199978
Pc	UP000004477$tr|D1PG22|D1PG22_9BACT	0.178451	0.130334
Pc	UP000004477$tr|D1PBR0|D1PBR0_9BACT	0.205368	0.201223
Pc	UP000004477$tr|D1P921|D1P921_9BACT	0.239409	0.0857621
Pc	UP000004477$tr|D1PC89|D1PC89_9BACT	0.30434	0.12995
Pc	UP000004477$tr|D1PF41|D1PF41_9BACT	0.185692	0.146595
Pc	UP000004477$tr|D1PDG8|D1PDG8_9BACT	0.259029	0.184478
Pc	UP000004477$tr|D1PAT6|D1PAT6_9BACT	0.180428	0.113762
Pc	UP000004477$tr|D1P8V5|D1P8V5_9BACT	0.224213	0.143948
Pc	UP000004477$tr|D1P9P5|D1P9P5_9BACT	0.149395	0.153596
Pc	UP000004477$tr|D1PBU1|D1PBU1_9BACT	0.693661	0.417601
Pc	UP000004477$tr|D1PA99|D1PA99_9BACT	0.182854	0.0657339
Pc	UP000004477$tr|D1PES9|D1PES9_9BACT	0.202714	0.340502
Pc	UP000004477$tr|D1PDA3|D1PDA3_9BACT	0.218891	0.123378
Pc	UP000004477$tr|D1PBJ3|D1PBJ3_9BACT
Pc	UP000004477$tr|D1P9A2|D1P9A2_9BACT	0.337889	0.198226
Pc	UP000004477$tr|D1PAG9|D1PAG9_9BACT	0.160206	0.151448
Pc	UP000004477$tr|D1PAN0|D1PAN0_9BACT	0.494137	0.113353
Pc	UP000004477$tr|D1PC04|D1PC04_9BACT	0.267633	0.136385
Pc	UP000004477$tr|D1PDS6|D1PDS6_9BACT	0.179355	0.159241
Pc	UP000004477$tr|D1PDH7|D1PDH7_9BACT	0.2723	0.106725
Pc	UP000004477$tr|D1PBV5|D1PBV5_9BACT	0.157952	0.142579
Pc	UP000004477$tr|D1PAM4|D1PAM4_9BACT	0.166524	0.13387
Pc	UP000004477$tr|D1PDY4|D1PDY4_9BACT	0.31153	0.181655
Pc	UP000004477$tr|D1PB55|D1PB55_9BACT	0.248629	0.125586
Pc	UP000004477$tr|D1PFM1|D1PFM1_9BACT	0.367856	0.272637
Pc	UP000004477$tr|D1PFG3|D1PFG3_9BACT	0.413363	0.178757
Pc	UP000004477$tr|D1P9P8|D1P9P8_9BACT	0.187771	0.143954
Pc	UP000004477$tr|D1P8R7|D1P8R7_9BACT	0.16581	0.0997692
Pc	UP000004477$tr|D1PAD7|D1PAD7_9BACT	0.105786	0.0673969
Pc	UP000004477$tr|D1PGU4|D1PGU4_9BACT	0.190089	0.131291
Pc	UP000004477$tr|D1PAV4|D1PAV4_9BACT	0.263616	0.117566
Pc	UP000004477$tr|D1PFR5|D1PFR5_9BACT	0.402488	0.296851
Pc	UP000004477$tr|D1P931|D1P931_9BACT	0.220737	0.0903059
Pc	UP000004477$tr|D1PBQ7|D1PBQ7_9BACT	0.156126	0.136156
Pc	UP000004477$tr|D1P9V6|D1P9V6_9BACT	0.190472	0.104132
Pc	UP000004477$tr|D1PE41|D1PE41_9BACT	0.167362	0.1147
Pc	UP000004477$tr|D1PGI1|D1PGI1_9BACT	0.431549	0.37543
Pc	UP000004477$tr|D1PGT8|D1PGT8_9BACT	0.253396	0.169685
Pc	UP000004477$tr|D1PFA4|D1PFA4_9BACT	0.223259	0.0987381
Pc	UP000004477$tr|D1P9W7|D1P9W7_9BACT	0.250414	0.246884
Pc	UP000004477$tr|D1PH53|D1PH53_9BACT	0.210591	0.0947448
Pc	UP000004477$tr|D1PHK9|D1PHK9_9BACT	0.532875	0.332
Pc	UP000004477$tr|D1PD75|D1PD75_9BACT	0.159193	0.106694
Pc	UP000004477$tr|D1PHJ1|D1PHJ1_9BACT	0.392612	0.201515
Pc	UP000004477$tr|D1PEW0|D1PEW0_9BACT	0.252837	0.139647
Pc	UP000004477$tr|D1PF96|D1PF96_9BACT	0.18286	0.127109
Pc	UP000004477$tr|D1P920|D1P920_9BACT	0.176376	0.127895
Pc	UP000004477$tr|D1PBJ6|D1PBJ6_9BACT	0.201213	0.134066
Pc	UP000004477$tr|D1PGU2|D1PGU2_9BACT	0.206956	0.174578
Pc	UP000004477$tr|D1PHP9|D1PHP9_9BACT	0.230368	0.122092
Pc	UP000004477$tr|D1PH25|D1PH25_9BACT	0.299436	0.0838309
Pc	UP000004477$tr|D1PEG4|D1PEG4_9BACT	0.177134	0.100949
Pc	UP000004477$tr|D1PAY1|D1PAY1_9BACT	0.16343	0.164068
Pc	UP000004477$tr|D1P932|D1P932_9BACT	0.171372	0.205912
Pc	UP000004477$tr|D1PFB4|D1PFB4_9BACT	0.413115	0.446483
Pc	UP000004477$tr|D1PA22|D1PA22_9BACT	0.278379	0.266676
Pc	UP000004477$tr|D1P955|D1P955_9BACT	0.482744	0.290695
Pc	UP000004477$tr|D1PCM3|D1PCM3_9BACT	0.302655	0.125512
Pc	UP000004477$tr|D1PF70|D1PF70_9BACT	0.39653	0.273201
Pc	UP000004477$tr|D1PBQ9|D1PBQ9_9BACT	0.226528	0.121111
Pc	UP000004477$tr|D1PB68|D1PB68_9BACT	0.229775	0.138564
Pc	UP000004477$tr|D1PBK8|D1PBK8_9BACT	0.279221	0.24301
Pc	UP000004477$tr|D1PBG9|D1PBG9_9BACT	0.244742	0.164281
Pc	UP000004477$tr|D1PDQ0|D1PDQ0_9BACT	0.192791	0.154006
Pc	UP000004477$tr|D1PFV7|D1PFV7_9BACT	0.180622	0.182336
Pc	UP000004477$tr|D1PEQ9|D1PEQ9_9BACT	0.146293	0.0964992
Pc	UP000004477$tr|D1P9G2|D1P9G2_9BACT	0.22256	0.179045
Pc	UP000004477$tr|D1PF61|D1PF61_9BACT	0.165359	0.164091
Pc	UP000004477$tr|D1PFE6|D1PFE6_9BACT	0.185434	0.127159
Pc	UP000004477$tr|D1PFE0|D1PFE0_9BACT	0.197589	0.110124
Pc	UP000004477$tr|D1PAC8|D1PAC8_9BACT	0.764899	0.107257
Pc	UP000004477$tr|D1PCV1|D1PCV1_9BACT	0.248845	0.13733
Pc	UP000004477$tr|D1PDK6|D1PDK6_9BACT	0.192144	0.0892155
Pc	UP000004477$tr|D1PFL3|D1PFL3_9BACT		0.126607
Pc	UP000004477$tr|D1PGK1|D1PGK1_9BACT	0.242656	0.141048
Pc	UP000004477$tr|D1PA42|D1PA42_9BACT	0.236721	0.257274
Pc	UP000004477$tr|D1PFW9|D1PFW9_9BACT	0.48893	0.15653
Pc	UP000004477$tr|D1P8N0|D1P8N0_9BACT	0.205164	0.063514
Pc	UP000004477$tr|D1PHQ0|D1PHQ0_9BACT	0.232656	0.370058
Pc	UP000004477$tr|D1PBI9|D1PBI9_9BACT	0.180824	0.126969
Pc	UP000004477$tr|D1PCW9|D1PCW9_9BACT	0.281539
Pc	UP000004477$tr|D1PG00|D1PG00_9BACT	0.210443	0.283929
Pc	UP000004477$tr|D1PBT6|D1PBT6_9BACT	0.323066	0.187551
Pc	UP000004477$tr|D1PFE2|D1PFE2_9BACT	0.538689	0.141129
Pc	UP000004477$tr|D1PH89|D1PH89_9BACT	0.266822	0.175641
Pc	UP000004477$tr|D1P8N9|D1P8N9_9BACT	0.101489	0.0229042
Pc	UP000004477$tr|D1PG46|D1PG46_9BACT	0.596122	0.302971
Pc	UP000004477$tr|D1PES2|D1PES2_9BACT	0.315738	0.141043
Pc	UP000004477$tr|D1P8W2|D1P8W2_9BACT	0.220352
Pc	UP000004477$tr|D1PFW7|D1PFW7_9BACT	0.336155	0.329927
Pc	UP000004477$tr|D1P9T0|D1P9T0_9BACT	0.265302	0.295435
Pc	UP000004477$tr|D1PEB7|D1PEB7_9BACT	0.153465	0.071512
Pc	UP000004477$tr|D1P9E9|D1P9E9_9BACT
Pc	UP000004477$tr|D1PEN8|D1PEN8_9BACT	0.262122	0.147139
Pc	UP000004477$tr|D1PCF8|D1PCF8_9BACT	0.0553229
Pc	UP000004477$tr|D1PG88|D1PG88_9BACT	0.260027	0.209247
Pc	UP000004477$tr|D1PBT1|D1PBT1_9BACT	0.337241	0.214715
Pc	UP000004477$tr|D1PFE3|D1PFE3_9BACT	0.169974	0.131768
Pc	UP000004477$tr|D1PAP9|D1PAP9_9BACT	0.292109	0.196929
Pc	UP000004477$tr|D1PGY1|D1PGY1_9BACT	0.300511	0.14975
Pc	UP000004477$tr|D1PEX5|D1PEX5_9BACT	0.330578	0.297379
Pc	UP000004477$tr|D1PG90|D1PG90_9BACT	0.185537	0.162836
Pc	UP000004477$tr|D1PA84|D1PA84_9BACT	0.193225	0.114003
Pc	UP000004477$tr|D1PFZ0|D1PFZ0_9BACT	0.34082	0.193345
Pc	UP000004477$tr|D1P938|D1P938_9BACT	0.233408	0.185717
Pc	UP000004477$tr|D1PCA1|D1PCA1_9BACT	0.309718	0.193152
Pc	UP000004477$tr|D1PFY2|D1PFY2_9BACT	0.233732	0.23535
Pc	UP000004477$tr|D1PGW9|D1PGW9_9BACT	0.225105	0.195695
Pc	UP000004477$tr|D1P9Q8|D1P9Q8_9BACT	0.218797	0.133905
Pc	UP000004477$tr|D1PBV2|D1PBV2_9BACT	0.188555	0.146831
Pc	UP000004477$tr|D1PCV9|D1PCV9_9BACT	0.218216	0.213437
Pc	UP000004477$tr|D1PI08|D1PI08_9BACT	0.339166	0.279355
Pc	UP000004477$tr|D1PDY2|D1PDY2_9BACT	0.201343	0.161592
Pc	UP000004477$tr|D1PFB3|D1PFB3_9BACT	0.164546	0.0693356
Pc	UP000004477$tr|D1PAN5|D1PAN5_9BACT	0.294257	0.124896
Pc	UP000004477$tr|D1PFI3|D1PFI3_9BACT	0.246466	0.206015
Pc	UP000004477$tr|D1P8P4|D1P8P4_9BACT	0.19241	0.13639
Pc	UP000004477$tr|D1P8W8|D1P8W8_9BACT	0.167373	0.139507
Pc	UP000004477$tr|D1PGV7|D1PGV7_9BACT	0.277144	0.397604
Pc	UP000004477$tr|D1P959|D1P959_9BACT	0.215432	0.33929
Pc	UP000004477$tr|D1PFP3|D1PFP3_9BACT	0.200886	0.095742
Pc	UP000004477$tr|D1PBK4|D1PBK4_9BACT	0.315914	0.135474
Pc	UP000004477$tr|D1PD57|D1PD57_9BACT	0.327337	0.216674
Pc	UP000004477$tr|D1PD82|D1PD82_9BACT	0.0410012
Pc	UP000004477$tr|D1P9N8|D1P9N8_9BACT
Pc	UP000004477$tr|D1PEG9|D1PEG9_9BACT	0.242975	0.360102
Pc	UP000004477$tr|D1PE36|D1PE36_9BACT	0.179578	0.202492
Pc	UP000004477$tr|D1PH68|D1PH68_9BACT	0.205056	0.226696
Pc	UP000004477$tr|D1P9I1|D1P9I1_9BACT	0.0989936	0.14154
Pc	UP000004477$tr|D1P8N5|D1P8N5_9BACT	0.257537	0.162438
Pc	UP000004477$tr|D1PHM2|D1PHM2_9BACT	0.41857	0.208871
Pc	UP000004477$tr|D1PDB9|D1PDB9_9BACT	0.182521	0.127769
Pc	UP000004477$tr|D1PGN9|D1PGN9_9BACT	0.442823	0.160794
Pc	UP000004477$tr|D1PDP7|D1PDP7_9BACT	0.405665	0.19133
Pc	UP000004477$tr|D1PGQ2|D1PGQ2_9BACT	0.446903	0.197957
Pc	UP000004477$tr|D1PA86|D1PA86_9BACT	0.205755	0.167915
Pc	UP000004477$tr|D1PA75|D1PA75_9BACT	0.164301	0.127197
Pc	UP000004477$tr|D1PAT2|D1PAT2_9BACT	0.260481	0.170823
Pc	UP000004477$tr|D1PDB0|D1PDB0_9BACT	0.288101	0.191518
Pc	UP000004477$tr|D1PEB3|D1PEB3_9BACT	0.0855558	0.289277
Pc	UP000004477$tr|D1PEN7|D1PEN7_9BACT	0.240308	0.115606
Pc	UP000004477$tr|D1P933|D1P933_9BACT	0.203446	0.0922934
Pc	UP000004477$tr|D1PAJ2|D1PAJ2_9BACT	0.205208	0.179457
Pc	UP000004477$tr|D1PBE3|D1PBE3_9BACT	0.168649	0.161884
Pc	UP000004477$tr|D1PAY8|D1PAY8_9BACT	0.247451	0.193035
Pc	UP000004477$tr|D1PD90|D1PD90_9BACT	0.272766	0.184393
Pc	UP000004477$tr|D1P967|D1P967_9BACT	0.173257	0.122858
Pc	UP000004477$tr|D1P9X9|D1P9X9_9BACT	0.376717	0.210033
Pc	UP000004477$tr|D1P8T9|D1P8T9_9BACT	0.204402	0.183981
Pc	UP000004477$tr|D1PDS0|D1PDS0_9BACT	0.271733	0.256035
Pc	UP000004477$tr|D1PAL5|D1PAL5_9BACT	0.58857	0.190021
Pc	UP000004477$tr|D1PD58|D1PD58_9BACT		0.0134991
Pc	UP000004477$tr|D1PDI3|D1PDI3_9BACT	0.17294	0.166208
Pc	UP000004477$tr|D1PGK0|D1PGK0_9BACT	0.207887	0.199753
Pc	UP000004477$tr|D1PF29|D1PF29_9BACT	0.218135	0.146144
Pc	UP000004477$tr|D1PGK7|D1PGK7_9BACT	0.374651	0.23702
Pc	UP000004477$tr|D1P8T5|D1P8T5_9BACT	0.206394	0.0396177
Pc	UP000004477$tr|D1P8J8|D1P8J8_9BACT	0.191813	0.229156
Pc	UP000004477$tr|D1PBU7|D1PBU7_9BACT	0.235497	0.141632
Pc	UP000004477$tr|D1PA02|D1PA02_9BACT	0.239947	0.177212
Pc	UP000004477$tr|D1PEE1|D1PEE1_9BACT	0.645647	0.41977
Pc	UP000004477$tr|D1P9Y7|D1P9Y7_9BACT	0.251231	0.154868
Pc	UP000004477$tr|D1PHW1|D1PHW1_9BACT	0.190431	0.187632
Pc	UP000004477$tr|D1PBM6|D1PBM6_9BACT	0.217498	0.174968
Pc	UP000004477$tr|D1PC52|D1PC52_9BACT	0.147041	0.112082
Pc	UP000004477$tr|D1PG53|D1PG53_9BACT	0.244454	0.269647
Pc	UP000004477$tr|D1P9L2|D1P9L2_9BACT	0.516014	0.183402
Pc	UP000004477$tr|D1PBG8|D1PBG8_9BACT		0.161101
Pc	UP000004477$tr|D1PDU0|D1PDU0_9BACT	0.483133	0.31446
Pc	UP000004477$tr|D1PD68|D1PD68_9BACT	0.215563	0.11549
Pc	UP000004477$tr|D1PB16|D1PB16_9BACT	0.201504	0.134945
Pc	UP000004477$tr|D1PHM0|D1PHM0_9BACT	0.250823	0.112226
Pc	UP000004477$tr|D1PCF6|D1PCF6_9BACT	0.246773	0.118968
Pc	UP000004477$tr|D1PG68|D1PG68_9BACT	0.296235	0.117392
Pc	UP000004477$tr|D1PEP1|D1PEP1_9BACT	0.348543	0.107203
Pc	UP000004477$tr|D1P974|D1P974_9BACT	0.182206	0.105077
Pc	UP000004477$tr|D1PGE0|D1PGE0_9BACT	0.210353	0.108761
Pc	UP000004477$tr|D1PEL1|D1PEL1_9BACT	0.0967076	0.124498
Pc	UP000004477$tr|D1P9G5|D1P9G5_9BACT	0.169054	0.110838
Pc	UP000004477$tr|D1PHM3|D1PHM3_9BACT	0.111579
Pc	UP000004477$tr|D1PF90|D1PF90_9BACT	0.145459	0.112202
Pc	UP000004477$tr|D1PF28|D1PF28_9BACT	0.232393	0.206765
Pc	UP000004477$tr|D1PD46|D1PD46_9BACT	0.303159	0.109844
Pc	UP000004477$tr|D1PHY3|D1PHY3_9BACT	0.306644	0.208123
Pc	UP000004477$tr|D1PG72|D1PG72_9BACT	0.191036	0.0956986
Pc	UP000004477$tr|D1P9Z7|D1P9Z7_9BACT	0.168963	0.0857813
Pc	UP000004477$tr|D1PHI3|D1PHI3_9BACT	0.157726	0.0381165
Pc	UP000004477$tr|D1PC55|D1PC55_9BACT	0.294701	0.189494
Pc	UP000004477$tr|D1PHA3|D1PHA3_9BACT	0.218153	0.162597
Pc	UP000004477$tr|D1PB53|D1PB53_9BACT	0.18	0.177966
Pc	UP000004477$tr|D1PHM6|D1PHM6_9BACT
Pc	UP000004477$tr|D1PEG7|D1PEG7_9BACT	0.246665	0.170971
Pc	UP000004477$tr|D1PDW6|D1PDW6_9BACT	0.158399	0.456461
Pc	UP000004477$tr|D1PBE6|D1PBE6_9BACT	0.121423	0.155169
Pc	UP000004477$tr|D1PHK1|D1PHK1_9BACT	0.268909	0.109589
Pc	UP000004477$tr|D1PE97|D1PE97_9BACT	0.130228	0.219286
Pc	UP000004477$tr|D1PGG8|D1PGG8_9BACT	0.0781142
Pc	UP000004477$tr|D1P9I8|D1P9I8_9BACT	0.151891	0.078431
Pc	UP000004477$tr|D1PAC3|D1PAC3_9BACT	0.209015	0.195027
Pc	UP000004477$tr|D1PG09|D1PG09_9BACT	0.257498	0.27703
Pc	UP000004477$tr|D1PDV8|D1PDV8_9BACT	0.325335	0.182519
Pc	UP000004477$tr|D1PA71|D1PA71_9BACT	0.224738	0.133004
Pc	UP000004477$tr|D1PB49|D1PB49_9BACT	0.193133	0.108554
Pc	UP000004477$tr|D1PDR2|D1PDR2_9BACT	0.229715	0.105061
Pc	UP000004477$tr|D1PET5|D1PET5_9BACT	0.31543	0.0673711
Pc	UP000004477$tr|D1PC07|D1PC07_9BACT	0.479047	0.200195
Pc	UP000004477$tr|D1PC09|D1PC09_9BACT	0.20108	0.126247
Pc	UP000004477$tr|D1PHF6|D1PHF6_9BACT	0.262576	0.167867
Pc	UP000004477$tr|D1P8Y5|D1P8Y5_9BACT	0.154451	0.162313
Pc	UP000004477$tr|D1PBA7|D1PBA7_9BACT	0.301196	0.0885651
Pc	UP000004477$tr|D1PEB1|D1PEB1_9BACT	0.213	0.159117
Pc	UP000004477$tr|D1PGD4|D1PGD4_9BACT	0.254028	0.200402
Pc	UP000004477$tr|D1PH58|D1PH58_9BACT	0.230784	0.139497
Pc	UP000004477$tr|D1PHI2|D1PHI2_9BACT	0.154551	0.274494
Pc	UP000004477$tr|D1P8S4|D1P8S4_9BACT	0.424689	0.161811
Pc	UP000004477$tr|D1PE43|D1PE43_9BACT	0.0270716	0.100564
Pc	UP000004477$tr|D1P956|D1P956_9BACT	0.268059	0.173541
Pc	UP000004477$tr|D1PCV4|D1PCV4_9BACT	0.361237	0.263448
Pc	UP000004477$tr|D1PCB2|D1PCB2_9BACT	0.251531	0.179103
Pc	UP000004477$tr|D1PFQ5|D1PFQ5_9BACT	0.325505	0.178004
Pc	UP000004477$tr|D1P8X2|D1P8X2_9BACT	0.513275	0.161274
Pc	UP000004477$tr|D1PEQ1|D1PEQ1_9BACT	0.140289	0.090457
Pc	UP000004477$tr|D1PA69|D1PA69_9BACT	0.264715	0.177701
Pc	UP000004477$tr|D1PG55|D1PG55_9BACT	0.201331	0.111909
Pc	UP000004477$tr|D1P9F9|D1P9F9_9BACT	0.160508	0.147827
Pc	UP000004477$tr|D1PC99|D1PC99_9BACT	0.23597	0.110259
Pc	UP000004477$tr|D1PDQ3|D1PDQ3_9BACT	0.132621	0.119353
Pc	UP000004477$tr|D1PDX1|D1PDX1_9BACT	0.261353	0.204194
Pc	UP000004477$tr|D1PGX1|D1PGX1_9BACT	0.302091	0.362224
Pc	UP000004477$tr|D1PE98|D1PE98_9BACT	0.155617	0.142028
Pc	UP000004477$tr|D1PFU2|D1PFU2_9BACT	0.33086	0.322981
Pc	UP000004477$tr|D1P934|D1P934_9BACT	0.211961	0.144046
Pc	UP000004477$tr|D1PDZ2|D1PDZ2_9BACT	0.173312	0.112836
Pc	UP000004477$tr|D1PA47|D1PA47_9BACT	0.166618	0.206933
Pc	UP000004477$tr|D1PHW8|D1PHW8_9BACT	0.5616
Pc	UP000004477$tr|D1PH85|D1PH85_9BACT	0.137554	0.0846181
Pc	UP000004477$tr|D1PGN4|D1PGN4_9BACT	0.273938
Pc	UP000004477$tr|D1P9W3|D1P9W3_9BACT	0.210112	0.110189
Pc	UP000004477$tr|D1PCQ2|D1PCQ2_9BACT	0.340095	0.244471
Pc	UP000004477$tr|D1PAA8|D1PAA8_9BACT	0.310389	0.148469
Pc	UP000004477$tr|D1PCL5|D1PCL5_9BACT	0.345628	0.173971
Pc	UP000004477$tr|D1PEB6|D1PEB6_9BACT	0.586248	0.163783
Pc	UP000004477$tr|D1PD10|D1PD10_9BACT	0.188515	0.0671585
Pc	UP000004477$tr|D1PGY2|D1PGY2_9BACT	0.21155	0.157919
Pc	UP000004477$tr|D1P8Q2|D1P8Q2_9BACT	0.0949783	0.101974
Pc	UP000004477$tr|D1PC91|D1PC91_9BACT	0.448718	0.11698
Pc	UP000004477$tr|D1PE07|D1PE07_9BACT	0.172826	0.196126
Pc	UP000004477$tr|D1PFJ1|D1PFJ1_9BACT	0.252113	0.159925
Pc	UP000004477$tr|D1PG14|D1PG14_9BACT	0.335325	0.462194
Pc	UP000004477$tr|D1PG02|D1PG02_9BACT	0.5335	0.458863
Pc	UP000004477$tr|D1PH60|D1PH60_9BACT	0.200405	0.208735
Pc	UP000004477$tr|D1PGJ0|D1PGJ0_9BACT	0.219163	0.151065
Pc	UP000004477$tr|D1PCJ0|D1PCJ0_9BACT	0.283688	0.120545
Pc	UP000004477$tr|D1PGR1|D1PGR1_9BACT	0.246316	0.12185
Pc	UP000004477$tr|D1PAD6|D1PAD6_9BACT	0.250708	0.190918
Pc	UP000004477$tr|D1PC38|D1PC38_9BACT	0.571575	0.156923
Pc	UP000004477$tr|D1PA03|D1PA03_9BACT	0.383521	0.20484
Pc	UP000004477$tr|D1PH29|D1PH29_9BACT	0.660875	0.206692
Pc	UP000004477$tr|D1P8M6|D1P8M6_9BACT	0.17495	0.110461
Pc	UP000004477$tr|D1PFU0|D1PFU0_9BACT	0.276177	0.213115
Pc	UP000004477$tr|D1PAJ3|D1PAJ3_9BACT	0.26111	0.105279
Pc	UP000004477$tr|D1P979|D1P979_9BACT	0.354839	0.209154
Pc	UP000004477$tr|D1PE42|D1PE42_9BACT	0.278525	0.314112
Pc	UP000004477$tr|D1PFT7|D1PFT7_9BACT	0.685337	0.161899
Pc	UP000004477$tr|D1PFY9|D1PFY9_9BACT	0.258071	0.249632
Pc	UP000004477$tr|D1P8U2|D1P8U2_9BACT	0.257648	0.0296942
Pc	UP000004477$tr|D1P9X6|D1P9X6_9BACT	0.18688	0.186761
Pc	UP000004477$tr|D1PEN1|D1PEN1_9BACT	0.0705102	0.0988064
Pc	UP000004477$tr|D1PDP0|D1PDP0_9BACT	0.197494	0.0940466
Pc	UP000004477$tr|D1PDE6|D1PDE6_9BACT	0.228366	0.203593
Pc	UP000004477$tr|D1PHW7|D1PHW7_9BACT	0.286739	0.27262
Pc	UP000004477$tr|D1PHA6|D1PHA6_9BACT	0.231662	0.179955
Pc	UP000004477$tr|D1PCK2|D1PCK2_9BACT	0.342434
Pc	UP000004477$tr|D1PGI0|D1PGI0_9BACT	0.204288	0.108143
Pc	UP000004477$tr|D1PCW8|D1PCW8_9BACT	0.186704	0.0810563
Pc	UP000004477$tr|D1PGB2|D1PGB2_9BACT	0.242887	0.112136
Pc	UP000004477$tr|D1PAD5|D1PAD5_9BACT	0.253134	0.27225
Pc	UP000004477$tr|D1PFX4|D1PFX4_9BACT	0.36714	0.377093
Pc	UP000004477$tr|D1PHY9|D1PHY9_9BACT
Pc	UP000004477$tr|D1PDJ5|D1PDJ5_9BACT	0.0963257	0.150182
Pc	UP000004477$tr|D1PD76|D1PD76_9BACT	0.294203	0.272529
Pc	UP000004477$tr|D1PAV8|D1PAV8_9BACT	0.462987	0.149179
Pc	UP000004477$tr|D1PFX9|D1PFX9_9BACT	0.306378	0.319643
Pc	UP000004477$tr|D1PHA0|D1PHA0_9BACT	0.146463	0.175038
Pc	UP000004477$tr|D1PBT5|D1PBT5_9BACT	0.222642	0.068343
Pc	UP000004477$tr|D1PHV0|D1PHV0_9BACT	0.230887	0.187483
Pc	UP000004477$tr|D1PCZ3|D1PCZ3_9BACT
Pc	UP000004477$tr|D1PAI8|D1PAI8_9BACT	0.18003	0.0518991
Pc	UP000004477$tr|D1PCC4|D1PCC4_9BACT	0.214517	0.251167
Pc	UP000004477$tr|D1PDT5|D1PDT5_9BACT	0.192041	0.170177
Pc	UP000004477$tr|D1PHW2|D1PHW2_9BACT	0.532914	0.29718
Pc	UP000004477$tr|D1P948|D1P948_9BACT	0.183998	0.127146
Pc	UP000004477$tr|D1P9Q3|D1P9Q3_9BACT	0.191261	0.186885
Pc	UP000004477$tr|D1PB25|D1PB25_9BACT	0.253812	0.140563
Pc	UP000004477$tr|D1P8S6|D1P8S6_9BACT	0.260786
Pc	UP000004477$tr|D1PAZ6|D1PAZ6_9BACT	0.31893	0.142242
Pc	UP000004477$tr|D1P8U3|D1P8U3_9BACT	0.219034	0.13425
Pc	UP000004477$tr|D1PGW1|D1PGW1_9BACT	0.293397	0.172461
Pc	UP000004477$tr|D1PGG6|D1PGG6_9BACT
Pc	UP000004477$tr|D1PEF0|D1PEF0_9BACT	0.308408	0.148422
Pc	UP000004477$tr|D1PBK3|D1PBK3_9BACT	0.325797	0.190895
Pc	UP000004477$tr|D1PA34|D1PA34_9BACT	0.275758	0.261442
Pc	UP000004477$tr|D1PGM0|D1PGM0_9BACT	0.250846	0.204245
Pc	UP000004477$tr|D1PC87|D1PC87_9BACT	0.344995	0.180559
Pc	UP000004477$tr|D1PH14|D1PH14_9BACT	0.25967	0.21013
Pc	UP000004477$tr|D1P9S0|D1P9S0_9BACT	0.167325	0.200577
Pc	UP000004477$tr|D1PG60|D1PG60_9BACT	0.220349	0.135997
Pc	UP000004477$tr|D1PEG8|D1PEG8_9BACT
Pc	UP000004477$tr|D1PGA5|D1PGA5_9BACT	0.228598	0.130718
Pc	UP000004477$tr|D1PB71|D1PB71_9BACT	0.193595	0.12497
Pc	UP000004477$tr|D1P9M0|D1P9M0_9BACT	0.237832	0.203327
Pc	UP000004477$tr|D1PA29|D1PA29_9BACT	0.264255	0.176784
Pc	UP000004477$tr|D1PAD0|D1PAD0_9BACT	0.251316	0.235492
Pc	UP000004477$tr|D1PBV7|D1PBV7_9BACT	0.292951	0.263577
Pc	UP000004477$tr|D1PDS2|D1PDS2_9BACT	0.227426	0.179708
Pc	UP000004477$tr|D1PDN3|D1PDN3_9BACT	0.183606	0.156212
Pc	UP000004477$tr|D1PA54|D1PA54_9BACT	0.235072	0.142835
Pc	UP000004477$tr|D1PFU7|D1PFU7_9BACT	0.196367	0.151048
Pc	UP000004477$tr|D1P9L1|D1P9L1_9BACT	0.341336	0.0995783
Pc	UP000004477$tr|D1PF64|D1PF64_9BACT	0.345692	0.434082
Pc	UP000004477$tr|D1PBH9|D1PBH9_9BACT	0.254107	0.237778
Pc	UP000004477$tr|D1PAR4|D1PAR4_9BACT	0.246199	0.240901
Pc	UP000004477$tr|D1PDG4|D1PDG4_9BACT
Pc	UP000004477$tr|D1P940|D1P940_9BACT	0.211737	0.151695
Pc	UP000004477$tr|D1PB51|D1PB51_9BACT		0.0592744
Pc	UP000004477$tr|D1PD71|D1PD71_9BACT	0.363606	0.211603
Pc	UP000004477$tr|D1PEX4|D1PEX4_9BACT
Pc	UP000004477$tr|D1PAC0|D1PAC0_9BACT	0.196174	0.166882
Pc	UP000004477$tr|D1PEE3|D1PEE3_9BACT	0.121619	0.137001
Pc	UP000004477$tr|D1PDZ1|D1PDZ1_9BACT	0.504063	0.380432
Pc	UP000004477$tr|D1PBA0|D1PBA0_9BACT
Pc	UP000004477$tr|D1PG49|D1PG49_9BACT	0.283816	0.29495
Pc	UP000004477$tr|D1PHE9|D1PHE9_9BACT	0.139754	0.0969005
Pc	UP000004477$tr|D1P985|D1P985_9BACT	0.209383	0.201214
Pc	UP000004477$tr|D1PAX5|D1PAX5_9BACT	0.195444	0.128241
Pc	UP000004477$tr|D1PGU7|D1PGU7_9BACT	0.390886	0.189041
Pc	UP000004477$tr|D1PD37|D1PD37_9BACT	0.184438	0.132169
Pc	UP000004477$tr|D1PEX1|D1PEX1_9BACT	0.16135	0.0920246
Pc	UP000004477$tr|D1P8X3|D1P8X3_9BACT	0.274011	0.302898
Pc	UP000004477$tr|D1PA96|D1PA96_9BACT	0.276759	0.213925
Pc	UP000004477$tr|D1PB61|D1PB61_9BACT	0.37072	0.254974
Pc	UP000004477$tr|D1PGI4|D1PGI4_9BACT		0.0599869
Pc	UP000004477$tr|D1PEQ6|D1PEQ6_9BACT	0.124472	0.2048
Pc	UP000004477$tr|D1PBF7|D1PBF7_9BACT	0.272911	0.22617
Pc	UP000004477$tr|D1PGL5|D1PGL5_9BACT	0.0466079	0.104885
Pc	UP000004477$tr|D1PCB7|D1PCB7_9BACT	0.238194	0.160875
Pc	UP000004477$tr|D1PAB8|D1PAB8_9BACT	0.0452076	0.177952
Pc	UP000004477$tr|D1P8W1|D1P8W1_9BACT	0.232918	0.169533
Pc	UP000004477$tr|D1PGY3|D1PGY3_9BACT	0.328523	0.168663
Pc	UP000004477$tr|D1PDX2|D1PDX2_9BACT	0.392164	0.238675
Pc	UP000004477$tr|D1PCD5|D1PCD5_9BACT	0.31209
Pc	UP000004477$tr|D1PFB9|D1PFB9_9BACT
Pc	UP000004477$tr|D1PDR4|D1PDR4_9BACT
Pc	UP000004477$tr|D1P9S8|D1P9S8_9BACT	0.186631	0.154228
Pc	UP000004477$tr|D1PCE2|D1PCE2_9BACT	0.225501	0.142897
Pc	UP000004477$tr|D1PDJ7|D1PDJ7_9BACT	0.261583	0.125427
Pc	UP000004477$tr|D1P9D8|D1P9D8_9BACT	0.16911	0.127098
Pc	UP000004477$tr|D1PAA3|D1PAA3_9BACT	0.375982	0.160357
Pc	UP000004477$tr|D1PC35|D1PC35_9BACT	0.104835
Pc	UP000004477$tr|D1PAQ6|D1PAQ6_9BACT	0.280911	0.0975517
Pc	UP000004477$tr|D1PHD8|D1PHD8_9BACT	0.238954	0.124282
Pc	UP000004477$tr|D1PC58|D1PC58_9BACT	0.320675	0.110927
Pc	UP000004477$tr|D1PCJ1|D1PCJ1_9BACT	0.255075	0.12061
Pc	UP000004477$tr|D1PB15|D1PB15_9BACT	0.199634	0.065838
Pc	UP000004477$tr|D1P9M1|D1P9M1_9BACT	0.185575	0.113902
Pc	UP000004477$tr|D1PBM7|D1PBM7_9BACT	0.0754916	0.00821788
Pc	UP000004477$tr|D1PES8|D1PES8_9BACT	0.673295	0.238673
Pc	UP000004477$tr|D1PCE3|D1PCE3_9BACT	0.19533	0.230661
Pc	UP000004477$tr|D1P9Q4|D1P9Q4_9BACT	0.169031	0.0733612
Pc	UP000004477$tr|D1PD72|D1PD72_9BACT	0.157963	0.117101
Pc	UP000004477$tr|D1PCZ0|D1PCZ0_9BACT		0.111847
Pc	UP000004477$tr|D1PE04|D1PE04_9BACT	0.45448	0.443653
Pc	UP000004477$tr|D1PHQ3|D1PHQ3_9BACT		0.218101
Pc	UP000004477$tr|D1PE30|D1PE30_9BACT	0.34346	0.17775
Pc	UP000004477$tr|D1PAK6|D1PAK6_9BACT	0.166425	0.115381
Pc	UP000004477$tr|D1PH09|D1PH09_9BACT	0.240311	0.162925
Pc	UP000004477$tr|D1PCM4|D1PCM4_9BACT	0.36677	0.191528
Pc	UP000004477$tr|D1PGT2|D1PGT2_9BACT	0.208027	0.307484
Pc	UP000004477$tr|D1P9R5|D1P9R5_9BACT	0.238131	0.104287
Pc	UP000004477$tr|D1PC27|D1PC27_9BACT	0.169329	0.113201
Pc	UP000004477$tr|D1PD16|D1PD16_9BACT
Pc	UP000004477$tr|D1PBN8|D1PBN8_9BACT	0.233452	0.157381
Pc	UP000004477$tr|D1PGJ9|D1PGJ9_9BACT	0.221601	0.224302
Pc	UP000004477$tr|D1P9C1|D1P9C1_9BACT	0.213206
Pc	UP000004477$tr|D1PC02|D1PC02_9BACT	0.146154	0.096324
Pc	UP000004477$tr|D1PBP6|D1PBP6_9BACT
Pc	UP000004477$tr|D1PAQ4|D1PAQ4_9BACT	0.116218	0.160628
Pc	UP000004477$tr|D1PF92|D1PF92_9BACT	0.0928943	0.354179
Pc	UP000004477$tr|D1P9M6|D1P9M6_9BACT		0.167158
Pc	UP000004477$tr|D1PBE4|D1PBE4_9BACT	0.184631	0.185936
Pc	UP000004477$tr|D1PBP5|D1PBP5_9BACT
Pc	UP000004477$tr|D1P9N3|D1P9N3_9BACT	0.253968	0.203986
Pc	UP000004477$tr|D1PDQ9|D1PDQ9_9BACT	0.137452	0.191072
Pc	UP000004477$tr|D1PCL4|D1PCL4_9BACT	0.205302	0.207747
Pc	UP000004477$tr|D1PCC6|D1PCC6_9BACT	0.303062	0.281099
Pc	UP000004477$tr|D1PDD2|D1PDD2_9BACT	0.341784	0.0988146
Pc	UP000004477$tr|D1P9N7|D1P9N7_9BACT	0.413923	0.393648
Pc	UP000004477$tr|D1PEN6|D1PEN6_9BACT	0.190439	0.0265788
Pc	UP000004477$tr|D1PFN6|D1PFN6_9BACT		0.0937585
Pc	UP000004477$tr|D1PE80|D1PE80_9BACT		0.0270214
Pc	UP000004477$tr|D1PBW8|D1PBW8_9BACT	0.303607	0.13233
Pc	UP000004477$tr|D1P9M7|D1P9M7_9BACT	0.221069	0.150957
Pc	UP000004477$tr|D1PEB2|D1PEB2_9BACT	0.194619	0.142592
Pc	UP000004477$tr|D1PCD9|D1PCD9_9BACT	0.146923	0.143575
Pc	UP000004477$tr|D1PBY6|D1PBY6_9BACT	0.513963	0.185124
Pc	UP000004477$tr|D1PFC5|D1PFC5_9BACT	0.223232	0.0347198
Pc	UP000004477$tr|D1PFR1|D1PFR1_9BACT
Pc	UP000004477$tr|D1PC29|D1PC29_9BACT	0.265375	0.187171
Pc	UP000004477$tr|D1PCW7|D1PCW7_9BACT	0.288103	0.249806
Pc	UP000004477$tr|D1PDY5|D1PDY5_9BACT	0.216793	0.244436
Pc	UP000004477$tr|D1PAW6|D1PAW6_9BACT	0.143292	0.19943
Pc	UP000004477$tr|D1PEZ7|D1PEZ7_9BACT	0.229386	0.165711
Pc	UP000004477$tr|D1PGA2|D1PGA2_9BACT	0.285961	0.210155
Pc	UP000004477$tr|D1PH52|D1PH52_9BACT	0.210479	0.134289
Pc	UP000004477$tr|D1PG98|D1PG98_9BACT	0.140872
Pc	UP000004477$tr|D1P8R3|D1P8R3_9BACT	0.345539	0.351206
Pc	UP000004477$tr|D1PHU8|D1PHU8_9BACT	0.265064	0.249988
Pc	UP000004477$tr|D1P9D0|D1P9D0_9BACT	0.148263	0.136388
Pc	UP000004477$tr|D1PFV1|D1PFV1_9BACT	0.140822	0.0474709
Pc	UP000004477$tr|D1PEY4|D1PEY4_9BACT	0.147022	0.199257
Pc	UP000004477$tr|D1PI04|D1PI04_9BACT	0.269928	0.0943485
Pc	UP000004477$tr|D1P9Z1|D1P9Z1_9BACT	0.332093	0.24861
Pc	UP000004477$tr|D1PF53|D1PF53_9BACT	0.372608	0.102171
Pc	UP000004477$tr|D1PAY0|D1PAY0_9BACT	0.327224	0.22264
Pc	UP000004477$tr|D1PDV5|D1PDV5_9BACT	0.237791	0.327117
Pc	UP000004477$tr|D1PBC2|D1PBC2_9BACT	0.206309	0.272667
Pc	UP000004477$tr|D1PE62|D1PE62_9BACT	0.157183	0.146944
Pc	UP000004477$tr|D1PHF4|D1PHF4_9BACT	0.177659	0.195977
Pc	UP000004477$tr|D1PA19|D1PA19_9BACT	0.148414	0.157429
Pc	UP000004477$tr|D1PF69|D1PF69_9BACT	0.175795	0.179651
Pc	UP000004477$tr|D1P9F7|D1P9F7_9BACT	0.334081	0.151148
Pc	UP000004477$tr|D1P9A1|D1P9A1_9BACT	0.195438	0.104328
Pc	UP000004477$tr|D1PHF3|D1PHF3_9BACT	0.261339
Pc	UP000004477$tr|D1PC30|D1PC30_9BACT	0.199628	0.123099
Pc	UP000004477$tr|D1PFC0|D1PFC0_9BACT	0.207595	0.192155
Pc	UP000004477$tr|D1PG78|D1PG78_9BACT	0.224236	0.196964
Pc	UP000004477$tr|D1PFL5|D1PFL5_9BACT	0.263529	0.0989058
Pc	UP000004477$tr|D1P962|D1P962_9BACT	0.261576	0.216492
Pc	UP000004477$tr|D1PHQ1|D1PHQ1_9BACT	0.289879	0.307339
Pc	UP000004477$tr|D1P939|D1P939_9BACT	0.210443	0.167495
Pc	UP000004477$tr|D1PDU3|D1PDU3_9BACT	0.31412	0.213228
Pc	UP000004477$tr|D1P9F2|D1P9F2_9BACT	0.267225	0.13552
Pc	UP000004477$tr|D1P9X1|D1P9X1_9BACT	0.24563	0.137234
Pc	UP000004477$tr|D1PH15|D1PH15_9BACT	0.186285	0.102112
Pc	UP000004477$tr|D1PF46|D1PF46_9BACT	0.176456	0.0712665
Pc	UP000004477$tr|D1PAC1|D1PAC1_9BACT	0.350917	0.250347
Pc	UP000004477$tr|D1PB14|D1PB14_9BACT	0.166598	0.0921104
Pc	UP000004477$tr|D1PHB5|D1PHB5_9BACT
Pc	UP000004477$tr|D1PA81|D1PA81_9BACT	0.224332	0.0964154
Pc	UP000004477$tr|D1PG62|D1PG62_9BACT
Pc	UP000004477$tr|D1PCP0|D1PCP0_9BACT	0.294827	0.244134
Pc	UP000004477$tr|D1PFS1|D1PFS1_9BACT	0.36647	0.177204
Pc	UP000004477$tr|D1PFK4|D1PFK4_9BACT	0.175715	0.154786
Pc	UP000004477$tr|D1PHK0|D1PHK0_9BACT		0.15028
Pc	UP000004477$tr|D1PH98|D1PH98_9BACT	0.382699	0.188424
Pc	UP000004477$tr|D1P9P2|D1P9P2_9BACT	0.230668	0.0753545
Pc	UP000004477$tr|D1PAZ1|D1PAZ1_9BACT	0.42202	0.278733
Pc	UP000004477$tr|D1PFX6|D1PFX6_9BACT	0.431603	0.300522
Pc	UP000004477$tr|D1PE54|D1PE54_9BACT	0.273158	0.257326
Pc	UP000004477$tr|D1PAD8|D1PAD8_9BACT	0.206407	0.211184
Pc	UP000004477$tr|D1PCF5|D1PCF5_9BACT	0.270615	0.20879
Pc	UP000004477$tr|D1PA40|D1PA40_9BACT	0.354649	0.173333
Pc	UP000004477$tr|D1PBV6|D1PBV6_9BACT	0.399457	0.376085
Pc	UP000004477$tr|D1P9G8|D1P9G8_9BACT	0.30094
Pc	UP000004477$tr|D1PBM3|D1PBM3_9BACT	0.228248	0.17645
Pc	UP000004477$tr|D1PBW7|D1PBW7_9BACT	0.249685	0.176495
Pc	UP000004477$tr|D1P8Z5|D1P8Z5_9BACT	0.256329	0.191999
Pc	UP000004477$tr|D1P8M5|D1P8M5_9BACT	0.156992	0.159089
Pc	UP000004477$tr|D1PBD4|D1PBD4_9BACT	0.225956	0.130004
Pc	UP000004477$tr|D1PA48|D1PA48_9BACT	0.316384	0.307939
Pc	UP000004477$tr|D1P9T1|D1P9T1_9BACT	0.168935	0.123997
Pc	UP000004477$tr|D1P8S5|D1P8S5_9BACT	0.249029	0.155244
Pc	UP000004477$tr|D1PGS8|D1PGS8_9BACT	0.0986485
Pc	UP000004477$tr|D1PCG6|D1PCG6_9BACT	0.32076	0.222619
Pc	UP000004477$tr|D1PHC5|D1PHC5_9BACT	0.274724	0.173484
Pc	UP000004477$tr|D1PAS2|D1PAS2_9BACT	0.259221	0.185126
Pc	UP000004477$tr|D1PGH0|D1PGH0_9BACT	0.281762	0.186688
Pc	UP000004477$tr|D1PFC4|D1PFC4_9BACT	0.233645	0.146102
Pc	UP000004477$tr|D1PI16|D1PI16_9BACT	0.132846	0.158819
Pc	UP000004477$tr|D1PBG1|D1PBG1_9BACT	0.223313	0.285106
Pc	UP000004477$tr|D1PAS6|D1PAS6_9BACT	0.115828
Pc	UP000004477$tr|D1PCV8|D1PCV8_9BACT	0.303626	0.176898
Pc	UP000004477$tr|D1PD12|D1PD12_9BACT	0.192445	0.274674
Pc	UP000004477$tr|D1P9Q1|D1P9Q1_9BACT	0.173283	0.0722475
Pc	UP000004477$tr|D1PB18|D1PB18_9BACT	0.0747761	0.201037
Pc	UP000004477$tr|D1PHJ2|D1PHJ2_9BACT
Pc	UP000004477$tr|D1PHR1|D1PHR1_9BACT	0.29224	0.196888
Pc	UP000004477$tr|D1P9S6|D1P9S6_9BACT	0.243223	0.168782
Pc	UP000004477$tr|D1PH21|D1PH21_9BACT	0.354339	0.0433155
Pc	UP000004477$tr|D1P8X5|D1P8X5_9BACT	0.781367	0.326717
Pc	UP000004477$tr|D1P9N0|D1P9N0_9BACT	0.462733	0.24605
Pc	UP000004477$tr|D1PFE1|D1PFE1_9BACT	0.166303	0.192855
Pc	UP000004477$tr|D1PCR4|D1PCR4_9BACT	0.039911
Pc	UP000004477$tr|D1PEV1|D1PEV1_9BACT	0.0490465
Pc	UP000004477$tr|D1PCM1|D1PCM1_9BACT	0.263286	0.214775
Pc	UP000004477$tr|D1PCL3|D1PCL3_9BACT	0.290626	0.184272
Pc	UP000004477$tr|D1PEF2|D1PEF2_9BACT	0.218001	0.246641
Pc	UP000004477$tr|D1PAV3|D1PAV3_9BACT	0.261718	0.186681
Pc	UP000004477$tr|D1PFB5|D1PFB5_9BACT	0.472707	0.405017
Pc	UP000004477$tr|D1PDR1|D1PDR1_9BACT	0.0660139
Pc	UP000004477$tr|D1P8N4|D1P8N4_9BACT	0.231621	0.226362
Pc	UP000004477$tr|D1PDX8|D1PDX8_9BACT	0.228276	0.22028
Pc	UP000004477$tr|D1PFD9|D1PFD9_9BACT	0.132103	0.0631655
Pc	UP000004477$tr|D1PF71|D1PF71_9BACT	0.2623	0.0353611
Pc	UP000004477$tr|D1PH31|D1PH31_9BACT	0.348482	0.0676703
Pc	UP000004477$tr|D1P9S3|D1P9S3_9BACT	0.280862	0.224836
Pc	UP000004477$tr|D1PBI2|D1PBI2_9BACT	0.203142	0.207053
Pc	UP000004477$tr|D1PGM9|D1PGM9_9BACT	0.253022	0.145473
Pc	UP000004477$tr|D1PHB6|D1PHB6_9BACT	0.194962	0.108415
Pc	UP000004477$tr|D1PBC7|D1PBC7_9BACT	0.0542606	0.085477
Pc	UP000004477$tr|D1PD70|D1PD70_9BACT
Pc	UP000004477$tr|D1PC23|D1PC23_9BACT	0.258303	0.210747
Pc	UP000004477$tr|D1PAG6|D1PAG6_9BACT	0.253642	0.0193636
Pc	UP000004477$tr|D1PDQ6|D1PDQ6_9BACT	0.21717	0.130661
Pc	UP000004477$tr|D1PG25|D1PG25_9BACT	0.268756	0.168485
Pc	UP000004477$tr|D1PH16|D1PH16_9BACT	0.339367	0.210927
Pc	UP000004477$tr|D1PBY8|D1PBY8_9BACT
Pc	UP000004477$tr|D1PDP5|D1PDP5_9BACT	0.111513	0.122499
Pc	UP000004477$tr|D1PDT6|D1PDT6_9BACT	0.282879	0.189185
Pc	UP000004477$tr|D1PGJ1|D1PGJ1_9BACT	0.203825	0.121227
Pc	UP000004477$tr|D1PH50|D1PH50_9BACT	0.295464	0.209987
Pc	UP000004477$tr|D1PFK7|D1PFK7_9BACT	0.219529	0.133109
Pc	UP000004477$tr|D1P9Z2|D1P9Z2_9BACT	0.239967	0.163513
Pc	UP000004477$tr|D1PBR8|D1PBR8_9BACT	0.216936	0.201821
Pc	UP000004477$tr|D1PE76|D1PE76_9BACT	0.298873	0.0967689
Pc	UP000004477$tr|D1P911|D1P911_9BACT	0.224595	0.140304
Pc	UP000004477$tr|D1PB28|D1PB28_9BACT	0.293147	0.0466586
Pc	UP000004477$tr|D1PBC3|D1PBC3_9BACT	0.203166	0.154895
Pc	UP000004477$tr|D1PF85|D1PF85_9BACT	0.254372	0.274948
Pc	UP000004477$tr|D1PEI6|D1PEI6_9BACT	0.156281
Pc	UP000004477$tr|D1PI01|D1PI01_9BACT	0.130966	0.0495757
Pc	UP000004477$tr|D1PFL4|D1PFL4_9BACT	0.182088	0.13251
Pc	UP000004477$tr|D1PAU6|D1PAU6_9BACT
Pc	UP000004477$tr|D1P8Z1|D1P8Z1_9BACT		0.16787
Pc	UP000004477$tr|D1P8T6|D1P8T6_9BACT	0.474235	0.312667
Pc	UP000004477$tr|D1PCJ8|D1PCJ8_9BACT	0.0598832
Pc	UP000004477$tr|D1PE47|D1PE47_9BACT	0.290877
Pc	UP000004477$tr|D1PA33|D1PA33_9BACT	0.329399
Pc	UP000004477$tr|D1PE71|D1PE71_9BACT	0.495108	0.0419512
Pc	UP000004477$tr|D1PF30|D1PF30_9BACT	0.230851	0.235941
Pc	UP000004477$tr|D1PD14|D1PD14_9BACT	0.29892
Pc	UP000004477$tr|D1P9L7|D1P9L7_9BACT	0.321548	0.418103
Pc	UP000004477$tr|D1PCZ8|D1PCZ8_9BACT	0.170816	0.129494
Pc	UP000004477$tr|D1PFK8|D1PFK8_9BACT	0.422962	0.275632
Pc	UP000004477$tr|D1PBK9|D1PBK9_9BACT	0.095658	0.0844652
Pc	UP000004477$tr|D1PEU2|D1PEU2_9BACT	0.21673
Pc	UP000004477$tr|D1PGB3|D1PGB3_9BACT	0.181089	0.0882833
Pc	UP000004477$tr|D1PF89|D1PF89_9BACT	0.11983	0.0715335
Pc	UP000004477$tr|D1P9K7|D1P9K7_9BACT
Pc	UP000004477$tr|D1PAQ1|D1PAQ1_9BACT	0.114911
Pc	UP000004477$tr|D1PEQ0|D1PEQ0_9BACT	0.028787	0.152443
Pc	UP000004477$tr|D1PDC9|D1PDC9_9BACT	0.328792
Pc	UP000004477$tr|D1PCX5|D1PCX5_9BACT		0.0811507
Pc	UP000004477$tr|D1PEJ0|D1PEJ0_9BACT	0.204455	0.152215
Pc	UP000004477$tr|D1PBF3|D1PBF3_9BACT	0.227772	0.254273
Pc	UP000004477$tr|D1PCT9|D1PCT9_9BACT
Rg	UP000004410$tr|A7B204|A7B204_RUMGV	0.144199	0.0936945
Rg	UP000004410$tr|A7B2H8|A7B2H8_RUMGV	0.188457	0.0888731
Rg	UP000004410$tr|A7B0J7|A7B0J7_RUMGV	0.137684	0.0778919
Rg	UP000004410$tr|A7B0X7|A7B0X7_RUMGV	1.40112	0.157333
Rg	UP000004410$tr|A7B8E5|A7B8E5_RUMGV	0.123136	0.119115
Rg	UP000004410$tr|A7B5M2|A7B5M2_RUMGV	0.438292	0.13322
Rg	UP000004410$tr|A7B129|A7B129_RUMGV	0.11447	0.0540525
Rg	UP000004410$tr|A7B798|A7B798_RUMGV	0.24063	0.031771
Rg	UP000004410$tr|A7B0W2|A7B0W2_RUMGV	0.258052	0.129712
Rg	UP000004410$tr|A7B4I9|A7B4I9_RUMGV	0.211814	0.0819683
Rg	UP000004410$tr|A7B512|A7B512_RUMGV	0.252097	0.151632
Rg	UP000004410$tr|A7B5H8|A7B5H8_RUMGV	0.192864	0.0905016
Rg	UP000004410$tr|A7B6U8|A7B6U8_RUMGV	0.192049	0.0773155
Rg	UP000004410$tr|A7B1D9|A7B1D9_RUMGV	0.515816	0.127
Rg	UP000004410$tr|A7AZW8|A7AZW8_RUMGV	0.395437	0.227725
Rg	UP000004410$tr|A7AYJ7|A7AYJ7_RUMGV	0.262919	0.265047
Rg	UP000004410$tr|A7AZ80|A7AZ80_RUMGV	0.164058	0.183684
Rg	UP000004410$tr|A7B7E5|A7B7E5_RUMGV	0.22267	0.176636
Rg	UP000004410$tr|A7B2B1|A7B2B1_RUMGV	0.308601	0.37159
Rg	UP000004410$tr|A7B0J1|A7B0J1_RUMGV	0.203048	0.158543
Rg	UP000004410$tr|A7B297|A7B297_RUMGV	0.0950979	0.0528301
Rg	UP000004410$tr|A7AZB6|A7AZB6_RUMGV	0.118396	0.0597561
Rg	UP000004410$tr|A7B549|A7B549_RUMGV	0.251546	0.145793
Rg	UP000004410$tr|A7B2R7|A7B2R7_RUMGV	0.163156	0.0561922
Rg	UP000004410$tr|A7B5M9|A7B5M9_RUMGV	0.179793	0.0743995
Rg	UP000004410$tr|A7B7A5|A7B7A5_RUMGV	0.230761	0.0634676
Rg	UP000004410$tr|A7B0W3|A7B0W3_RUMGV	0.424467	0.103175
Rg	UP000004410$tr|A7B3N3|A7B3N3_RUMGV	0.141735	0.0620354
Rg	UP000004410$tr|A7AYH6|A7AYH6_RUMGV	0.172643	0.0702588
Rg	UP000004410$tr|A7B7K4|A7B7K4_RUMGV	0.212962	0.227654
Rg	UP000004410$tr|A7B1Y6|A7B1Y6_RUMGV	0.185434	0.107389
Rg	UP000004410$tr|A7AZ51|A7AZ51_RUMGV	0.181017	0.145673
Rg	UP000004410$tr|A7B4S2|A7B4S2_RUMGV	0.465494	0.138709
Rg	UP000004410$tr|A7B6F1|A7B6F1_RUMGV	0.285832	0.179043
Rg	UP000004410$tr|A7AZ67|A7AZ67_RUMGV	0.115827	0.0951136
Rg	UP000004410$tr|A7B5Q0|A7B5Q0_RUMGV	0.102966	0.0936289
Rg	UP000004410$tr|A7AZB2|A7AZB2_RUMGV	0.183009	0.123568
Rg	UP000004410$tr|A7B060|A7B060_RUMGV	0.297825	0.16674
Rg	UP000004410$tr|A7AZ37|A7AZ37_RUMGV		0.248298
Rg	UP000004410$tr|A7AZA9|A7AZA9_RUMGV	0.179094	0.233074
Rg	UP000004410$tr|A7B4S8|A7B4S8_RUMGV	0.188563	0.0309465
Rg	UP000004410$tr|A7B6Z1|A7B6Z1_RUMGV	0.156391	0.0409497
Rg	UP000004410$tr|A7B5J9|A7B5J9_RUMGV	0.138598	0.10496
Rg	UP000004410$tr|A7B896|A7B896_RUMGV	0.535884	0.180363
Rg	UP000004410$tr|A7B7S8|A7B7S8_RUMGV	0.250451	0.201259
Rg	UP000004410$tr|A7B734|A7B734_RUMGV	0.144242	0.103102
Rg	UP000004410$tr|A7B2J6|A7B2J6_RUMGV	0.203222	0.0694446
Rg	UP000004410$tr|A7B7X1|A7B7X1_RUMGV	0.3094	0.146418
Rg	UP000004410$tr|A7B747|A7B747_RUMGV	0.166383	0.0686218
Rg	UP000004410$tr|A7B7K5|A7B7K5_RUMGV	0.247563	0.238916
Rg	UP000004410$tr|A7B7E6|A7B7E6_RUMGV	0.231397	0.223706
Rg	UP000004410$tr|A7B2V8|A7B2V8_RUMGV	0.215159	0.094304
Rg	UP000004410$tr|A7B7J0|A7B7J0_RUMGV	0.143799	0.114686
Rg	UP000004410$tr|A7AYJ9|A7AYJ9_RUMGV	0.552646	0.240351
Rg	UP000004410$tr|A7B8A4|A7B8A4_RUMGV	0.269426	0.183086
Rg	UP000004410$tr|A7B6Z6|A7B6Z6_RUMGV	0.177524	0.188601
Rg	UP000004410$tr|A7B1A8|A7B1A8_RUMGV	0.84488	0.144856
Rg	UP000004410$tr|A7B133|A7B133_RUMGV	0.14132	0.168006
Rg	UP000004410$tr|A7B6J3|A7B6J3_RUMGV	0.198914	0.0820114
Rg	UP000004410$tr|A7B2W0|A7B2W0_RUMGV	0.198	0.157969
Rg	UP000004410$tr|A7B4L5|A7B4L5_RUMGV	0.194696	0.160916
Rg	UP000004410$tr|A7B1C5|A7B1C5_RUMGV	0.317517	0.120379
Rg	UP000004410$tr|A7B7P6|A7B7P6_RUMGV	0.384613	0.101719
Rg	UP000004410$tr|A7B2A5|A7B2A5_RUMGV	0.21317	0.442962
Rg	UP000004410$tr|A7B2K1|A7B2K1_RUMGV	0.431256	0.146225
Rg	UP000004410$tr|A7B0J4|A7B0J4_RUMGV	0.217676	0.0433571
Rg	UP000004410$tr|A7B2H9|A7B2H9_RUMGV	0.251341	0.142584
Rg	UP000004410$tr|A7B4R8|A7B4R8_RUMGV	0.321286	0.201636
Rg	UP000004410$tr|A7B1Z0|A7B1Z0_RUMGV	0.102277	0.0256598
Rg	UP000004410$tr|A7B4T6|A7B4T6_RUMGV	0.170874	0.0666641
Rg	UP000004410$tr|A7B3G8|A7B3G8_RUMGV	0.131761	0.112038
Rg	UP000004410$tr|A7AZX8|A7AZX8_RUMGV	0.148257	0.163677
Rg	UP000004410$tr|A7B679|A7B679_RUMGV	0.218381	0.192982
Rg	UP000004410$tr|A7B280|A7B280_RUMGV	0.378987	0.142024
Rg	UP000004410$tr|A7B392|A7B392_RUMGV	0.168522	0.103404
Rg	UP000004410$tr|A7B7I4|A7B7I4_RUMGV	0.303656	0.0863175
Rg	UP000004410$tr|A7B7G4|A7B7G4_RUMGV	0.0822638	0.0271264
Rg	UP000004410$tr|A7B2E5|A7B2E5_RUMGV	0.0785768	0.143314
Rg	UP000004410$tr|A7B2N3|A7B2N3_RUMGV	0.176237	0.0614457
Rg	UP000004410$tr|A7B2P6|A7B2P6_RUMGV	0.305068	0.0679604
Rg	UP000004410$tr|A7AZ49|A7AZ49_RUMGV	0.195986	0.140747
Rg	UP000004410$tr|A7B7C6|A7B7C6_RUMGV	0.770766	0.102074
Rg	UP000004410$tr|A7B4R6|A7B4R6_RUMGV	0.105781	0.132902
Rg	UP000004410$tr|A7B7X7|A7B7X7_RUMGV	0.172575	0.047034
Rg	UP000004410$tr|A7B7W9|A7B7W9_RUMGV	0.885795	0.140838
Rg	UP000004410$tr|A7AY10|A7AY10_RUMGV	0.150093	0.179402
Rg	UP000004410$tr|A7B1U7|A7B1U7_RUMGV	0.200119	0.148375
Rg	UP000004410$tr|A7B1W2|A7B1W2_RUMGV	0.176822	0.0666823
Rg	UP000004410$tr|A7AXW7|A7AXW7_RUMGV	0.298305	0.244757
Rg	UP000004410$tr|A7B1C1|A7B1C1_RUMGV	0.191274	0.104874
Rg	UP000004410$tr|A7AZ25|A7AZ25_RUMGV	0.145164	0.0634981
Rg	UP000004410$tr|A7B5C7|A7B5C7_RUMGV	0.414018	0.101457
Rg	UP000004410$tr|A7B514|A7B514_RUMGV	0.185305	0.0574619
Rg	UP000004410$tr|A7B524|A7B524_RUMGV	0.280258	0.186263
Rg	UP000004410$tr|A7AZF2|A7AZF2_RUMGV	0.144015	0.135481
Rg	UP000004410$tr|A7B2D5|A7B2D5_RUMGV	0.292856	0.160472
Rg	UP000004410$tr|A7B540|A7B540_RUMGV	0.477769	0.351019
Rg	UP000004410$tr|A7B8A2|A7B8A2_RUMGV	0.131549	0.0638575
Rg	UP000004410$tr|A7B3U9|A7B3U9_RUMGV	0.517874	0.14179
Rg	UP000004410$tr|A7B507|A7B507_RUMGV	0.188396	0.0704441
Rg	UP000004410$tr|A7B248|A7B248_RUMGV	0.115923	0.063262
Rg	UP000004410$tr|A7B067|A7B067_RUMGV	0.353027	0.2078
Rg	UP000004410$tr|A7B6D8|A7B6D8_RUMGV	0.14188	0.0753731
Rg	UP000004410$tr|A7AYM6|A7AYM6_RUMGV	0.228421	0.145823
Rg	UP000004410$tr|A7B374|A7B374_RUMGV	0.165647	0.0720051
Rg	UP000004410$tr|A7AZE1|A7AZE1_RUMGV	0.14273	0.0518381
Rg	UP000004410$tr|A7B4P0|A7B4P0_RUMGV	0.153585	0.10111
Rg	UP000004410$tr|A7B290|A7B290_RUMGV	0.125985	0.11737
Rg	UP000004410$tr|A7B6D3|A7B6D3_RUMGV	0.220479	0.0945403
Rg	UP000004410$tr|A7AZS1|A7AZS1_RUMGV	0.225356	0.194672
Rg	UP000004410$tr|A7B509|A7B509_RUMGV	0.25409	0.268067
Rg	UP000004410$tr|A7B2I0|A7B2I0_RUMGV	0.171922	0.051469
Rg	UP000004410$tr|A7B091|A7B091_RUMGV	0.138539	0.101091
Rg	UP000004410$tr|A7B2P5|A7B2P5_RUMGV	0.31983	0.0933809
Rg	UP000004410$tr|A7AXZ5|A7AXZ5_RUMGV	0.0906075	0.0856247
Rg	UP000004410$tr|A7AY00|A7AY00_RUMGV	0.181573	0.0688674
Rg	UP000004410$tr|A7B0D3|A7B0D3_RUMGV	0.216109	0.0517207
Rg	UP000004410$tr|A7B788|A7B788_RUMGV	0.430135	0.0995586
Rg	UP000004410$tr|A7B620|A7B620_RUMGV	0.323232	0.174093
Rg	UP000004410$tr|A7B5C6|A7B5C6_RUMGV	0.306966	0.0574198
Rg	UP000004410$tr|A7B539|A7B539_RUMGV	0.193617	0.104447
Rg	UP000004410$tr|A7B545|A7B545_RUMGV	0.251377	0.113464
Rg	UP000004410$tr|A7B2F0|A7B2F0_RUMGV	0.475531	0.111937
Rg	UP000004410$tr|A7B639|A7B639_RUMGV	0.217358	0.15934
Rg	UP000004410$tr|A7B4T7|A7B4T7_RUMGV	0.234787	0.129768
Rg	UP000004410$tr|A7B3N6|A7B3N6_RUMGV	0.211899	0.142424
Rg	UP000004410$tr|A7B5B4|A7B5B4_RUMGV	0.383904	0.110894
Rg	UP000004410$tr|A7B7P1|A7B7P1_RUMGV	0.196724	0.146399
Rg	UP000004410$tr|A7B753|A7B753_RUMGV	0.355462	0.318364
Rg	UP000004410$tr|A7B066|A7B066_RUMGV	0.264375	0.443528
Rg	UP000004410$tr|A7B2S3|A7B2S3_RUMGV	0.124556	0.0659897
Rg	UP000004410$tr|A7B6J9|A7B6J9_RUMGV	0.15679	0.119709
Rg	UP000004410$tr|A7B6D6|A7B6D6_RUMGV	0.0353522	0.173815
Rg	UP000004410$tr|A7B3K9|A7B3K9_RUMGV	0.1126	0.211752
Rg	UP000004410$tr|A7B3W4|A7B3W4_RUMGV	0.244309	0.0931725
Rg	UP000004410$tr|A7AY05|A7AY05_RUMGV	0.230781	0.072345
Rg	UP000004410$tr|A7AYI9|A7AYI9_RUMGV	0.414074	0.0879782
Rg	UP000004410$tr|A7B2M0|A7B2M0_RUMGV	0.157877	0.0639047
Rg	UP000004410$tr|A7B7K6|A7B7K6_RUMGV	0.11913	0.0886614
Rg	UP000004410$tr|A7B8D6|A7B8D6_RUMGV	0.436782	0.186065
Rg	UP000004410$tr|A7B522|A7B522_RUMGV	0.436965	0.187359
Rg	UP000004410$tr|A7B367|A7B367_RUMGV	0.194784	0.0432192
Rg	UP000004410$tr|A7B5E8|A7B5E8_RUMGV	0.183373	0.1733
Rg	UP000004410$tr|A7B6Z4|A7B6Z4_RUMGV	0.216562	0.271904
Rg	UP000004410$tr|A7B1U8|A7B1U8_RUMGV	0.181169	0.241868
Rg	UP000004410$tr|A7B769|A7B769_RUMGV	0.103789	0.0570926
Rg	UP000004410$tr|A7B5G4|A7B5G4_RUMGV	0.228276	0.113063
Rg	UP000004410$tr|A7B4G5|A7B4G5_RUMGV	0.177938	0.123843
Rg	UP000004410$tr|A7B188|A7B188_RUMGV		0.0764259
Rg	UP000004410$tr|A7B147|A7B147_RUMGV	1.10902	0.174262
Rg	UP000004410$tr|A7B5I9|A7B5I9_RUMGV	1.57501	0.105414
Rg	UP000004410$tr|A7B0W5|A7B0W5_RUMGV	0.166376	0.108964
Rg	UP000004410$tr|A7B7H0|A7B7H0_RUMGV	0.420591	0.111631
Rg	UP000004410$tr|A7B4Y9|A7B4Y9_RUMGV	0.146711	0.0905758
Rg	UP000004410$tr|A7B7W8|A7B7W8_RUMGV	0.206816	0.140255
Rg	UP000004410$tr|A7AZ05|A7AZ05_RUMGV	0.297466	0.128455
Rg	UP000004410$tr|A7B5M3|A7B5M3_RUMGV	0.116411	0.113626
Rg	UP000004410$tr|A7B7M6|A7B7M6_RUMGV	0.335286	0.189955
Rg	UP000004410$tr|A7B7T1|A7B7T1_RUMGV	0.247558	0.160084
Rg	UP000004410$tr|A7AYR8|A7AYR8_RUMGV	0.534473	0.0878496
Rg	UP000004410$tr|A7B7K8|A7B7K8_RUMGV	0.32864	0.189898
Rg	UP000004410$tr|A7AYN8|A7AYN8_RUMGV	0.238457	0.138481
Rg	UP000004410$tr|A7B7A2|A7B7A2_RUMGV	0.386092	0.0865694
Rg	UP000004410$tr|A7B7A6|A7B7A6_RUMGV	0.11545	0.0738923
Rg	UP000004410$tr|A7B076|A7B076_RUMGV	0.344508	0.195001
Rg	UP000004410$tr|A7B715|A7B715_RUMGV	0.194492	0.0597145
Rg	UP000004410$tr|A7AXZ0|A7AXZ0_RUMGV	0.143843	0.073496
Rg	UP000004410$tr|A7B171|A7B171_RUMGV	0.309513	0.209211
Rg	UP000004410$tr|A7AY08|A7AY08_RUMGV	0.252306	0.101001
Rg	UP000004410$tr|A7B7N4|A7B7N4_RUMGV	0.286845	0.0706818
Rg	UP000004410$tr|A7B022|A7B022_RUMGV	0.209887	0.123949
Rg	UP000004410$tr|A7B7L3|A7B7L3_RUMGV	0.215555	0.055474
Rg	UP000004410$tr|A7B4Y6|A7B4Y6_RUMGV	0.325494	0.113222
Rg	UP000004410$tr|A7B430|A7B430_RUMGV	0.161113	0.0883286
Rg	UP000004410$tr|A7AXJ2|A7AXJ2_RUMGV	0.342281	0.194242
Rg	UP000004410$tr|A7B230|A7B230_RUMGV	0.324669	0.214295
Rg	UP000004410$tr|A7AZ45|A7AZ45_RUMGV	0.244826	0.0956492
Rg	UP000004410$tr|A7B315|A7B315_RUMGV	0.407672	0.136905
Rg	UP000004410$tr|A7AZB5|A7AZB5_RUMGV	0.113113	0.0533474
Rg	UP000004410$tr|A7B529|A7B529_RUMGV	0.343672	0.169187
Rg	UP000004410$tr|A7B4K0|A7B4K0_RUMGV	0.247652	0.128063
Rg	UP000004410$tr|A7B048|A7B048_RUMGV	0.940015	0.38543
Rg	UP000004410$tr|A7B201|A7B201_RUMGV	0.149485	0.0672509
Rg	UP000004410$tr|A7B8K9|A7B8K9_RUMGV	0.186361	0.0899402
Rg	UP000004410$tr|A7B2G3|A7B2G3_RUMGV	0.281489	0.147467
Rg	UP000004410$tr|A7B0N5|A7B0N5_RUMGV		0.182243
Rg	UP000004410$tr|A7B632|A7B632_RUMGV	0.222574	0.164235
Rg	UP000004410$tr|A7B875|A7B875_RUMGV		0.112197
Rg	UP000004410$tr|A7B7K7|A7B7K7_RUMGV	0.144219	0.053433
Rg	UP000004410$tr|A7B6D1|A7B6D1_RUMGV	0.255501	0.271175
Rg	UP000004410$tr|A7B2L4|A7B2L4_RUMGV	0.649253	0.0913153
Rg	UP000004410$tr|A7B4U5|A7B4U5_RUMGV		0.117495
Rg	UP000004410$tr|A7B4N1|A7B4N1_RUMGV	0.268577	0.20078
Rg	UP000004410$tr|A7AY01|A7AY01_RUMGV	0.137555	0.175604
Rg	UP000004410$tr|A7B777|A7B777_RUMGV	0.15291	0.111473
Rg	UP000004410$tr|A7B0E8|A7B0E8_RUMGV	0.237089	0.19902
Rg	UP000004410$tr|A7B2V7|A7B2V7_RUMGV	0.310261	0.141351
Rg	UP000004410$tr|A7AYC9|A7AYC9_RUMGV	0.239399	0.172279
Rg	UP000004410$tr|A7AXY1|A7AXY1_RUMGV	0.11221	0.0562029
Rg	UP000004410$tr|A7B5P3|A7B5P3_RUMGV	0.306296	0.13343
Rg	UP000004410$tr|A7B0F4|A7B0F4_RUMGV	0.202362	0.0453354
Rg	UP000004410$tr|A7B210|A7B210_RUMGV	0.176826	0.120188
Rg	UP000004410$tr|A7B4C6|A7B4C6_RUMGV	0.268339	0.0605751
Rg	UP000004410$tr|A7B7G5|A7B7G5_RUMGV	0.42557	0.218603
Rg	UP000004410$tr|A7B5E1|A7B5E1_RUMGV	0.254914	0.0986425
Rg	UP000004410$tr|A7B2J1|A7B2J1_RUMGV		0.135992
Rg	UP000004410$tr|A7B3J7|A7B3J7_RUMGV	0.192488	0.128845
Rg	UP000004410$tr|A7AZ27|A7AZ27_RUMGV	0.143554	0.114439
Rg	UP000004410$tr|A7B7P5|A7B7P5_RUMGV	0.234711	0.159022
Rg	UP000004410$tr|A7B7A9|A7B7A9_RUMGV	0.0915725	0.0625951
Rg	UP000004410$tr|A7B293|A7B293_RUMGV	0.182233	0.0873267
Rg	UP000004410$tr|A7B7G8|A7B7G8_RUMGV	0.224395	0.144404
Rg	UP000004410$tr|A7B0J3|A7B0J3_RUMGV	0.228425	0.16677
Rg	UP000004410$tr|A7B7X3|A7B7X3_RUMGV	0.128782	0.092558
Rg	UP000004410$tr|A7B0E1|A7B0E1_RUMGV	0.238244	0.155469
Rg	UP000004410$tr|A7AZ87|A7AZ87_RUMGV	0.296855	0.157314
Rg	UP000004410$tr|A7B7D0|A7B7D0_RUMGV	0.18953	0.108208
Rg	UP000004410$tr|A7B7X2|A7B7X2_RUMGV	0.277954	0.0664475
Rg	UP000004410$tr|A7B0D7|A7B0D7_RUMGV	0.304341	0.0807593
Rg	UP000004410$tr|A7AZ44|A7AZ44_RUMGV	0.193649	0.0698568
Rg	UP000004410$tr|A7B4H9|A7B4H9_RUMGV	0.243744	0.122799
Rg	UP000004410$tr|A7B225|A7B225_RUMGV	0.355369	0.0680246
Rg	UP000004410$tr|A7AZ30|A7AZ30_RUMGV	0.30912	0.327613
Rg	UP000004410$tr|A7AZ47|A7AZ47_RUMGV	0.416305	0.0996576
Rg	UP000004410$tr|A7B5Y0|A7B5Y0_RUMGV	0.227467	0.0549463
Rg	UP000004410$tr|A7AZ71|A7AZ71_RUMGV	0.214462	0.137457
Rg	UP000004410$tr|A7B7R7|A7B7R7_RUMGV	0.229412	0.10745
Rg	UP000004410$tr|A7B5C0|A7B5C0_RUMGV	0.366469	0.188236
Rg	UP000004410$tr|A7B7R6|A7B7R6_RUMGV	0.414782	0.0817188
Rg	UP000004410$tr|A7AYC8|A7AYC8_RUMGV	0.184948	0.103761
Rg	UP000004410$tr|A7B5N0|A7B5N0_RUMGV	0.165473	0.0678644
Rg	UP000004410$tr|A7B2C5|A7B2C5_RUMGV	0.30908	0.115448
Rg	UP000004410$tr|A7B2U0|A7B2U0_RUMGV	0.128418	0.0628928
Rg	UP000004410$tr|A7AYI2|A7AYI2_RUMGV	0.138557	0.10952
Rg	UP000004410$tr|A7AZE3|A7AZE3_RUMGV	0.113557	0.0987087
Rg	UP000004410$tr|A7B7Q2|A7B7Q2_RUMGV	0.206253	0.116266
Rg	UP000004410$tr|A7B669|A7B669_RUMGV	0.463742	0.257012
Rg	UP000004410$tr|A7AZA7|A7AZA7_RUMGV	0.663265	0.30233
Rg	UP000004410$tr|A7B1Z1|A7B1Z1_RUMGV	0.131066	0.122092
Rg	UP000004410$tr|A7B0H1|A7B0H1_RUMGV	0.248284	0.172991
Rg	UP000004410$tr|A7B1A7|A7B1A7_RUMGV	0.175683	0.0689461
Rg	UP000004410$tr|A7B525|A7B525_RUMGV	0.270236	0.211838
Rg	UP000004410$tr|A7B4K5|A7B4K5_RUMGV	0.215472	0.301687
Rg	UP000004410$tr|A7AYR9|A7AYR9_RUMGV	0.238423	0.130381
Rg	UP000004410$tr|A7B658|A7B658_RUMGV	0.216057	0.265526
Rg	UP000004410$tr|A7B216|A7B216_RUMGV	0.142527	0.0788565
Rg	UP000004410$tr|A7B651|A7B651_RUMGV	0.154672	0.0373716
Rg	UP000004410$tr|A7B052|A7B052_RUMGV	0.278963	0.174599
Rg	UP000004410$tr|A7B4P4|A7B4P4_RUMGV		0.227336
Rg	UP000004410$tr|A7B7C9|A7B7C9_RUMGV	0.240715	0.175895
Rg	UP000004410$tr|A7AYM1|A7AYM1_RUMGV	0.54343	0.0998965
Rg	UP000004410$tr|A7AZ70|A7AZ70_RUMGV	0.219238	0.183964
Rg	UP000004410$tr|A7B6F7|A7B6F7_RUMGV	0.270965	0.128043
Rg	UP000004410$tr|A7B677|A7B677_RUMGV	0.236521	0.0993203
Rg	UP000004410$tr|A7B4C4|A7B4C4_RUMGV		0.122813
Rg	UP000004410$tr|A7B7I3|A7B7I3_RUMGV	0.264321	0.0319695
Rg	UP000004410$tr|A7AZC8|A7AZC8_RUMGV	0.2569	0.165554
Rg	UP000004410$tr|A7B344|A7B344_RUMGV	0.196364	0.123347
Rg	UP000004410$tr|A7B362|A7B362_RUMGV	0.229846	0.10417
Rg	UP000004410$tr|A7B881|A7B881_RUMGV	0.240116	0.108706
Rg	UP000004410$tr|A7B099|A7B099_RUMGV	0.34256	0.158546
Rg	UP000004410$tr|A7B4T5|A7B4T5_RUMGV	0.211926	0.109279
Rg	UP000004410$tr|A7B518|A7B518_RUMGV	0.236667	0.129737
Rg	UP000004410$tr|A7B4P1|A7B4P1_RUMGV		0.217178
Rg	UP000004410$tr|A7B878|A7B878_RUMGV	0.164122	0.170433
Rg	UP000004410$tr|A7AYJ8|A7AYJ8_RUMGV	0.355124	0.149022
Rg	UP000004410$tr|A7B5I3|A7B5I3_RUMGV	0.280635	0.134875
Rg	UP000004410$tr|A7B8B1|A7B8B1_RUMGV	0.690915	0.160083
Rg	UP000004410$tr|A7B735|A7B735_RUMGV	0.13885	0.164828
Rg	UP000004410$tr|A7B370|A7B370_RUMGV	0.308182	0.157785
Rg	UP000004410$tr|A7B5M1|A7B5M1_RUMGV	0.171897	0.0950247
Rg	UP000004410$tr|A7B2F7|A7B2F7_RUMGV	0.17685	0.108583
Rg	UP000004410$tr|A7AZF6|A7AZF6_RUMGV	0.269536	0.107052
Rg	UP000004410$tr|A7B6C5|A7B6C5_RUMGV	0.366346	0.21778
Rg	UP000004410$tr|A7B247|A7B247_RUMGV	0.157573	0.0646605
Rg	UP000004410$tr|A7AZ61|A7AZ61_RUMGV	0.218645	0.0790078
Rg	UP000004410$tr|A7B1A6|A7B1A6_RUMGV	0.287224	0.108199
Rg	UP000004410$tr|A7AZ69|A7AZ69_RUMGV	0.161111	0.0514627
Rg	UP000004410$tr|A7B498|A7B498_RUMGV	0.211359	0.169042
Rg	UP000004410$tr|A7B5E2|A7B5E2_RUMGV	0.126699	0.149604
Rg	UP000004410$tr|A7B517|A7B517_RUMGV	0.198964	0.0967306
Rg	UP000004410$tr|A7B0N0|A7B0N0_RUMGV	0.645482	0.347437
Rg	UP000004410$tr|A7AYA7|A7AYA7_RUMGV	0.171136
Rg	UP000004410$tr|A7B740|A7B740_RUMGV	0.171729	0.127827
Rg	UP000004410$tr|A7B6C9|A7B6C9_RUMGV	0.220942	0.13725
Rg	UP000004410$tr|A7B6H6|A7B6H6_RUMGV	0.151054	0.117626
Rg	UP000004410$tr|A7AYV7|A7AYV7_RUMGV	0.209287	0.179586
Rg	UP000004410$tr|A7AZ50|A7AZ50_RUMGV	0.116506	0.0542957
Rg	UP000004410$tr|A7B5K2|A7B5K2_RUMGV		0.14015
Rg	UP000004410$tr|A7B378|A7B378_RUMGV	1.10804	0.153319
Rg	UP000004410$tr|A7B5B5|A7B5B5_RUMGV	0.176957	0.164248
Rg	UP000004410$tr|A7B3H0|A7B3H0_RUMGV	0.0985974	0.0594346
Rg	UP000004410$tr|A7B505|A7B505_RUMGV	0.111527	0.117278
Rg	UP000004410$tr|A7AYN6|A7AYN6_RUMGV	0.0150214	0.0733792
Rg	UP000004410$tr|A7AZ62|A7AZ62_RUMGV	0.211647	0.152722
Rg	UP000004410$tr|A7AZA4|A7AZA4_RUMGV	1.40621	0.156162
Rg	UP000004410$tr|A7AZZ1|A7AZZ1_RUMGV	0.434393	0.377786
Rg	UP000004410$tr|A7B2H4|A7B2H4_RUMGV	0.200533	0.0581338
Rg	UP000004410$tr|A7B742|A7B742_RUMGV	0.411806	0.134103
Rg	UP000004410$tr|A7AYA9|A7AYA9_RUMGV	0.31302	0.217461
Rg	UP000004410$tr|A7B2X4|A7B2X4_RUMGV	0.195161	0.207436
Rg	UP000004410$tr|A7B2T8|A7B2T8_RUMGV	0.295567	0.166115
Rg	UP000004410$tr|A7B631|A7B631_RUMGV	1.17996	0.201791
Rg	UP000004410$tr|A7B342|A7B342_RUMGV	0.178903	0.104176
Rg	UP000004410$tr|A7B5B3|A7B5B3_RUMGV	0.292204	0.140783
Rg	UP000004410$tr|A7B2K2|A7B2K2_RUMGV	0.124916	0.0358089
Rg	UP000004410$tr|A7B7C2|A7B7C2_RUMGV	0.382161	0.434292
Rg	UP000004410$tr|A7B6S1|A7B6S1_RUMGV	0.169088	0.0449932
Rg	UP000004410$tr|A7AZE6|A7AZE6_RUMGV	0.108411	0.0707486
Rg	UP000004410$tr|A7B8A5|A7B8A5_RUMGV	0.138469	0.113783
Rg	UP000004410$tr|A7B6D4|A7B6D4_RUMGV	0.268047	0.0740257
Rg	UP000004410$tr|A7B243|A7B243_RUMGV	0.141865	0.107193
Rg	UP000004410$tr|A7B078|A7B078_RUMGV	0.270707	0.154248
Rg	UP000004410$tr|A7B536|A7B536_RUMGV	0.411763	0.178844
Rg	UP000004410$tr|A7B132|A7B132_RUMGV	0.212065	0.0966075
Rg	UP000004410$tr|A7B4A3|A7B4A3_RUMGV	0.298994	0.116517
Rg	UP000004410$tr|A7B7L1|A7B7L1_RUMGV	0.238298	0.11951
Rg	UP000004410$tr|A7B768|A7B768_RUMGV	0.152921	0.16814
Rg	UP000004410$tr|A7B3A4|A7B3A4_RUMGV	0.170033	0.0565263
Rg	UP000004410$tr|A7B7M3|A7B7M3_RUMGV	0.114313	0.0427563
Rg	UP000004410$tr|A7B7W4|A7B7W4_RUMGV	0.665697	0.475954
Rg	UP000004410$tr|A7B531|A7B531_RUMGV	0.251473	0.120122
Rg	UP000004410$tr|A7B4L8|A7B4L8_RUMGV	0.176144	0.196569
Rg	UP000004410$tr|A7B7R4|A7B7R4_RUMGV	0.235614	0.152592
Rg	UP000004410$tr|A7AY16|A7AY16_RUMGV	0.472019	0.12138
Rg	UP000004410$tr|A7B8B9|A7B8B9_RUMGV	0.181253	0.0742413
Rg	UP000004410$tr|A7B0M7|A7B0M7_RUMGV	0.214169	0.211502
Rg	UP000004410$tr|A7B313|A7B313_RUMGV	0.147018	0.051058
Rg	UP000004410$tr|A7B700|A7B700_RUMGV	0.0732576	0.0715466
Rg	UP000004410$tr|A7B0I6|A7B0I6_RUMGV	0.265846	0.113406
Rg	UP000004410$tr|A7B2Z6|A7B2Z6_RUMGV	1.38914	0.101519
Rg	UP000004410$tr|A7B6L0|A7B6L0_RUMGV	0.44843	0.187651
Rg	UP000004410$tr|A7AZF3|A7AZF3_RUMGV	0.53917	0.137867
Rg	UP000004410$tr|A7B1E4|A7B1E4_RUMGV	0.11685	0.0772254
Rg	UP000004410$tr|A7AXW5|A7AXW5_RUMGV	0.162985	0.298904
Rg	UP000004410$tr|A7B148|A7B148_RUMGV	0.412948	0.20084
Rg	UP000004410$tr|A7B203|A7B203_RUMGV	0.142193	0.206289
Rg	UP000004410$tr|A7B2W4|A7B2W4_RUMGV	0.360195	0.198084
Rg	UP000004410$tr|A7B1Z9|A7B1Z9_RUMGV	0.273234	0.296864
Rg	UP000004410$tr|A7B0I8|A7B0I8_RUMGV	0.149242	0.100128
Rg	UP000004410$tr|A7AYQ3|A7AYQ3_RUMGV	0.13225	0.0835821
Rg	UP000004410$tr|A7B253|A7B253_RUMGV	0.283571	0.187789
Rg	UP000004410$tr|A7B7R3|A7B7R3_RUMGV	0.153322	0.0800161
Rg	UP000004410$tr|A7B591|A7B591_RUMGV	0.320908	0.0548982
Rg	UP000004410$tr|A7B5I8|A7B5I8_RUMGV	0.227588	0.13185
Rg	UP000004410$tr|A7B710|A7B710_RUMGV	0.11595	0.0392609
Rg	UP000004410$tr|A7B1W1|A7B1W1_RUMGV	1.65494	0.186092
[truncated: 23,783 more rows]

## Sheet: Fig1D
#Source Data Fig. 1D - BRITE term coverage
BRITE class	Annotated	Quantified	NotMeasured	Coverage
NOANNOTATION	31212	7442	23770	0.238434
Enzymes	13529	8618	4911	0.637002
Transporters	5210	1405	3805	0.269674
Ribosome	1570	1325	245	0.843949
DNA repair and recombination proteins	1220	659	561	0.540164
Transcription factors	1027	422	605	0.410906
Secretion system	564	163	401	0.289007
Bacterial motility proteins	436	175	261	0.401376

## Sheet: Fig1E
#Source Data Fig. 1E - Fraction of quantified proteins
Partner_species	coculture_measured	Protein_species	monoculture_measured	fraction_coculture_monoculture_measured
Bu	1155	Bt	1574	0.733799
Bv	1068	Bt	1574	0.678526
Ca	1418	Bt	1574	0.900889
Cd	1227	Bt	1574	0.779543
Cs	1342	Bt	1574	0.852605
Ec	1361	Bt	1574	0.864676
Er	1435	Bt	1574	0.91169
Ka	1363	Bt	1574	0.865947
La	1378	Bt	1574	0.875476
Lg	1423	Bt	1574	0.904066
Ls	1306	Bt	1574	0.829733
Pc	1371	Bt	1574	0.871029
Pm	1317	Bt	1574	0.836722
Rg	1434	Bt	1574	0.911055
Bt	927	Bu	1561	0.59385
Bv	1067	Bu	1561	0.683536
Ca	1440	Bu	1561	0.922486
Cd	1311	Bu	1561	0.839846
Cs	1315	Bu	1561	0.842409
Ec	1334	Bu	1561	0.85458
Er	1284	Bu	1561	0.82255
Ka	1292	Bu	1561	0.827675
La	1352	Bu	1561	0.866111
Lg	1462	Bu	1561	0.936579
Ls	1330	Bu	1561	0.852018
Pc	1286	Bu	1561	0.823831
Pm	1321	Bu	1561	0.846252
Rg	1404	Bu	1561	0.899423
Bt	1008	Bv	1630	0.618405
Bu	1298	Bv	1630	0.796319
Ca	1504	Bv	1630	0.922699
Cd	1358	Bv	1630	0.833129
Cs	1348	Bv	1630	0.826994
Ec	1302	Bv	1630	0.798773
Er	1319	Bv	1630	0.809202
Ka	990	Bv	1630	0.607362
La	1403	Bv	1630	0.860736
Lg	1514	Bv	1630	0.928834
Ls	1284	Bv	1630	0.78773
Pc	1369	Bv	1630	0.839877
Pm	1333	Bv	1630	0.817791
Bt	264	Ca	947	0.278775
Bu	250	Ca	947	0.263992
Bv	269	Ca	947	0.284055
Cd	465	Ca	947	0.491024
Cs	344	Ca	947	0.363252
Ec	585	Ca	947	0.61774
Er	641	Ca	947	0.676874
Ka	419	Ca	947	0.44245
La	821	Ca	947	0.866948
Lg	525	Ca	947	0.554382
Ls	728	Ca	947	0.768743
Pc	217	Ca	947	0.229145
Pm	355	Ca	947	0.374868
Rg	517	Ca	947	0.545935
Bt	743	Cd	1291	0.575523
Bu	818	Cd	1291	0.633617
Bv	794	Cd	1291	0.615027
Ca	1001	Cd	1291	0.775368
Cs	756	Cd	1291	0.585593
Ec	814	Cd	1291	0.630519
Er	910	Cd	1291	0.70488
Ka	796	Cd	1291	0.616576
La	1128	Cd	1291	0.873741
Lg	839	Cd	1291	0.649884
Ls	962	Cd	1291	0.745159
Pc	898	Cd	1291	0.695585
Pm	807	Cd	1291	0.625097
Rg	991	Cd	1291	0.767622
Bt	738	Cs	1264	0.583861
Bu	779	Cs	1264	0.616297
Bv	844	Cs	1264	0.667722
Ca	977	Cs	1264	0.772943
Cd	973	Cs	1264	0.769778
Ec	817	Cs	1264	0.646361
Er	850	Cs	1264	0.672468
Ka	962	Cs	1264	0.761076
La	1092	Cs	1264	0.863924
Lg	1104	Cs	1264	0.873418
Ls	976	Cs	1264	0.772152
Pc	829	Cs	1264	0.655854
Pm	852	Cs	1264	0.674051
Rg	1127	Cs	1264	0.891614
Bt	605	Ec	1560	0.387821
Bu	625	Ec	1560	0.400641
Bv	702	Ec	1560	0.45
Ca	1353	Ec	1560	0.867308
Cd	1196	Ec	1560	0.766667
Cs	913	Ec	1560	0.585256
Er	783	Ec	1560	0.501923
Ka	724	Ec	1560	0.464103
La	1385	Ec	1560	0.887821
Lg	1204	Ec	1560	0.771795
Ls	1338	Ec	1560	0.857692
Pc	538	Ec	1560	0.344872
Pm	829	Ec	1560	0.53141
Rg	1306	Ec	1560	0.837179
Bt	354	Er	1149	0.308094
Bu	389	Er	1149	0.338555
Bv	556	Er	1149	0.483899
Ca	927	Er	1149	0.806789
Cd	959	Er	1149	0.834639
Cs	696	Er	1149	0.605744
Ec	992	Er	1149	0.863359
Ka	960	Er	1149	0.835509
La	1028	Er	1149	0.894691
Lg	1007	Er	1149	0.876414
Ls	741	Er	1149	0.644909
Pc	581	Er	1149	0.505657
Pm	884	Er	1149	0.769365
Rg	785	Er	1149	0.683203
Bt	1177	Ka	2069	0.568874
Bu	1148	Ka	2069	0.554857
Bv	880	Ka	2069	0.425326
Ca	1755	Ka	2069	0.848236
Cd	1564	Ka	2069	0.755921
Cs	1352	Ka	2069	0.653456
Ec	1233	Ka	2069	0.59594
Er	1351	Ka	2069	0.652972
La	1762	Ka	2069	0.851619
Lg	1846	Ka	2069	0.892218
Ls	1609	Ka	2069	0.77767
Pc	1124	Ka	2069	0.543258
Pm	1285	Ka	2069	0.621073
Rg	1722	Ka	2069	0.832286
Bt	433	La	828	0.522947
Bu	434	La	828	0.524155
Bv	379	La	828	0.457729
Ca	599	La	828	0.72343
Cd	535	La	828	0.646135
Cs	374	La	828	0.451691
Ec	368	La	828	0.444444
Er	541	La	828	0.653382
Ka	299	La	828	0.361111
Lg	546	La	828	0.65942
Ls	646	La	828	0.780193
Pc	461	La	828	0.556763
Pm	411	La	828	0.496377
Rg	460	La	828	0.555556
Bt	367	Lg	718	0.511142
Bu	352	Lg	718	0.490251
Bv	441	Lg	718	0.614206
Ca	681	Lg	718	0.948468
Cd	426	Lg	718	0.593315
Cs	365	Lg	718	0.508357
Ec	339	Lg	718	0.472145
Er	477	Lg	718	0.664345
Ka	439	Lg	718	0.611421
La	586	Lg	718	0.816156
Ls	523	Lg	718	0.728412
Pc	403	Lg	718	0.561281
Pm	404	Lg	718	0.562674
Rg	564	Lg	718	0.785515
Bt	514	Ls	1673	0.307233
Bu	822	Ls	1673	0.491333
Bv	726	Ls	1673	0.433951
Ca	1227	Ls	1673	0.733413
Cd	1022	Ls	1673	0.610879
Cs	856	Ls	1673	0.511656
Ec	949	Ls	1673	0.567244
Er	1145	Ls	1673	0.684399
Ka	947	Ls	1673	0.566049
La	1418	Ls	1673	0.847579
Lg	1302	Ls	1673	0.778243
Pc	592	Ls	1673	0.353855
Pm	960	Ls	1673	0.573819
Rg	1206	Ls	1673	0.720861
Bt	741	Pc	1378	0.537736
Bu	961	Pc	1378	0.697388
Bv	733	Pc	1378	0.53193
Ca	1219	Pc	1378	0.884615
Cd	1196	Pc	1378	0.867925
Cs	1157	Pc	1378	0.839623
Ec	1228	Pc	1378	0.891147
Er	1107	Pc	1378	0.803338
Ka	1236	Pc	1378	0.896952
La	1263	Pc	1378	0.916546
Lg	1278	Pc	1378	0.927431
Ls	1107	Pc	1378	0.803338
Pm	1175	Pc	1378	0.852685
Rg	1239	Pc	1378	0.899129
Bt	694	Pm	1615	0.429721
Bu	821	Pm	1615	0.508359
Bv	699	Pm	1615	0.432817
Ca	1513	Pm	1615	0.936842
Cd	1426	Pm	1615	0.882972
Cs	1343	Pm	1615	0.831579
Ec	1444	Pm	1615	0.894118
Er	1211	Pm	1615	0.749845
Ka	1434	Pm	1615	0.887926
La	1480	Pm	1615	0.916409
Lg	1528	Pm	1615	0.94613
Ls	1443	Pm	1615	0.893498
Pc	1084	Pm	1615	0.671207
Rg	1423	Pm	1615	0.881115
Bt	532	Rg	1169	0.45509
Bu	518	Rg	1169	0.443114
Ca	738	Rg	1169	0.631309
Cd	707	Rg	1169	0.60479
Cs	660	Rg	1169	0.564585
Ec	575	Rg	1169	0.491873
Er	1025	Rg	1169	0.876818
Ka	571	Rg	1169	0.488452
La	761	Rg	1169	0.650984
Lg	918	Rg	1169	0.785287
Ls	740	Rg	1169	0.63302
Pc	522	Rg	1169	0.446536
Pm	402	Rg	1169	0.343884

## Sheet: Fig1I
#Source Data Fig. 1I - Observed versus expected relative abundances
Species1	Species2	Predicted_RelAbu_Sp1	Observed_relativeAbundance
Pc	Rg	0.826022	0.817768
Pc	Bv	0.548713	0.257385
Pc	Cs	0.629494	0.559717
Pc	Ka	0.829572	0.748077
Pc	Bu	0.550099	0.339184
Pc	Lg	0.838568	0.832773
Pc	Er	0.648422	0.666927
Pc	Ls	0.877185	0.726487
Pc	La	0.922006	0.814641
Pc	Pm	0.579873	0.695011
Pc	Ec	0.754332	0.846821
Pc	Ca	0.801715	0.895588
Pc	Cd	0.802784	0.543074
Rg	Ka	0.506226	0.201986
Rg	Lg	0.522465	0.607294
Rg	Ls	0.600692	0.302293
Rg	La	0.713454	0.610753
Bv	Cs	0.582872	0.527988
Bv	Ka	0.800134	0.61917
Bv	Bu	0.5014	0.609431
Bv	Lg	0.810328	0.831531
Bv	Er	0.602679	0.72798
Bv	Ls	0.854529	0.674842
Bv	La	0.906738	0.860225
Bv	Pm	0.531653	0.841491
Bv	Ec	0.716341	0.706501
Bv	Ca	0.768806	0.860643
Bv	Cd	0.770001	0.546019
Cs	Rg	0.73646	0.801419
Cs	Ka	0.741265	0.624337
Cs	Lg	0.753538	0.855024
Cs	Er	0.520505	0.525394
Cs	Ls	0.807834	0.685067
Cs	La	0.874338	0.852788
Cs	Ec	0.64378	0.642034
Cs	Ca	0.704122	0.764846
Cs	Cd	0.705524	0.684442
Ka	Lg	0.516248	0.817953
Ka	Ls	0.594703	0.610554
Ka	La	0.708336	0.883611
Bu	Rg	0.795211	0.848365
Bu	Cs	0.58151	0.569754
Bu	Ka	0.799237	0.675151
Bu	Lg	0.809466	0.886425
Bu	Er	0.601337	0.816174
Bu	Ls	0.853831	0.690594
Bu	La	0.906264	0.824507
Bu	Pm	0.530259	0.816714
Bu	Ec	0.715202	0.781878
Bu	Ca	0.767809	0.88021
Bu	Cd	0.769008	0.612514
Bt	Pc	0.50115	0.738921
Bt	Rg	0.826682	0.848769
Bt	Bv	0.549851	0.482157
Bt	Cs	0.630566	0.694092
Bt	Ka	0.830222	0.715159
Bt	Bu	0.551237	0.598244
Bt	Lg	0.83919	0.850346
Bt	Er	0.64947	0.876933
Bt	Ls	0.87768	0.78806
Bt	La	0.922336	0.807488
Bt	Pm	0.580993	0.833043
Bt	Ec	0.755184	0.820348
Bt	Ca	0.802446	0.87772
Bt	Cd	0.803512	0.630508
Lg	Ls	0.578941	0.285609
Lg	La	0.694724	0.546387
Er	Rg	0.720226	0.480624
Er	Ka	0.725217	0.686197
Er	Lg	0.737982	0.815215
Er	Ls	0.794772	0.442504
Er	La	0.865041	0.755474
Er	Ec	0.624746	0.806624
Er	Ca	0.686744	0.573447
Er	Cd	0.688192	0.686945
Ls	La	0.623369	0.65251
Pm	Rg	0.77477	0.852142
Pm	Cs	0.551762	0.461948
Pm	Ka	0.779086	0.626131
Pm	Lg	0.790073	0.816301
Pm	Er	0.571961	0.346667
Pm	Ls	0.83805	0.595458
Pm	La	0.89545	0.818917
Pm	Ec	0.689889	0.685507
Pm	Ca	0.745508	0.794422
Pm	Cd	0.746785	0.556515
Ec	Rg	0.607268	0.803272
Ec	Ka	0.613191	0.426899
Ec	Lg	0.628494	0.830017
Ec	Ls	0.699347	0.654228
Ec	La	0.793813	0.857122
Ec	Ca	0.568368	0.649863
Ec	Cd	0.570021	0.50504
Ca	Rg	0.540075	0.542756
Ca	Ka	0.546255	0.257119
Ca	Lg	0.562315	0.393094
Ca	Ls	0.638531	0.512059
Ca	La	0.745141	0.690241
Ca	Cd	0.501685	0.273851
Cd	Rg	0.5384	0.732352
Cd	Ka	0.544584	0.452348
Cd	Lg	0.560656	0.748774
Cd	Ls	0.636974	0.584216
Cd	La	0.743859	0.769289

## Sheet: Fig2G
#Source Data Fig. 2G - Model coefficients
Feature	Proteome_size	abs_growth_change_log2	relativeAbundance	ProteinSpecies_deltaPH_toMono_abs	phylogenetic_distance
Proteome_size	1	-0.186185	0.385412	-0.100791	-0.0544867
abs_growth_change_log2	-0.186185	1	-0.57958	0.0560094	-0.224497
relativeAbundance	0.385412	-0.57958	1	-0.512175	-8.24636e-17
ProteinSpecies_deltaPH_toMono_abs	-0.100791	0.0560094	-0.512175	1	0.250141
phylogenetic_distance	-0.0544867	-0.224497	-8.24636e-17	0.250141	1

## Sheet: Fig3A
#Source Data Fig. 3A - Global enrichments
KEGG Pathway	enrichment	precision	recall	p	hits_in_term	total_annotated_to_term	padj	n_hitlist	Database	Term	Name	Pathway_class
Pathway:04068	1.91316	0.00103029	0.909091	0.00448969	10	11	0.017368	9706	Pathway	4068	FoxO signaling pathway	EnvInfoProc
Pathway:04141	1.88677	0.00267876	0.896552	2.4904e-06	26	29	3.05074e-05	9706	Pathway	4141	Protein processing in endoplasmic reticulum	GeneticInfoProc
Pathway:00600	1.79037	0.00587266	0.850746	2.47453e-10	57	67	1.01554e-08	9706	Pathway	600	Sphingolipid metabolism	Metabolism
Pathway:00603	1.75373	0.00206058	0.833333	0.000376747	20	24	0.00230758	9706	Pathway	603	Glycosphingolipid biosynthesis - globo and isoglobo series	Metabolism
Pathway:00511	1.73477	0.00628477	0.824324	6.30894e-10	61	74	1.54569e-08	9706	Pathway	511	Other glycan degradation	Metabolism
Pathway:00946	1.5965	0.00226664	0.758621	0.0024749	22	29	0.0101059	9706	Pathway	946	Degradation of flavonoids	Metabolism
Pathway:00380	1.47313	0.00288481	0.7	0.00631173	28	40	0.0220911	9706	Pathway	380	Tryptophan metabolism	Metabolism
Pathway:04142	1.47313	0.00288481	0.7	0.00631173	28	40	0.0220911	9706	Pathway	4142	Lysosome	CellularProc
Pathway:02060	1.46173	0.0145271	0.694581	2.76337e-10	141	203	1.01554e-08	9706	Pathway	2060	Phosphotransferase system (PTS)	EnvInfoProc
Pathway:04217	1.45694	0.00463631	0.692308	0.000446599	45	65	0.00257013	9706	Pathway	4217	Necroptosis	CellularProc
Pathway:00052	1.42745	0.0180301	0.678295	3.97765e-11	175	258	2.92357e-09	9706	Pathway	52	Galactose metabolism	Metabolism
Pathway:00785	1.41259	0.00504842	0.671233	0.000901891	49	73	0.00414306	9706	Pathway	785	Lipoic acid metabolism	Metabolism
Pathway:03010	1.41209	0.0479085	0.670996	5.55687e-26	465	693	8.16859e-24	9706	Pathway	3010	Ribosome	GeneticInfoProc
Pathway:00195	1.41044	0.00649083	0.670213	0.000166428	63	94	0.001165	9706	Pathway	195	Photosynthesis	Metabolism
Pathway:00650	1.38781	0.0125695	0.659459	5.48848e-07	122	185	8.06806e-06	9706	Pathway	650	Butanoate metabolism	Metabolism
Pathway:00910	1.33759	0.00772718	0.635593	0.00056998	75	118	0.00299239	9706	Pathway	910	Nitrogen metabolism	Metabolism
Pathway:00220	1.33553	0.0101999	0.634615	7.14088e-05	99	156	0.000656069	9706	Pathway	220	Arginine biosynthesis	Metabolism
Pathway:04066	1.31529	0.00515145	0.625	0.00945485	50	80	0.029818	9706	Pathway	4066	HIF-1 signaling pathway	EnvInfoProc
Pathway:00500	1.27998	0.0228725	0.608219	3.31403e-07	222	365	5.41291e-06	9706	Pathway	500	Starch and sucrose metabolism	Metabolism
Pathway:00051	1.26417	0.0175149	0.600707	2.49182e-05	170	283	0.000281767	9706	Pathway	51	Fructose and mannose metabolism	Metabolism
Pathway:00720	1.21228	0.0183392	0.576052	0.000363163	178	309	0.00230758	9706	Pathway	720	Carbon fixation pathways in prokaryotes	Metabolism
Pathway:00020	1.20851	0.0119514	0.574257	0.00562961	116	202	0.0206888	9706	Pathway	20	Citrate cycle (TCA cycle)	Metabolism
Pathway:00010	1.20533	0.0255512	0.572748	4.22645e-05	248	433	0.000414192	9706	Pathway	10	Glycolysis / Gluconeogenesis	Metabolism
Pathway:00640	1.20405	0.0118483	0.572139	0.00685402	115	201	0.0234312	9706	Pathway	640	Propanoate metabolism	Metabolism
Pathway:00250	1.19476	0.0202967	0.567723	0.000512385	197	347	0.00278965	9706	Pathway	250	Alanine, aspartate and glutamate metabolism	Metabolism
Pathway:00630	1.18739	0.0126726	0.56422	0.00943181	123	218	0.029818	9706	Pathway	630	Glyoxylate and dicarboxylate metabolism	Metabolism
Pathway:01200	1.18419	0.0540903	0.562701	5.07795e-08	525	933	1.06637e-06	9706	Pathway	1200	Carbon metabolism	Metabolism
Pathway:00620	1.18235	0.0215331	0.561828	0.000783755	209	372	0.00371652	9706	Pathway	620	Pyruvate metabolism	Metabolism
Pathway:00190	1.18033	0.0132907	0.56087	0.00953366	129	230	0.029818	9706	Pathway	190	Oxidative phosphorylation	Metabolism
Pathway:01210	1.16697	0.0183392	0.554517	0.00478345	178	321	0.0180299	9706	Pathway	1210	2-Oxocarboxylic acid metabolism	Metabolism
Pathway:01120	1.0981	0.0826293	0.521796	0.000145224	802	1537	0.00112357	9706	Pathway	1120	Microbial metabolism in diverse environments	Metabolism
Pathway:01240	0.867492	0.0445086	0.412214	2.72758e-05	432	1048	0.000286396	9706	Pathway	1240	Biosynthesis of cofactors	Metabolism
Pathway:00400	0.804989	0.00721203	0.382514	0.0139309	70	183	0.0417927	9706	Pathway	400	Phenylalanine, tyrosine and tryptophan biosynthesis	Metabolism
Pathway:00970	0.786348	0.014321	0.373656	8.10102e-05	139	372	0.0007005	9706	Pathway	970	Aminoacyl-tRNA biosynthesis	GeneticInfoProc
Pathway:04112	0.763719	0.00463631	0.362903	0.0145624	45	124	0.0428134	9706	Pathway	4112	Cell cycle - Caulobacter	CellularProc
Pathway:00900	0.755039	0.00484237	0.358779	0.00827007	47	131	0.0276296	9706	Pathway	900	Terpenoid backbone biosynthesis	Metabolism
Pathway:00550	0.741011	0.00772718	0.352113	0.000316578	75	213	0.00211531	9706	Pathway	550	Peptidoglycan biosynthesis	Metabolism
Pathway:03420	0.73458	0.00381208	0.349057	0.0109122	37	106	0.0334186	9706	Pathway	3420	Nucleotide excision repair	GeneticInfoProc
Pathway:00760	0.706396	0.00494539	0.335664	0.000751278	48	143	0.00368126	9706	Pathway	760	Nicotinate and nicotinamide metabolism	Metabolism
Pathway:00790	0.689701	0.00401813	0.327731	0.00121739	39	119	0.00526342	9706	Pathway	790	Folate biosynthesis	Metabolism
Pathway:00860	0.680393	0.00443025	0.323308	0.00045458	43	133	0.00257013	9706	Pathway	860	Porphyrin metabolism	Metabolism
Pathway:00564	0.654724	0.00288481	0.311111	0.00200326	28	90	0.00841368	9706	Pathway	564	Glycerophospholipid metabolism	Metabolism
Pathway:03410	0.645927	0.0031939	0.306931	0.000642818	31	101	0.00325842	9706	Pathway	3410	Base excision repair	GeneticInfoProc
Pathway:00540	0.601278	0.00288481	0.285714	0.000153415	28	98	0.0011276	9706	Pathway	540	Lipopolysaccharide biosynthesis	Metabolism
Pathway:03030	0.595057	0.00422419	0.282759	2.381e-06	41	145	3.05074e-05	9706	Pathway	3030	DNA replication	GeneticInfoProc
Pathway:03430	0.592973	0.00525448	0.281768	1.19789e-07	51	181	2.20112e-06	9706	Pathway	3430	Mismatch repair	GeneticInfoProc
Pathway:03440	0.514161	0.00443025	0.244318	4.01494e-10	43	176	1.18039e-08	9706	Pathway	3440	Homologous recombination	GeneticInfoProc
Pathway:00130	0.429484	0.00103029	0.204082	0.000137949	10	49	0.00112357	9706	Pathway	130	Ubiquinone and other terpenoid-quinone biosynthesis	Metabolism
Pathway:00908	0.161882	0.000103029	0.0769231	0.00388358	1	13	0.0154294	9706	Pathway	908	Zeatin biosynthesis	Metabolism
Pathway:00440	0	0	0	0.00110804	0	11	0.00493579	9706	Pathway	440	Phosphonate and phosphinate metabolism	Metabolism
Pathway:01053	0	0	0	0.0164205	0	7	0.0473298	9706	Pathway	1053	Biosynthesis of siderophore group nonribosomal peptides	Metabolism

## Sheet: Fig3B
#Source Data Fig. 3B - Partner species-specific enrichments
Partner_species	Pathway	enrichment	precision	recall	p	hits_in_term	total_annotated_to_term	padj	n_hitlist	Database	Term	Name	Pathway_class
Bt	Pathway:04141	3.45438	0.00841662	0.615385	8.44516e-07	16	26	5.57381e-05	1901	Pathway	4141	Protein processing in endoplasmic reticulum	GeneticInfoProc
Bt	Pathway:04151	3.02258	0.00368227	0.538462	0.00354359	7	13	0.0389795	1901	Pathway	4151	PI3K-Akt signaling pathway	EnvInfoProc
Bt	Pathway:04142	2.80668	0.00631247	0.5	0.000319573	12	24	0.00557519	1901	Pathway	4142	Lysosome	CellularProc
Bt	Pathway:00511	2.32749	0.00894266	0.414634	0.000337891	17	41	0.00557519	1901	Pathway	511	Other glycan degradation	Metabolism
Bt	Pathway:00600	2.01505	0.00736454	0.358974	0.00591325	14	39	0.0459147	1901	Pathway	600	Sphingolipid metabolism	Metabolism
Bt	Pathway:02060	1.8371	0.0189374	0.327273	0.000137385	36	110	0.00362697	1901	Pathway	2060	Phosphotransferase system (PTS)	EnvInfoProc
Bt	Pathway:00650	1.71519	0.0231457	0.305556	0.00016491	44	144	0.00362803	1901	Pathway	650	Butanoate metabolism	Metabolism
Bt	Pathway:02010	1.47351	0.0220936	0.2625	0.00669794	42	160	0.0491182	1901	Pathway	2010	ABC transporters	EnvInfoProc
Bt	Pathway:03010	1.47267	0.08101	0.262351	1.6037e-07	154	587	2.11688e-05	1901	Pathway	3010	Ribosome	GeneticInfoProc
Bu	Pathway:02060	2.05067	0.0201097	0.282051	3.54396e-05	33	117	0.00159478	1641	Pathway	2060	Phosphotransferase system (PTS)	EnvInfoProc
Bu	Pathway:02010	1.98649	0.0304692	0.273224	1.16268e-06	50	183	7.8481e-05	1641	Pathway	2010	ABC transporters	EnvInfoProc
Bu	Pathway:03010	1.5843	0.0786106	0.217905	4.15942e-08	129	592	5.61522e-06	1641	Pathway	3010	Ribosome	GeneticInfoProc
Bv	Pathway:02010	1.76673	0.0253841	0.245161	0.000373036	38	155	0.00999737	1497	Pathway	2010	ABC transporters	EnvInfoProc
Bv	Pathway:00500	1.66786	0.0354041	0.231441	0.000140554	53	229	0.00470856	1497	Pathway	500	Starch and sucrose metabolism	Metabolism
Bv	Pathway:03010	1.63311	0.0841683	0.226619	7.71296e-09	126	556	1.03354e-06	1497	Pathway	3010	Ribosome	GeneticInfoProc
Ca	Pathway:00513	4.31576	0.00324324	0.461538	0.00130864	6	13	0.0132734	1850	Pathway	513	Various types of N-glycan biosynthesis	Metabolism
Ca	Pathway:00604	4.31576	0.00324324	0.461538	0.00130864	6	13	0.0132734	1850	Pathway	604	Glycosphingolipid biosynthesis - ganglio series	Metabolism
Ca	Pathway:00603	3.50655	0.00486486	0.375	0.000525151	9	24	0.00828572	1850	Pathway	603	Glycosphingolipid biosynthesis - globo and isoglob	Metabolism
Ca	Pathway:00511	2.85719	0.0118919	0.305556	3.47078e-06	22	72	0.000164283	1850	Pathway	511	Other glycan degradation	Metabolism
Ca	Pathway:00600	2.58946	0.00972973	0.276923	0.000111107	18	65	0.00262954	1850	Pathway	600	Sphingolipid metabolism	Metabolism
Ca	Pathway:00220	2.50233	0.0205405	0.267606	6.23253e-08	38	142	4.4251e-06	1850	Pathway	220	Arginine biosynthesis	Metabolism
Ca	Pathway:02060	1.88192	0.0172973	0.201258	0.000408398	32	159	0.00724906	1850	Pathway	2060	Phosphotransferase system (PTS)	EnvInfoProc
Ca	Pathway:00650	1.69054	0.0172973	0.180791	0.00302527	32	177	0.0268493	1850	Pathway	650	Butanoate metabolism	Metabolism
Ca	Pathway:02010	1.52459	0.0324324	0.163043	0.000839733	60	368	0.0113385	1850	Pathway	2010	ABC transporters	EnvInfoProc
Ca	Pathway:00500	1.46736	0.0275676	0.156923	0.00483748	51	325	0.0404072	1850	Pathway	500	Starch and sucrose metabolism	Metabolism
Cd	Pathway:00600	2.20482	0.00901307	0.3125	0.000423147	20	64	0.0100145	2219	Pathway	600	Sphingolipid metabolism	Metabolism
Cd	Pathway:00511	2.11663	0.00946372	0.3	0.000769601	21	70	0.0156119	2219	Pathway	511	Other glycan degradation	Metabolism
Cd	Pathway:00730	1.94633	0.0144209	0.275862	0.000141088	32	116	0.00500862	2219	Pathway	730	Thiamine metabolism	Metabolism
Cs	Pathway:00946	3.00997	0.0049151	0.478261	0.000333687	11	23	0.00657841	2238	Pathway	946	Degradation of flavonoids	Metabolism
Cs	Pathway:04141	2.69724	0.00536193	0.428571	0.000628541	12	28	0.0108423	2238	Pathway	4141	Protein processing in endoplasmic reticulum	GeneticInfoProc
Cs	Pathway:00511	2.22126	0.0107239	0.352941	7.78749e-05	24	68	0.00268668	2238	Pathway	511	Other glycan degradation	Metabolism
Cs	Pathway:00600	2.03018	0.00893655	0.322581	0.00130843	20	62	0.0200627	2238	Pathway	600	Sphingolipid metabolism	Metabolism
Cs	Pathway:03010	1.28362	0.0598749	0.203957	0.00179791	134	657	0.0248112	2238	Pathway	3010	Ribosome	GeneticInfoProc
Ec	Pathway:00552	3.85039	0.00310078	0.666667	0.000203934	8	12	0.00319496	2580	Pathway	552	Teichoic acid biosynthesis	Metabolism
Ec	Pathway:00600	2.39909	0.0104651	0.415385	3.77501e-06	27	65	0.000266139	2580	Pathway	600	Sphingolipid metabolism	Metabolism
Ec	Pathway:00511	2.08563	0.0100775	0.361111	0.000119502	26	72	0.00240712	2580	Pathway	511	Other glycan degradation	Metabolism
Ec	Pathway:02060	1.92519	0.0170543	0.333333	7.47924e-06	44	132	0.000351524	2580	Pathway	2060	Phosphotransferase system (PTS)	EnvInfoProc
Ec	Pathway:00780	1.85993	0.00736434	0.322034	0.00503299	19	59	0.0373501	2580	Pathway	780	Biotin metabolism	Metabolism
Ec	Pathway:00052	1.64643	0.0244186	0.285068	3.20729e-05	63	221	0.000904455	2580	Pathway	52	Galactose metabolism	Metabolism
Ec	Pathway:00650	1.62992	0.0178295	0.282209	0.000524652	46	163	0.00672508	2580	Pathway	650	Butanoate metabolism	Metabolism
Ec	Pathway:00640	1.51649	0.0182171	0.26257	0.00268331	47	179	0.0241751	2580	Pathway	640	Propanoate metabolism	Metabolism
Ec	Pathway:00500	1.41054	0.0286822	0.244224	0.0015891	74	303	0.0186719	2580	Pathway	500	Starch and sucrose metabolism	Metabolism
Er	Pathway:00603	3.67076	0.00506213	0.52381	4.30157e-05	11	21	0.000547472	2173	Pathway	603	Glycosphingolipid biosynthesis - globo and isoglob	Metabolism
Er	Pathway:04142	3.16482	0.00644271	0.451613	3.36453e-05	14	31	0.000471035	2173	Pathway	4142	Lysosome	CellularProc
Er	Pathway:00600	2.98481	0.0105844	0.425926	3.90112e-07	23	54	1.36539e-05	2173	Pathway	600	Sphingolipid metabolism	Metabolism
Er	Pathway:00511	2.61309	0.0101243	0.372881	9.69715e-06	22	59	0.0001697	2173	Pathway	511	Other glycan degradation	Metabolism
Er	Pathway:02060	1.6662	0.0156466	0.237762	0.00240242	34	143	0.0146234	2173	Pathway	2060	Phosphotransferase system (PTS)	EnvInfoProc
Er	Pathway:03010	1.39286	0.0589047	0.198758	6.75763e-05	128	644	0.000675763	2173	Pathway	3010	Ribosome	GeneticInfoProc
Ka	Pathway:00780	2.25963	0.00981705	0.349206	0.000134656	22	63	0.00628393	2241	Pathway	780	Biotin metabolism	Metabolism
Ka	Pathway:00600	2.2313	0.00892459	0.344828	0.000327794	20	58	0.00917825	2241	Pathway	600	Sphingolipid metabolism	Metabolism
Ka	Pathway:02060	2.17339	0.0196341	0.335878	2.68249e-07	44	131	1.87774e-05	2241	Pathway	2060	Phosphotransferase system (PTS)	EnvInfoProc
Ka	Pathway:00511	1.99101	0.00892459	0.307692	0.00163314	20	65	0.0308668	2241	Pathway	511	Other glycan degradation	Metabolism
Ka	Pathway:00061	1.73324	0.0133869	0.267857	0.00221387	30	112	0.034438	2241	Pathway	61	Fatty acid biosynthesis	Metabolism
Ka	Pathway:01212	1.69473	0.0147256	0.261905	0.00176381	33	126	0.0308668	2241	Pathway	1212	Fatty acid metabolism	Metabolism
Ka	Pathway:02010	1.43795	0.0267738	0.222222	0.00285119	60	270	0.0362879	2241	Pathway	2010	ABC transporters	EnvInfoProc
La	Pathway:00946	5.38766	0.00609292	0.4	5.06942e-05	8	20	0.00181232	1313	Pathway	946	Degradation of flavonoids	Metabolism
La	Pathway:00600	2.99315	0.0106626	0.222222	0.000171258	14	63	0.00306124	1313	Pathway	600	Sphingolipid metabolism	Metabolism
La	Pathway:00511	2.61342	0.00990099	0.19403	0.00114124	13	67	0.0116569	1313	Pathway	511	Other glycan degradation	Metabolism
La	Pathway:00500	1.82016	0.0342727	0.135135	8.2123e-05	45	333	0.00195727	1313	Pathway	500	Starch and sucrose metabolism	Metabolism
La	Pathway:00052	1.77372	0.0243717	0.131687	0.00180184	32	243	0.0143146	1313	Pathway	52	Galactose metabolism	Metabolism
La	Pathway:02060	1.75023	0.0175171	0.129944	0.00862843	23	177	0.0456987	1313	Pathway	2060	Phosphotransferase system (PTS)	EnvInfoProc
Lg	Pathway:00946	3.07503	0.00482315	0.333333	0.00154145	9	27	0.019585	1866	Pathway	946	Degradation of flavonoids	Metabolism
Lg	Pathway:00999	2.67042	0.00589496	0.289474	0.00176809	11	38	0.019585	1866	Pathway	999	Biosynthesis of various plant secondary metabolite	Metabolism
Lg	Pathway:02060	2.45603	0.0219721	0.266234	5.22026e-08	41	154	2.50573e-06	1866	Pathway	2060	Phosphotransferase system (PTS)	EnvInfoProc
Lg	Pathway:00410	2.41609	0.00589496	0.261905	0.00419429	11	42	0.0355281	1866	Pathway	410	beta-Alanine metabolism	Metabolism
Lg	Pathway:00500	2.27744	0.0423365	0.246875	1.2556e-12	79	320	1.80806e-10	1866	Pathway	500	Starch and sucrose metabolism	Metabolism
Lg	Pathway:00051	1.71223	0.0262594	0.185606	0.000189447	49	264	0.00545607	1866	Pathway	51	Fructose and mannose metabolism	Metabolism
Lg	Pathway:02010	1.55812	0.0337621	0.168901	0.000370208	63	373	0.00666374	1866	Pathway	2010	ABC transporters	EnvInfoProc
Lg	Pathway:00010	1.42092	0.0348339	0.154028	0.00329473	65	422	0.0296525	1866	Pathway	10	Glycolysis / Gluconeogenesis	Metabolism
Lg	Pathway:03010	1.35581	0.0519829	0.14697	0.00172066	97	660	0.019585	1866	Pathway	3010	Ribosome	GeneticInfoProc
Ls	Pathway:02060	1.82783	0.0192744	0.196532	0.000468255	34	173	0.0132984	1764	Pathway	2060	Phosphotransferase system (PTS)	EnvInfoProc
Pc	Pathway:04141	2.83935	0.00628323	0.464286	0.000189162	13	28	0.00323941	2069	Pathway	4141	Protein processing in endoplasmic reticulum	GeneticInfoProc
Pc	Pathway:00946	2.57495	0.0038666	0.421053	0.00697162	8	19	0.0477556	2069	Pathway	946	Degradation of flavonoids	Metabolism
Pc	Pathway:00600	2.5574	0.0111165	0.418182	6.39004e-06	23	55	0.000437718	2069	Pathway	600	Sphingolipid metabolism	Metabolism
Pc	Pathway:02030	2.21577	0.0120831	0.362319	5.34045e-05	25	69	0.0015771	2069	Pathway	2030	Bacterial chemotaxis	CellularProc
Pc	Pathway:00785	2.17671	0.0101498	0.355932	0.00028285	21	59	0.00430561	2069	Pathway	785	Lipoic acid metabolism	Metabolism
Pc	Pathway:00511	2.07306	0.00966651	0.338983	0.00106392	20	59	0.0112121	2069	Pathway	511	Other glycan degradation	Metabolism
Pc	Pathway:02060	1.90759	0.0164331	0.311927	0.00011931	34	109	0.00272424	2069	Pathway	2060	Phosphotransferase system (PTS)	EnvInfoProc
Pc	Pathway:02010	1.77314	0.0236829	0.289941	3.46488e-05	49	169	0.0015771	2069	Pathway	2010	ABC transporters	EnvInfoProc
Pc	Pathway:00052	1.67091	0.0241663	0.273224	0.000166092	50	183	0.00323941	2069	Pathway	52	Galactose metabolism	Metabolism
Pc	Pathway:02024	1.64075	0.0212663	0.268293	0.000602693	44	164	0.0082569	2069	Pathway	2024	Quorum sensing	CellularProc
Pc	Pathway:00650	1.5671	0.0198163	0.25625	0.00244827	41	160	0.0223609	2069	Pathway	650	Butanoate metabolism	Metabolism
Pc	Pathway:00500	1.45721	0.0294828	0.238281	0.00200036	61	256	0.0195749	2069	Pathway	500	Starch and sucrose metabolism	Metabolism
Pc	Pathway:03010	1.26023	0.062349	0.20607	0.0039174	129	626	0.0315697	2069	Pathway	3010	Ribosome	GeneticInfoProc
Pm	Pathway:02060	2.79746	0.0264706	0.272727	7.15312e-09	36	132	5.00719e-07	1360	Pathway	2060	Phosphotransferase system (PTS)	EnvInfoProc
Pm	Pathway:03070	2.49859	0.0139706	0.24359	0.000134269	19	78	0.00313295	1360	Pathway	3070	Bacterial secretion system	EnvInfoProc
Pm	Pathway:03060	2.47165	0.0147059	0.240964	0.000106153	20	83	0.00297228	1360	Pathway	3060	Protein export	GeneticInfoProc
Pm	Pathway:02024	1.89367	0.0264706	0.184615	0.00020753	36	195	0.00415059	1360	Pathway	2024	Quorum sensing	CellularProc
Pm	Pathway:03010	1.73908	0.0794118	0.169545	6.66874e-09	108	637	5.00719e-07	1360	Pathway	3010	Ribosome	GeneticInfoProc
Pm	Pathway:02010	1.69469	0.0279412	0.165217	0.00107277	38	230	0.0141096	1360	Pathway	2010	ABC transporters	EnvInfoProc
Pm	Pathway:00500	1.6846	0.0330882	0.164234	0.000432717	45	274	0.00757256	1360	Pathway	500	Starch and sucrose metabolism	Metabolism
Rg	Pathway:00780	2.35939	0.00999286	0.215385	0.00187831	14	65	0.0367611	1401	Pathway	780	Biotin metabolism	Metabolism
Rg	Pathway:02060	2.15054	0.0228408	0.196319	2.81548e-05	32	163	0.0019286	1401	Pathway	2060	Phosphotransferase system (PTS)	EnvInfoProc
Rg	Pathway:01212	2.05979	0.0157031	0.188034	0.000990728	22	117	0.0226216	1401	Pathway	1212	Fatty acid metabolism	Metabolism
Rg	Pathway:00052	1.87025	0.0249822	0.170732	0.00032045	35	205	0.0146339	1401	Pathway	52	Galactose metabolism	Metabolism
Rg	Pathway:00500	1.671	0.0321199	0.152542	0.000669456	45	295	0.0184612	1401	Pathway	500	Starch and sucrose metabolism	Metabolism

## Sheet: Fig6A
#Source Data Fig. 6A - Median correlation of orthologue pairs
Species	Bt	Bu	Bv	Ca	Cd	Cs	Ec	Er	Ka	La	Lg	Ls	Pc	Pm	Rg
Bt	1	0.287468	0.246697	0.0430038	0.0529104	0.00848341	-0.0360888	-0.0052975	0.0365319	0.0273629	0.0145244	0.0164915	0.208979	0.113801	0.0897543
Bu	0.287468	1	0.464916	0.0158889	0.0759145	0.132476	-0.102425	-0.122319	0.0391412	0.0622032	-0.0456095	0.0557526	0.170221	0.236978	0.0200294
Bv	0.246697	0.464916	1	0.0193958	0.0384353	0.123951	-0.0732319	-0.102685	0.0697338	0.0428699	0.0233217	0.13326	0.188391	0.310055	0.0417793
Ca	0.0430038	0.0158889	0.0193958	1	0.0120357	0.021037	0.171363	0.12257	-0.105756	0.0188764	0.137575	0.138707	0.0746618	-0.0336866	0.150911
Cd	0.0529104	0.0759145	0.0384353	0.0120357	1	0.160043	0.0273696	0.0552734	0.035883	0.051546	0.117651	0.132044	-0.00967584	0.0466755	0.176922
Cs	0.00848341	0.132476	0.123951	0.021037	0.160043	1	-0.0357153	-0.0104147	0.101889	0.0562506	0.0258234	0.129747	-0.0129161	0.124404	0.0593947
Ec	-0.0360888	-0.102425	-0.0732319	0.171363	0.0273696	-0.0357153	1	0.262191	0.187988	0.090164	0.132759	0.128394	0.0362043	-0.0671729	0.126989
Er	-0.0052975	-0.122319	-0.102685	0.12257	0.0552734	-0.0104147	0.262191	1	-0.0360179	0.00753608	0.0479925	0.0590719	-0.0319893	0.0542653	0.012946
Ka	0.0365319	0.0391412	0.0697338	-0.105756	0.035883	0.101889	0.187988	-0.0360179	1	0.0751771	0.102464	-0.0466556	0.109731	0.00549033	0.12939
La	0.0273629	0.0622032	0.0428699	0.0188764	0.051546	0.0562506	0.090164	0.00753608	0.0751771	1	0.214344	0.119733	-0.0258331	-0.0268064	0.151037
Lg	0.0145244	-0.0456095	0.0233217	0.137575	0.117651	0.0258234	0.132759	0.0479925	0.102464	0.214344	1	-0.0409067	0.113339	-0.023389	0.109842
Ls	0.0164915	0.0557526	0.13326	0.138707	0.132044	0.129747	0.128394	0.0590719	-0.0466556	0.119733	-0.0409067	1	0.0803127	0.15673	0.126998
Pc	0.208979	0.170221	0.188391	0.0746618	-0.00967584	-0.0129161	0.0362043	-0.0319893	0.109731	-0.0258331	0.113339	0.0803127	1	0.0125667	0.070203
Pm	0.113801	0.236978	0.310055	-0.0336866	0.0466755	0.124404	-0.0671729	0.0542653	0.00549033	-0.0268064	-0.023389	0.15673	0.0125667	1	-0.0584547
Rg	0.0897543	0.0200294	0.0417793	0.150911	0.176922	0.0593947	0.126989	0.012946	0.12939	0.151037	0.109842	0.126998	0.070203	-0.0584547	1

[truncated: 8 more sheets: Fig6B, Fig6C, Fig6D, Extended Data Fig2D, Extended Data Fig2H, Extended Data Fig5A, Extended Data Fig5B, Extended Data Fig5E]
